# Supplementary material for: Scientometric approach to the scientific trends in articles on seagrass in the Atlantic Coast published between 1969-2024
Source: Front Plant Sci. 2024 Dec 23;15:1484301. doi: 10.3389/fpls.2024.1484301 (PMC11701162; doi:10.3389/fpls.2024.1484301)
Supplement: Supplementary file 1 [file Table1.xlsx]

## Sheet: Sheet 1
Authors	Title	Year	Journal	DOI	Affiliations	Abstract	Keywords
CANNAROZZI L;PAOLI C;VASSALLO P;CILENTI L;BEVILACQUA S;LAGO N;SCIROCCO T;RIGO I	DONOR-SIDE AND USER-SIDE EVALUATION OF THE ATLANTIC BLUE CRAB INVASION ON A MEDITERRANEAN LAGOON	2023	MARINE POLLUTION BULLETIN	10.1016/j.marpolbul.2023.114758	DEPARTMENT OF LIFE SCIENCES, UNIVERSITY OF TRIESTE, TRIESTE, 34127, ITALY; CONISMA, PIAZZALE FLAMINIO 9, ROMA, 00196, ITALY; DEPARTMENT OF EARTH, ENVIRONMENT AND LIFE SCIENCE (DISTAV), UNIVERSITY OF GENOA, CORSO EUROPA 26, GENOA, 16132, ITALY; CNR-IRBIM, NATIONAL RESEARCH COUNCIL - INSTITUTE OF MARINE BIOLOGICAL RESOURCES AND BIOTECHNOLOGIES, FOGGIA, LESINA, 71010, ITALY	THE RECENT INVASION OF CALLINECTES SAPIDUS IN THE LESINA LAGOON HAS RAISED GREAT CONCERN ABOUT ITS POTENTIAL IMPACTS ON THE ECOSYSTEM AND ON LOCAL FISHERIES. THE EFFECTS OF THE BLUE CRAB PRESENCE ON THE RECEIVING ECOSYSTEM WERE EVALUATED FROM BOTH A DONOR-SIDE PERSPECTIVE, THROUGH THE APPLICATION OF EMERGY ANALYSIS, AND A USER-SIDE PERSPECTIVE, BY MEANS OF INTERVIEWS TO THE LOCAL FISHERMEN. WHILE…	BIOPHYSICAL ASSESSMENT; INVASIVE ALIEN SPECIES; LAGOON ECOSYSTEM SERVICES; MAXIMUM EMPOWER PRINCIPLE; NANOZOSTERA NOLTII; NATURAL CAPITAL
BORJA A;POUSO S;GALPARSORO I;MANCA E;VASQUEZ M;LU W;YANG L;URIARTE A	APPLYING THE CHINA’S MARINE RESOURCE-ENVIRONMENT CARRYING CAPACITY AND SPATIAL DEVELOPMENT SUITABILITY APPROACH TO THE BAY OF BISCAY (NORTH-EAST ATLANTIC)	2022	FRONTIERS IN MARINE SCIENCE	10.3389/fmars.2022.972448	AZTI, MARINE RESEARCH, BASQUE RESEARCH AND TECHNOLOGY ALLIANCE (BRTA), PASAIA, SPAIN; FACULTY OF MARINE SCIENCES, KING ABDULAZIZ UNIVERSITY, JEDDAH, SAUDI ARABIA; JOINT NATURE CONSERVATION COMMITTEE (JNCC), PETERBOROUGH, UNITED KINGDOM; ZI DE LA POINTE DU DIABLE - CS 10070, PLOUZANÉ, IFREMER, FRANCE; DEPARTMENT OF MARINE ECOLOGICAL ENVIRONMENT, NATIONAL MARINE DATA AND INFORMATION SERVICE, TIANJI…	THE EMOD-PACE PROJECT, FUNDED BY THE EUROPEAN COMMISSION, AIMED TO PROMOTE INTERNATIONAL OCEAN GOVERNANCE BETWEEN EU AND CHINA. ONE OF THE OBJECTIVES OF EMOD-PACE IS TO COMPARE EUROPEAN AND CHINESE MODELLING APPROACHES FOR ECOSYSTEM VULNERABILITY ASSESSMENT. IN PARTICULAR, OUR OBJECTIVE WAS TO TEST THE APPLICABILITY OF THE CHINESE EVALUATION APPROACH OF RESOURCE-ENVIRONMENT CARRYING CAPACITY (MRE…	CARRYING CAPACITY; CUMULATIVE EFFECTS; HUMAN ACTIVITIES; MARINE PROTECTION; MARINE SPATIAL PLANNING; VULNERABILITY
GRÄFNINGS MLE;GOVERS LL;HEUSINKVELD JHT;SILLIMAN BR;SMEELE Q;VALDEZ SR;VAN DER HEIDE T	MACROZOOBENTHOS AS AN INDICATOR OF HABITAT SUITABILITY FOR INTERTIDAL SEAGRASS	2023	ECOLOGICAL INDICATORS	10.1016/j.ecolind.2023.109948	CONSERVATION ECOLOGY GROUP, GRONINGEN INSTITUTE FOR EVOLUTIONARY LIFE SCIENCES (GELIFES), UNIVERSITY OF GRONINGEN, PO BOX 11103, GRONINGEN, 9700, CC, NETHERLANDS; DEPARTMENT OF AQUATIC ECOLOGY AND ENVIRONMENTAL BIOLOGY, INSTITUTE FOR WATER AND WETLAND RESEARCH (IWWR), RADBOUD UNIVERSITY, HEYENDAALSEWEG 135, NIJMEGEN, 6526, AJ, NETHERLANDS; THE FIELDWORK COMPANY, STOCKHOLMSTRAAT 2B, GRONINGEN, 972…	SEAGRASS MEADOWS FORM THE FOUNDATION OF MANY COASTAL ECOSYSTEMS, BUT ARE RAPIDLY DECLINING ON A GLOBAL SCALE. TO CONSERVE AND RESTORE THESE KEY-ECOSYSTEMS, IMPROVED UNDERSTANDING OF DRIVERS BEHIND SEAGRASS PRESENCE AND RECOVERY IS NEEDED. MANY ANIMALS ARE KNOWN TO BOTH FACILITATE AND INHIBIT SEAGRASSES, BUT BIOTIC FACTORS ARE STILL RARELY USED AS INDICATORS OF SEAGRASS PRESENCE. HENCE, WE INVESTI…	ECOLOGICAL INDICATOR; EUTROPHICATION; HABITAT SUITABILITY; MACROZOOBENTHOS; RECOVERY; SEAGRASS; WADDEN SEA
MÁÑEZ-CRESPO J;TOMAS F;FERNÁNDEZ-TORQUEMADA Y;ROYO L;ESPINO F;ANTICH L;BOSCH NE;CASTEJÓN I;HERNAN G;MARCO-MÉNDEZ C;MATEO-RAMÍREZ Á;PEREDA-BRIONES L;DEL PILAR-RUSO Y;TERRADOS J;TUYA F	VARIATION IN FISH ABUNDANCE, DIVERSITY AND ASSEMBLAGE STRUCTURE IN SEAGRASS MEADOWS ACROSS THE ATLANTO-MEDITERRANEAN PROVINCE	2022	DIVERSITY	10.3390/d14100808	PROGRAMA DE DOCTORADO EN CIENCIAS, MENCIÓN CONSERVACIÓN Y MANEJO DE RECURSOS NATURALES, UNIVERSIDAD DE LOS LAGOS, CAMINO CHINQUIHUE KM 6, PUERTO MONTT, 5480000, CHILE; INSTITUTO MEDITERRÁNEO DE ESTUDIOS AVANZADOS, IMEDEA (CSIC-UIB), C/ MIQUEL MARQUÈS 21, ESPORLES, 07190, SPAIN; DEPARTAMENTO DE CIENCIAS DEL MAR Y BIOLOGÍA APLICADA, UNIVERSIDAD DE ALICANTE, ALICANTE, 03690, SPAIN; GRUPO EN BIODIVER…	SEAGRASSES WORLDWIDE PROVIDE KEY HABITATS FOR FISH ASSEMBLAGES. BIOGEOGRAPHICAL DISPARITIES IN OCEAN CLIMATE CONDITIONS AND SEASONAL REGIMES ARE WELL-KNOWN DRIVERS OF THE SPATIAL AND TEMPORAL VARIATION IN SEAGRASS STRUCTURE, WITH POTENTIAL EFFECTS ON ASSOCIATED FISH ASSEMBLAGES. WHETHER TAXONOMICALLY DISPARATE FISH ASSEMBLAGES SUPPORT A SIMILAR RANGE OF ECOLOGICAL FUNCTIONS REMAINS POORLY TESTED …	COMMUNITY STRUCTURE; CYMODOCEA NODOSA; FUNCTIONAL DIVERSITY; ICHTHYOFAUNA; NEARSHORE HABITATS; TAXONOMIC DIVERSITY
CUDDY MR;DUNTON KH	SEAGRASS ISOSCAPES AND STOICHIOSCAPES REVEAL LINKAGES TO INORGANIC NITROGEN SOURCES IN THE LOWER LAGUNA MADRE, WESTERN GULF OF MEXICO	2023	ESTUARIES AND COASTS	10.1007/s12237-023-01206-w	UNIVERSITY OF TEXAS MARINE SCIENCE INSTITUTE, 750 CHANNEL VIEW DR., PORT ARANSAS, 78373, TX, UNITED STATES	SEAGRASSES ASSIMILATE NITROGEN (N) AND PHOSPHORUS (P) FROM THEIR ENVIRONMENT OVER THE COURSE OF THE GROWING PERIOD, REFLECTING LONG-TERM, SYSTEM-WIDE ENVIRONMENTAL CONDITIONS. WE EXAMINED THE ROLE OF TWO TEXAS SEAGRASSES, HALODULE WRIGHTII AND THALASSIA TESTUDINUM, AS INDICATORS OF N AND P CONDITIONS IN THE WESTERN GULF OF MEXICO VIA THEIR TISSUE ISOTOPIC (Δ15N) AND STOICHIOMETRIC (N:P) RATIOS. L…	ELEMENTAL RATIO; ISOTOPIC SIGNATURE; LAGUNA MADRE; NUTRIENT SOURCES; SEAGRASSES
REIMER J;SIEGFRIED T;ROBERTO E;PIACENZA SE	INFLUENCE OF NEARBY ENVIRONMENT ON RECREATIONAL BYCATCH OF SEA TURTLES AT FISHING PIERS IN THE EASTERN GULF OF MEXICO	2023	ENDANGERED SPECIES RESEARCH	10.3354/ESR01232	DEPARTMENT OF BIOLOGY, UNIVERSITY OF WEST FLORIDA, PENSACOLA, 32514, FL, UNITED STATES; GULFARIUM C.A.R.E. CENTER, FORT WALTON BEACH, 32548, FL, UNITED STATES; DEPARTMENT OF FISHERIES WILDLIFE & CONSERVATION SCIENCES, OREGON STATE UNIVERSITY, CORVALLIS, 97331, OR, UNITED STATES	INCIDENTAL BYCATCH OF SEA TURTLES FROM RECREATIONAL FISHERIES IS GENERALLY UNDOCUMENTED GLOBALLY. AT GULF OF MEXICO FISHING PIERS IN THE USA, BYCATCH IS A SOURCE OF INJURY AND POTENTIAL MORTALITY OF SEA TURTLES. RECREATIONAL SEA TURTLE BYCATCH HAS GROWN SUBSTANTIALLY OVER THE LAST 6 YR, ESPECIALLY AT THE NAVARRE BEACH FISHING PIER (NW FLORIDA); THE REASONS FOR THE INCREASE AND THE IMPACTS THIS HA…	ARTIFICIAL HABITATS; CONSERVATION; FISHERIES MANAGEMENT; GIS; INCIDENTAL CATCH/CAPTURE; RECREATIONAL FISHING; SEAGRASS
LILLIS A;MOONEY TA	SOUNDS OF A CHANGING SEA: TEMPERATURE DRIVES ACOUSTIC OUTPUT BY DOMINANT BIOLOGICAL SOUND-PRODUCERS IN SHALLOW WATER HABITATS	2022	FRONTIERS IN MARINE SCIENCE	10.3389/fmars.2022.960881	BIOLOGY DEPARTMENT, WOODS HOLE OCEANOGRAPHIC INSTITUTION, WOODS HOLE, MA, UNITED STATES; SOUND OCEAN SCIENCE, CALGARY, AB, CANADA	THE OCEAN’S SOUNDSCAPE IS FUNDAMENTAL TO MARINE ECOSYSTEMS, NOT ONLY AS A SOURCE OF SENSORY INFORMATION CRITICAL TO MANY ECOLOGICAL PROCESSES BUT ALSO AS AN INDICATOR OF BIODIVERSITY AND HABITAT HEALTH. YET, LITTLE IS KNOWN ABOUT HOW ECOACOUSTIC ACTIVITY IN MARINE HABITATS IS ALTERED BY ENVIRONMENTAL CHANGES SUCH AS TEMPERATURE. THE SOUNDS PRODUCED BY DENSE COLONIES OF SNAPPING SHRIMP DOMINATE TE…	ACOUSTIC ECOLOGY; ACOUSTIC MONITORING; CRUSTACEAN; ECOACOUSTICS; SOUNDSCAPE; UNDERWATER NOISE
KWAKERNAAK C;HOEIJMAKERS DJJ;ZWARTS MPA;BIJLEVELD AI;HOLTHUIJSEN S;DE JONG DJ;GOVERS LL	RAGWORMS (HEDISTE DIVERSICOLOR) LIMIT EELGRASS (ZOSTERA MARINA) SEEDLING SETTLEMENT: IMPLICATIONS FOR SEED-BASED RESTORATION	2023	JOURNAL OF EXPERIMENTAL MARINE BIOLOGY AND ECOLOGY	10.1016/j.jembe.2022.151853	CONSERVATION ECOLOGY GROUP, GRONINGEN INSTITUTE FOR EVOLUTIONARY LIFE SCIENCES (GELIFES), UNIVERSITY OF GRONINGEN, GRONINGEN, NETHERLANDS; THE FIELDWORK COMPANY, GRONINGEN, NETHERLANDS; DEPARTMENT OF COASTAL SYSTEMS, ROYAL NETHERLANDS INSTITUTE FOR SEA RESEARCH (NIOZ), TEXEL, NETHERLANDS; RIJKSWATERSTAAT RIJKSINSTITUUT VOOR KUST EN ZEE (RWS-RIKZ), NETHERLANDS	SEAGRASSES ARE GLOBALLY DECLINING AND MULTIPLE RESTORATION EFFORTS ARE UNDERTAKEN TO REVERSE THESE LOSSES. HOWEVER, THESE EFFORTS HAVE PROVEN TO BE CHALLENGING, FACING A VARIETY OF BOTTLENECKS. WE STUDIED HOW PREDATION BY MACROINVERTEBRATES MAY FORM A POTENTIAL BOTTLENECK FOR SEED-BASED SEAGRASS RESTORATION. SPECIFICALLY, WE QUESTIONED IF THE OMNIVOROUS COMMON RAGWORM (HEDISTE DIVERSICOLOR) MAY A…	HEDISTE DIVERSICOLOR; PREDATION; RESTORATION BOTTLENECKS; SEED-BASED RESTORATION; SIBES; ZOSTERA MARINA
MAGALHÃES KM;ROSA FILHO JS;TEIXEIRA CEP;COELHO-JR C;LIMA MCS;COSTA SOUZA AM;SOARES MO	OIL AND PLASTIC SPILL: 2021 AS ANOTHER CHALLENGING YEAR FOR MARINE CONSERVATION IN THE SOUTH ATLANTIC OCEAN	2022	MARINE POLICY	10.1016/j.marpol.2022.105076	PROGRAMA DE PÓS-GRADUAÇÃO EM BIODIVERSIDADE (PPGBIO), UNIVERSIDADE FEDERAL RURAL DE PERNAMBUCO (UFRPE), R. DOM MANOEL DE MEDEIROS, S/N - DOIS IRMÃOS, PE, RECIFE, CEP.52171–900, BRAZIL; DEPARTAMENTO DE BIOLOGIA, UNIVERSIDADE FEDERAL RURAL DE PERNAMBUCO (UFRPE), R. DOM MANOEL DE MEDEIROS, S/N - DOIS IRMÃOS, PE, RECIFE, CEP.52171–900, BRAZIL; LABORATÓRIO DE BENTOS, DEPARTAMENTO DE OCEANOGRAFIA, UNIV…	AFTER TWO YEARS OF THE MOST EXTENSIVE (2890 KM OF COASTLINE AFFECTED) OIL SPILL ON THE BRAZILIAN COAST (2019), A NEW EVENT OF UNKNOWN ORIGIN BROUGHT ABOUT 1.3 TONS OF PLASTICS AND OIL TO THE FERNANDO DE NORONHA ARCHIPELAGO; FORMED BY 21 OCEANIC ISLANDS WITH HIGH ENDEMISM, PRODUCTIVITY AND UNIQUE ECOSYSTEMS SUCH AS RICH SEAGRASS AND RHODOLITH BEDS AND THE ONLY INSULAR MANGROVE ECOSYSTEM IN THE SOU…	BRAZIL; FERNANDO DE NORONHA ARCHIPELAGO; MANGROVE; OIL STAIN; PLASTICS; SEAGRASS BEDS
CORREIA KM;SMEE DL	HABITAT SUITABILITY OF DRIFT MACROALGAE IN TWO SHALLOW COASTAL ESTUARIES OF THE NORTHERN GULF OF MEXICO	2022	JOURNAL OF EXPERIMENTAL MARINE BIOLOGY AND ECOLOGY	10.1016/j.jembe.2022.151808	DAUPHIN ISLAND SEA LAB, DAUPHIN ISLAND, 36528, AL, UNITED STATES; UNIVERSITY OF SOUTH ALABAMA, MOBILE, 36688, AL, UNITED STATES	DRIFT MACROALGAE, OFTEN ASSOCIATED WITH SEAGRASS HABITATS, MAY PROVIDE RESOURCES AND HABITAT TO SEAGRASS ASSOCIATED FAUNA, INCREASING FAUNAL ABUNDANCE AND DIVERSITY. YET, EXCESSIVE AMOUNTS OF DRIFT MACROALGAE CAN BE HARMFUL, REDUCING THE ABUNDANCE OF BOTH AQUATIC ANGIOSPERMS AND ANIMALS BY CAUSING LOCALIZED HYPOXIA. TO ASCERTAIN THE EFFECTS OF DRIFT MACROALGAE AT BIOMASSES COMMONLY FOUND IN THE N…	ADV; DIEL OXYGEN CYCLE; DISSOLVED OXYGEN; FLOW; RECRUITMENT; SPECIES RICHNESS
EL-KHALED YC;DARAGHMEH N;TILSTRA A;ROTH F;HUETTEL M;ROSSBACH FI;CASOLI E;KOESTER A;BECK M;MEYER R;PLEWKA J;SCHMIDT N;WINKELGRUND L;MERK B;WILD C	FLESHY RED ALGAE MATS ACT AS TEMPORARY RESERVOIRS FOR SESSILE INVERTEBRATE BIODIVERSITY	2022	COMMUNICATIONS BIOLOGY	10.1038/s42003-022-03523-5	MARINE ECOLOGY DEPARTMENT, FACULTY OF BIOLOGY AND CHEMISTRY, UNIVERSITY OF BREMEN, BREMEN, 28359, GERMANY; RED SEA RESEARCH CENTER, KING ABDULLAH UNIVERSITY OF SCIENCE AND TECHNOLOGY (KAUST), THUWAL, 23955, SAUDI ARABIA; BALTIC SEA CENTRE, STOCKHOLM UNIVERSITY, STOCKHOLM, 10691, SWEDEN; FACULTY OF BIOLOGICAL AND ENVIRONMENTAL SCIENCES, TVÄRMINNE ZOOLOGICAL STATION, UNIVERSITY OF HELSINKI, HELSINK…	MANY COASTAL ECOSYSTEMS, SUCH AS CORAL REEFS AND SEAGRASS MEADOWS, CURRENTLY EXPERIENCE OVERGROWTH BY FLESHY ALGAE DUE TO THE INTERPLAY OF LOCAL AND GLOBAL STRESSORS. THIS IS USUALLY ACCOMPANIED BY STRONG DECREASES IN HABITAT COMPLEXITY AND BIODIVERSITY. RECENTLY, PERSISTENT, MAT-FORMING FLESHY RED ALGAE, PREVIOUSLY DESCRIBED FOR THE BLACK SEA AND SEVERAL ATLANTIC LOCATIONS, HAVE ALSO BEEN OBSERV…
KOCH MS;JOHNSON CR;MADDEN CJ;PEDERSEN O	IRRADIANCE, WATER COLUMN O2, AND TIDE DRIVE INTERNAL O2 DYNAMICS AND MERISTEM H2S DETECTION IN THE DOMINANT CARIBBEAN-TROPICAL ATLANTIC SEAGRASS, THALASSIA TESTUDINUM	2022	ESTUARIES AND COASTS	10.1007/s12237-022-01064-y	BIOLOGICAL SCIENCES DEPARTMENT, AQUATIC PLANT ECOLOGY LAB, FLORIDA ATLANTIC UNIVERSITY, 777 GLADES RD, BOCA RATON, 33431, FL, UNITED STATES; DEPARTMENT OF BIOLOGY, UNIVERSITY OF COPENHAGEN, UNIVERSITETSPARKEN 4, 3RD FLOOR, COPENHAGEN, 2100, DENMARK; COASTAL ECOSYSTEMS DIVISION, SOUTH FLORIDA WATER MANAGEMENT DISTRICT, WEST PALM BEACH, 33406, FL, UNITED STATES	WATER COLUMN HYPOXIA, LOW PARTIAL PRESSURE OF OXYGEN (PO2), AND HYDROGEN SULFIDE (H2S) INTRUSION, A PHYTOTOXIN, ARE FACTORS LINKED TO GLOBAL SEAGRASS DECLINE. WHILE MANY LAB EXPERIMENTS HAVE EXAMINED THESE RELATIONSHIPS, FIELD STUDIES ARE NEEDED TO ELUCIDATE COMPLEX DRIVERS OF INTERNAL PO2 IN SITU. HEREIN, WE EXAMINED PLANT PO2 AND H2S DYNAMICS USING MICROSENSORS IN A DOMINANT TROPICAL SEAGRASS T…	FLORIDA BAY; HYPOXIA; MICROSENSOR; SEAGRASS; SULFIDE; THALASSIA TESTUDINUM
MILCHAKOVA NA;RYABOGINA VG	THE HERBARIUM OF MACROPHYTES OF THE A.O. KOVALEVSKY INSTITUTE OF BIOLOGY OF THE SOUTHERN SEAS OF RAS (SIBS), AND THE STAGES OF ITS FORMATION	2023	BOTANICHESKII ZHURNAL	10.31857/S0006813623060066	A.O. KOVALEVSKY INSTITUTE OF BIOLOGY OF THE SOUTHERN SEAS OF RAS (IBSS RAS), NAKHIMOV AVE., 2, SEVASTOPOL, 299011, RUSSIAN FEDERATION	THE PAPER PRESENTS THE RESULTS OF A RETROSPECTIVE ANALYSIS OF THE HISTORY OF THE FORMATION OF THE MACROPHYTE HERBARIUM OF KOVALEVSKY INSTITUTE OF BIOLOGY OF THE SOUTHERN SEAS OF RAS (IBSS, SEVASTOPOL, UNTIL 1963 – SEVASTOPOL BIOLOGICAL STATION, SBS). FOR THE ANALYSIS, THE ELECTRONIC DATABASE OF THE HERBARIUM, SOURCES AND ARCHIVAL MATERIALS PUBLISHED OVER A PERIOD OF MORE THAN A HUNDRED YEARS, MEM…	ALGAE; BLACK SEA; HERBARIUM FUND; HISTORICAL COLLECTIONS; WORLD OCEAN
GRANSE D;ROMEIRO MOTTA M;SUCHROW S;VON SCHWARTZENBERG K;SCHNITTGER A;JENSEN K	THE OVERLOOKED HYBRID: GEOGRAPHIC DISTRIBUTION AND NICHE DIFFERENTIATION BETWEEN SPARTINA CYTOTYPES (POACEAE) IN WADDEN SEA SALT MARSHES	2022	ESTUARIES AND COASTS	10.1007/s12237-021-00985-4	APPLIED PLANT ECOLOGY, INSTITUTE OF PLANT SCIENCE AND MICROBIOLOGY, UNIVERSITÄT HAMBURG, HAMBURG, GERMANY; DEVELOPMENTAL BIOLOGY, INSTITUTE OF PLANT SCIENCE AND MICROBIOLOGY, UNIVERSITÄT HAMBURG, HAMBURG, GERMANY; AQUATIC ECOPHYSIOLOGY AND PHYCOLOGY, INSTITUTE OF PLANT SCIENCE AND MICROBIOLOGY, UNIVERSITÄT HAMBURG, HAMBURG, GERMANY	WHOLE GENOME DUPLICATIONS (WGDS) LEAD TO POLYPLOID SPECIMENS AND ARE REGARDED AS MAJOR DRIVERS FOR SPECIATION AND DIVERSIFICATION IN PLANTS. ONE PREVALENT PROBLEM WHEN STUDYING WGDS IS THAT EFFECTS OF POLYPLOIDIZATION IN ANCIENT POLYPLOIDS CANNOT BE DISENTANGLED FROM THE CONSEQUENCES OF SELECTIVE EVOLUTIONARY FORCES. CYTOTYPIC DIFFERENCES IN DISTRIBUTION, PHENOTYPIC APPEARANCE AND IN RESPONSE TO …	ALLOPOLYPLOIDY; ELEVATIONAL GRADIENT; HOF MODELING; NICHE DIFFERENTIATION; SPOROBOLUS; WHOLE GENOME DUPLICATION (WGD)
CUNNINGHAM AC;GIBBS VK;WATTS SA	A HISTOLOGICAL ASSESSMENT OF THE REPRODUCTIVE CYCLE OF THE SEA URCHIN, LYTECHINUS VARIEGATUS	2023	GULF AND CARIBBEAN RESEARCH	10.18785/gcr.3401.15	DEPARTMENT OF BIOLOGY AND DIAGNOSTIC SCIENCES, UNIVERSITY OF ALABAMA AT BIRMINGHAM, 1720 2ND AVE SOUTH, BIRMINGHAM, AL, UNITED STATES; DEPARTMENT OF CLINICAL AND DIAGNOSTIC SCIENCES, UNIVERSITY OF ALABAMA AT BIRMINGHAM, 1720 2ND AVE SOUTH, BIRMINGHAM, AL, UNITED STATES	THE REGULAR ECHINOID LYTECHINUS VARIEGATUS IS A VALUABLE MODEL FOR THE STUDY OF EARLY EMBRYOLOGICAL DEVELOPMENT. LYTECHINUS VARIEGATUS INHABITS NEARSHORE SEAGRASS BEDS IN THE GULF OF MEXICO AND CARIBBEAN, AND THE SPECIES RANGES FROM THE CAROLINAS ALONG THE US ATLANTIC COAST TO BRAZIL. EVALUATING THE NATURAL REPRODUCTIVE CYCLE OF L. VARIEGATUS WILL AID IN UNDERSTANDING ITS ROLE IN COMMUNITY STRUCT…	ECHINOID; GAMETOGENESIS; GONAD INDEX; STAGING SYSTEM; TEMPERATURE
PASTOR A;OSPINA-ALVAREZ A;LARSEN J;THORBJØRN HANSEN F;KRAUSE-JENSEN D;MAAR M	A NETWORK ANALYSIS OF CONNECTED BIOPHYSICAL PATHWAYS TO ADVICE EELGRASS (ZOSTERA MARINA) RESTORATION	2022	MARINE ENVIRONMENTAL RESEARCH	10.1016/j.marenvres.2022.105690	DEPARTMENT OF ECOSCIENCE, AARHUS UNIVERSITY, FREDERIKSBORGVEJ 399, ROSKILDE, 4000, DENMARK; MEDITERRANEAN INSTITUTE FOR ADVANCED STUDIES IMEDEA (UIB-CSIC), C/ MIQUEL MARQUÈS, 21, ESPORLES, 07190, BALEARIC ISLANDS, SPAIN; SECTION FOR COASTAL ECOLOGY, TECHNICAL UNIVERSITY OF DENMARK, KEMITORVET, BUILDING 201, 2800 KGS, LYNGBY, DENMARK; DEPARTMENT OF ECOSCIENCE, AARHUS UNIVERSITY, SILKEBORG, DENMARK	THE NORTH SEA AND THE BALTIC SEA, INCLUDING DANISH COASTAL WATERS, HAVE EXPERIENCED A DRASTIC DECLINE IN EELGRASS ZOSTERA MARINA COVERAGE DURING THE PAST CENTURY. AROUND 1900, EELGRASS MEADOWS COVERED ABOUT 6700 KM2 OF DANISH COASTAL WATERS WHILE THE CURRENT POTENTIAL DISTRIBUTION AREA IS ONLY ABOUT ONE THIRD OF THIS. IN SOME AREAS, THE POTENTIAL DISTRIBUTION AREA IS FAR FROM REALIZED, AND RESTOR…	CENTRALITY MEASURES; CONNECTIVITY; EELGRASS; GRAPH THEORY; INDIVIDUAL-BASED MODELLING; REPRODUCTIVE SHOOTS; RESTORATION; SEED DISPERSAL; ZOSTERA MARINA
MAFRA LL;JR;SUNESEN I;PIRES E;NASCIMENTO SM;ÁLVAREZ G;MANCERA-PINEDA JE;TORRES G;CARNICER O;HUAMANÍ GALINDO JA;SANCHEZ RAMIREZ S;MARTÍNEZ-GOICOECHEA A;MORALES-BENAVIDES D;VALERIO-GONZÁLEZ L	BENTHIC HARMFUL MICROALGAE AND THEIR IMPACTS IN SOUTH AMERICA	2023	HARMFUL ALGAE	10.1016/j.hal.2023.102478	CENTRO DE ESTUDOS DO MAR, UNIVERSIDADE FEDERAL DO PARANÁ, AV. ANIBAL KHURY, 2033 – P.O. BOX 61, PR, PONTAL DO PARANÁ, 83255-976, BRAZIL; DIVISIÓN FICOLOGÍA DR. SEBASTIÁN GUARRERA, FCNYM, PASEO DEL BOSQUE S/N, LA PLATA, 1900, ARGENTINA; CONSEJO NACIONAL DE INVESTIGACIONES CIENTÍFICAS Y TÉCNICAS - CONICET, GODOY CRUZ, BUENOS AIRES, 2290, ARGENTINA; LABORATÓRIO DE MICROALGAS MARINHAS, UNIVERSIDADE F…	PUBLIC AWARENESS ABOUT BENTHIC HARMFUL ALGAL BLOOMS (BHABS) AND THEIR NEGATIVE IMPACTS HAS INCREASED SUBSTANTIALLY OVER THE PAST FEW DECADES. EVEN SO, REPORTS OF BHABS REMAIN RELATIVELY SCARCE IN SOUTH AMERICA (SA). THIS PAPER PROVIDES A COMPREHENSIVE OVERVIEW OF THE CURRENT STATE OF KNOWLEDGE ON BHABS IN THE CONTINENT, BY INTEGRATING DATA FROM PUBLISHED ARTICLES, BOOKS, AND TECHNICAL REPORTS. WE…	BENTHIC DINOFLAGELLATES; BHAB; CIGUATERA POISONING; GAMBIERDISCUS; OSTREOPSIS; PROROCENTRUM
HARPER KE;SCHEINBERG LA;BOYER KE;SOTKA EE	GLOBAL DISTRIBUTION OF CRYPTIC NATIVE, INTRODUCED AND HYBRID LINEAGES IN THE WIDESPREAD ESTUARINE AMPHIPOD AMPITHOE VALIDA	2022	CONSERVATION GENETICS	10.1007/s10592-022-01452-8	DEPARTMENT OF BIOLOGY, COLLEGE OF CHARLESTON, CHARLESTON, 29412, SC, UNITED STATES; ESTUARY & OCEAN SCIENCE CENTER, DEPARTMENT OF BIOLOGY, SAN FRANCISCO STATE UNIVERSITY, TIBURON, 94920, CA, UNITED STATES; CALIFORNIA ACADEMY OF SCIENCES, SAN FRANCISCO, 94118, CA, UNITED STATES	BIOLOGICAL INVASIONS CAN POSE A SEVERE THREAT TO COASTAL ECOSYSTEMS, BUT ARE DIFFICULT TO TRACK DUE TO INACCURATE SPECIES IDENTIFICATIONS AND CRYPTIC DIVERSITY. HERE, WE CLARIFIED THE CRYPTIC DIVERSITY AND INTRODUCTION HISTORY OF THE MARINE AMPHIPOD AMPITHOE VALIDA BY SEQUENCING A MTDNA LOCUS FROM 683 INDIVIDUALS AND GENOTYPING 10,295 SINGLE-NUCLEOTIDE POLYMORPHISMS (SNPS) FOR 349 INDIVIDUALS FRO…	BIOLOGICAL INVASIONS; CRYPTIC DIVERSITY; INTROGRESSIVE HYBRIDIZATION; MITONUCLEAR DISCORDANCE; SEAGRASS; ZOSTERA MARINA
ZALEWSKA T;GRAJEWSKA A;DANOWSKA B;RYBKA-MURAT M;SANIEWSKI M;IWANIAK M	WARNING SYSTEM FOR POTENTIAL RELEASES OF CHEMICAL WARFARE AGENTS FROM DUMPED MUNITION IN THE BALTIC SEA	2023	MARINE POLLUTION BULLETIN	10.1016/j.marpolbul.2023.114930	INSTITUTE OF METEOROLOGY AND WATER MANAGEMENT – NATIONAL RESEARCH INSTITUTE WASZYNGTONA 42, GDYNIA, 81-342, POLAND	THE RESEARCH AIMED TO DETERMINE THE SCALE OF THE POTENTIAL CONTAMINATION OF THE SOUTHERN BALTIC BY SUBSTANCES FROM DUMPED CHEMICAL WEAPONS, IN THE CONTEXT OF APPLYING A STRATEGY FOR DETECTING THE POTENTIAL RELEASES OF TOXIC MATERIALS. THE RESEARCH INCLUDED THE ANALYSIS OF TOTAL ARSENIC IN SEDIMENTS, MACROPHYTOBENTHOS, FISH, AND YPERITE WITH DERIVATIVES AND ARSENOORGANIC COMPOUNDS IN SEDIMENTS AND…	ARSENIC; BALTIC SEA; BIOTIC AND ABIOTIC ELEMENTS; DUMPED CHEMICAL WEAPON; RELEASE; WARNING SYSTEM
BINCZEWSKA A;MAJEWSKI W;WACHNICKA A;FRANKOVICH T;BORÓWKA RK;SŁAWIŃSKA J;BĄK M;WITKOWSKI A	RECONSTRUCTION OF CLIMATE-INDUCED ENVIRONMENTAL CHANGES IN THE EASTERN GULF OF MEXICO BASED ON FORAMINIFERA SEDIMENT ASSEMBLAGES	2023	JOURNAL OF SEA RESEARCH	10.1016/j.seares.2023.102451	INSTITUTE OF MARINE AND ENVIRONMENTAL SCIENCES, UNIVERSITY OF SZCZECIN, SZCZECIN, POLAND; INSTITUTE OF PALEOBIOLOGY, POLISH ACADEMY OF SCIENCES, WARSZAWA, POLAND; INSTITUTE OF ENVIRONMENT, FLORIDA INTERNATIONAL UNIVERSITY, MIAMI, FL, UNITED STATES	FORAMINIFERA ASSEMBLAGES ARE POWERFUL BIOINDICATORS OF ENVIRONMENTAL CHANGE AND WERE ANALYZED IN A SEDIMENT CORE COLLECTED FROM THE MARQUESAS KEYS, LOCATED IN THE SOUTHWESTERN REGION OF THE FLORIDA KEYS. THE COMPOSITION AND ABUNDANCE OF FORAMINIFERA TESTS WITHIN THE TOP 85 CM OF THE SEDIMENT CORE, DATED WITH 14C AND 210PB, REVEALED CHANGES IN FORAMINIFERA ASSEMBLAGES IN 1990 CE, 1939 CE, AND 1872…	BIOINDICATORS; CLIMATE CHANGE; FLORIDA; MARQUESAS KEYS; PALAEOCLIMATOLOGY; PALAEOECOLOGY
LEBLANC M-L;HANSON A;LAROCQUE A;LEBLON B;HUMPHRIES MM	TABUSINTAC BAY (NEW BRUNSWICK, CANADA): AN IMPORTANT SPRING MIGRATORY STOPOVER FOR ATLANTIC BRANT (BRANTA BERNICLA HROTA)	2022	CANADIAN FIELD-NATURALIST	10.22621/cfn.v136i3.2923	DEPARTMENT OF NATURAL RESOURCE SCIENCES, MCGILL UNIVERSITY, SAINTE-ANNE-DE-BELLEVUE, H9X 3V9, QC, CANADA; ENVIRONMENT AND CLIMATE CHANGE CANADA, SACKVILLE, E4L 1G6, NB, CANADA; FACULTY OF FORESTRY AND ENVIRONMENTAL MANAGEMENT, UNIVERSITY OF NEW BRUNSWICK, FREDERICTON, E3B 5A3, NB, CANADA	ATLANTIC BRANT (BRANTA BERNICLA HROTA) IS AN ARCTIC-BREEDING MIGRATORY WATERFOWL THAT RELIES HEAVILY ON COMMON EELGRASS (ZOSTERA MARINA) FOR FOOD DURING MIGRATION AND OVERWINTERING. ALTHOUGH THE ABUNDANCE OF ATLANTIC BRANT ALONG THE COASTS OF THE MARITIME PROVINCES HAS DECLINED DRASTICALLY OVER THE PAST DECADES, SOME FLOCKS CONTINUE TO MIGRATE THROUGH THE AREA IN SPRING. HERE, WE PRESENT FIELD OB…	ATLANTIC BRANT; BRANTA BERNICLA HROTA; COMMON EELGRASS; SPRING MIGRATION; TABUSINTAC; ZOSTERA MARINA
HAMILTON BR;SHIPLEY ON;GRUBBS RD	MULTI-CHANNEL FEEDING BY MIGRATORY SHARKS IN A FLUVIAL-DOMINATED ESTUARY	2022	ESTUARINE, COASTAL AND SHELF SCIENCE	10.1016/j.ecss.2022.107977	DEPARTMENT OF BIOLOGICAL SCIENCES, FLORIDA STATE UNIVERSITY, TALLAHASSEE, 32306, FL, UNITED STATES; DEPARTMENT OF BIOLOGY UNIVERSITY OF NEW MEXICO, ALBUQUERQUE, 87131, NM, UNITED STATES; FLORIDA STATE UNIVERSITY COASTAL AND MARINE LABORATORY, ST. TERESA, 32358, FL, UNITED STATES	RIVERS CAN TRANSPORT A SUBSTANTIAL AMOUNT OF ALLOCHTHONOUS NUTRIENTS INTO COASTAL MARINE ECOSYSTEMS. THESE NUTRIENTS ARE A SIGNIFICANT CONTRIBUTOR TO ESTUARINE PRODUCTIVITY, RESULTING IN INCREASED FISHERY PRODUCTION. HOWEVER, FOR MIGRATORY MARINE PREDATORS, THE IMPORTANCE OF NUTRIENTS FROM FLUVIAL-DOMINATED ESTUARIES IS UNCLEAR. WE USED CARBON (Δ 13C) AND SULFUR (Δ 34S) STABLE ISOTOPE MIXING MODE…	COASTAL NUTRIENT SOURCES; FISHES; MIXING MODEL; ONTOGENETIC SHIFTS; STABLE ISOTOPES
GRÄFNINGS MLE;HEUSINKVELD JHT;HOEIJMAKERS DJJ;SMEELE Q;WIERSEMA H;ZWARTS M;VAN DER HEIDE T;GOVERS LL	OPTIMIZING SEED INJECTION AS A SEAGRASS RESTORATION METHOD	2023	RESTORATION ECOLOGY	10.1111/rec.13851	CONSERVATION ECOLOGY GROUP, GRONINGEN INSTITUTE FOR EVOLUTIONARY LIFE SCIENCES (GELIFES), UNIVERSITY OF GRONINGEN, PO BOX 11103, GRONINGEN, 9700 CC, NETHERLANDS; DEPARTMENT OF AQUATIC ECOLOGY AND ENVIRONMENTAL BIOLOGY, INSTITUTE FOR WATER AND WETLAND RESEARCH (IWWR), RADBOUD UNIVERSITY, HEYENDAALSEWEG 135, NIJMEGEN, 6526 AJ, NETHERLANDS; THE FIELDWORK COMPANY, STOCKHOLMSTRAAT 2B, GRONINGEN, 9723 …	DUE TO THE MAJOR DECLINES OF SEAGRASSES WORLDWIDE, THERE IS AN URGENT NEED FOR EFFECTIVE RESTORATION METHODS AND STRATEGIES. IN THE DUTCH WADDEN SEA, INTERTIDAL SEAGRASS RESTORATION HAS PROVEN VERY CHALLENGING, DESPITE NUMEROUS RESTORATION TRIALS WITH DIFFERENT RESTORATION METHODS. RECENTLY, HOWEVER, THE FIRST FIELD TRIAL PERFORMED WITH A NEWLY DEVELOPED “DISPENSER INJECTION SEEDING” METHOD (DIS)…	BOTTLENECK REDUCTION; DISPENSER INJECTION SEEDING METHOD; SEAGRASS RESTORATION; SEED-BASED RESTORATION; WADDEN SEA; ZOSTERA MARINA
AQUINO-SOUZA R;GOMES-FILHO JGF	WHERE ARE THE JUVENILES OF THE GRAY SEA CUCUMBER HOLOTHURIA (HALODEIMA) GRISEA?	2023	LATIN AMERICAN JOURNAL OF AQUATIC RESEARCH	10.3856/vol51-issue2-fulltext-2938	UNIVERSIDADE FEDERAL DO DELTA DO PARNAÍBA, PIAUÍ, PARNAÍBA, BRAZIL	THE SEA CUCUMBER HOLOTHURIA (HALODEIMA) GRISEA SELENKA, 1867 IS DISTRIBUTED FROM FLORIDA (USA) TO SOUTHERN BRAZIL. JUVENILES OF THIS SPECIES ARE VERY HARDLY FOUND IN THE WILD. H. (H.) GRISEA IS VERY COMMON ON SANDSTONE REEFS IN SOME LOCALITIES FROM THE NORTHERN COAST OF BRAZIL. BECAUSE SEAGRASS BEDS ARE A CONSPICUOUS FEATURE IN SOME OF THESE LOCALITIES, THE AUTHORS HAVE SPECULATED THAT JUVENILES …	ASPIDOCHIROTIDA; HABITAT PREFERENCE; HOLOTHURIA (HALODEIMA) GRISEA; REPRODUCTION PERIOD; SIZE DISTRIBUTION; SIZE SEGREGATION
PRYSTAY TS;NEIS B;SULLIVAN SM;LE BRIS A	COASTAL COMMUNITY PERCEPTIONS OF EELGRASS IN ATLANTIC CANADA: CONSIDERATIONS FOR MANAGEMENT	2023	OCEAN AND COASTAL MANAGEMENT	10.1016/j.ocecoaman.2023.106600	CENTRE FOR FISHERIES ECOSYSTEMS RESEARCH, FISHERIES AND MARINE INSTITUTE, MEMORIAL UNIVERSITY OF NEWFOUNDLAND, ST. JOHN'S, A1C 5R3, NL, CANADA; DEPARTMENT OF SOCIOLOGY, MEMORIAL UNIVERSITY OF NEWFOUNDLAND, ST. JOHN'S, A1C 5S7, NL, CANADA	SOCIETAL AWARENESS OF THE VALUE OF COASTAL ECOSYSTEMS AND THE SERVICES THEY PROVIDE IS NECESSARY FOR PUBLIC SUPPORT OF CONSERVATION AND MANAGEMENT DECISIONS, YET PUBLIC PERCEPTION IS SELDOM EXPLORED. WE PRESENT FINDINGS FROM AN ONLINE SURVEY ON COASTAL COMMUNITY PERCEPTIONS OF EELGRASS (ZOSTERA MARINA) AND ITS MANAGEMENT IN ATLANTIC CANADA AND COMPARE THESE FINDINGS WITH RELATED SCIENTIFIC LITERA…	ECOSYSTEM SERVICES; EELGRASS; KNOWLEDGE MOBILIZATION; MANAGEMENT; PUBLIC PERCEPTION; SEAGRASS
BROWNSCOMBE JW;GRIFFIN LP;MORLEY D;ACOSTA A;BOUCEK R;ADAMS AJ;DANYLCHUK AJ;COOKE SJ	SPATIAL-TEMPORAL PATTERNS OF PERMIT (TRACHINOTUS FALCATUS) HABITAT RESIDENCY IN THE FLORIDA KEYS, USA	2023	ENVIRONMENTAL BIOLOGY OF FISHES	10.1007/s10641-022-01332-7	DEPARTMENT OF BIOLOGY, CARLETON UNIVERSITY, 1125 COLONEL BY DRIVE, OTTAWA, K1S 5B6, ON, CANADA; DEPARTMENT OF ENVIRONMENTAL CONSERVATION, UNIVERSITY OF MASSACHUSETTS AMHERST, 160 HOLDSWORTH WAY, AMHERST, 01003, MA, UNITED STATES; FLORIDA FISH AND WILDLIFE CONSERVATION COMMISSION, 2796 OVERSEAS HIGHWAY, SUITE 119, MARATHON, 33050, FL, UNITED STATES; BONEFISH AND TARPON TRUST, 2937 SW 27TH AVE, SUI…	PERMIT (TRACHINOTUS FALCATUS) OCCUPY A VARIETY OF COASTAL MARINE HABITATS AND SUPPORT VALUABLE RECREATIONAL FISHERIES IN THEIR HOME REGION OF THE CARIBBEAN SEA. AS AN AGGREGATE SPAWNING SPECIES, PERMIT REQUIRE CAREFUL MANAGEMENT IN LOCATIONS SUCH AS THE FLORIDA KEYS WHERE THEY EXPERIENCE SUBSTANTIAL FISHING PRESSURE. WE USED ACOUSTIC TELEMETRY TO EXAMINE PERMIT RESIDENCY PATTERNS OVER 4 YEARS AMO…	ACOUSTIC TELEMETRY; FISH ECOLOGY; MACHINE LEARNING; MARINE CONSERVATION; MARINE PROTECTED AREAS; RECREATIONAL FISHERY; SPATIAL MANAGEMENT
DE MONTAUDOUIN X;BLANCHET H;GOUILLIEUX B;HUMBERT S;LATRY L;CROVETTO L;LAVESQUE N	BENTHIC COMMUNITY IMPACTS FROM SEDIMENT DREDGING AND DISPOSAL: A COMPARISON OF SAMPLING GEAR	2023	MARINE POLLUTION BULLETIN	10.1016/j.marpolbul.2023.115278	UNIV. BORDEAUX, CNRS, BORDEAUX INP, EPOC, UMR 5805, STATION MARINE D'ARCACHON, PESSAC, F-33600, FRANCE; PATRINAT, OFB-MNHN-CNRS-IRD, PARIS, F-75005, FRANCE	THE EFFECT OF SEDIMENT DREDGING AND DISPOSAL WORK ON BENTHIC COMMUNITIES WAS COMPARED ACCORDING TO TWO SAMPLING STRATEGIES, GRAB (1-MM MESH) AND DREDGE (1-CM MESH). NINE SUBTIDAL, SANDY SITES WERE SELECTED IN ARCACHON BAY (FRENCH ATLANTIC COAST), WHERE THESE OPERATIONS WERE PERFORMED DURING WINTER. FAUNA WAS SAMPLED SEVERAL MONTHS BEFORE AND ONE YEAR AFTER THE DREDGING OR DISPOSAL WORK. THE SEDIM…	ARCACHON BAY; BENTHIC RECOVERY; DISPOSAL; DREDGING; SAMPLING GEAR; SEDIMENTS
CHIQUILLO KL;BARBER PH;VASQUEZ MI;CRUZ-RIVERA E;WILLETTE DA;WINTERS G;FONG P	AN INVASIVE SEAGRASS DRIVES ITS OWN SUCCESS IN TWO INVADED SEAS BY BOTH NEGATIVELY AFFECTING NATIVE SEAGRASSES AND BENEFITING FROM THOSE COSTS	2023	OIKOS	10.1111/oik.09403	DEPT OF ECOLOGY AND EVOLUTIONARY BIOLOGY, UNIV. OF CALIFORNIA, LOS ANGELES, LOS ANGELES, CA, UNITED STATES; DEPT OF CHEMICAL ENGINEERING, CYPRUS UNIV. OF TECHNOLOGY, LIMASSOL, CYPRUS; DEPT OF BIOLOGY AND BIOENVIRONMENTAL SCIENCE PROGRAM, MORGAN STATE UNIV., BALTIMORE, MD, UNITED STATES; BIOLOGY DEPT, LOYOLA MARYMOUNT UNIV., LOS ANGELES, CA, UNITED STATES; DEAD SEA AND ARAVA SCIENCE CENTER, MASADA…	THE NATURE AND STRENGTH OF INTERACTIONS BETWEEN NATIVE AND INVASIVE SPECIES CAN DETERMINE INVASION SUCCESS. SPECIES INTERACTIONS CAN DRIVE, PREVENT OR FACILITATE INVASION, MAKING UNDERSTANDING THE NATURE AND OUTCOME OF THESE INTERACTIONS CRITICAL. WE CONDUCTED MESOCOSM EXPERIMENTS TO TEST THE OUTCOME OF INTERACTIONS BETWEEN HALOPHILA STIPULACEA, A SEAGRASS THAT INVADED THE MEDITERRANEAN AND CARIB…	FACILITATION; INVASION ECOLOGY; NEGATIVE INTERACTIONS; PLANT INVASION; SEAGRASSES; SPECIES INTERACTIONS
DELGADO-SERRANO C;TUYA F	ANNUAL VARIATION IN LEAF CANOPY ACROSS A SEAGRASS DISTRIBUTION RANGE IS MODULATED BY LOCAL ENVIRONMENTAL VARIATION	2023	MARINE BIOLOGY RESEARCH	10.1080/17451000.2023.2193898	GRUPO EN BIODIVERSIDAD Y CONSERVACIÓN, IU-ECOAQUA, UNIVERSIDAD DE LAS PALMAS DE GRAN CANARIA, LAS PALMAS, SPAIN	SEAGRASSES CREATE THREE-DIMENSIONAL HABITATS (I.E. MEADOWS) OF PARAMOUNT CONSERVATION RELEVANCE, WHICH ARE DISTRIBUTED ACROSS LARGE SPATIAL SCALES, UNDER VARYING ENVIRONMENTAL CONDITIONS. CYMODOCEA NODOSA (UCRIA) ASCHERSON IS A WARM-TEMPERATE SEAGRASS, DISTRIBUTED ALONG THE ENTIRE MEDITERRANEAN AND THE ADJACENT ATLANTIC OCEAN. AS WITH MANY SEAGRASSES, THIS SPECIES SHOWS AN ANNUAL (SEASONAL) PATTE…	ABOVE-GROUND BIOMASS; ANGIOSPERM; COEFFICIENT OF VARIATION; LEAF LENGTH; MARINE PHANEROGAM; SEASONALITY SST; SHOOT DENSITY
BARTENFELDER A;KENWORTHY WJ;PUCKETT B;DEATON C;JARVIS JC	THE ABUNDANCE AND PERSISTENCE OF TEMPERATE AND TROPICAL SEAGRASSES AT THEIR EDGE-OF-RANGE IN THE WESTERN ATLANTIC OCEAN	2022	FRONTIERS IN MARINE SCIENCE	10.3389/fmars.2022.917237	DEPARTMENT OF BIOLOGY AND MARINE BIOLOGY, UNIVERSITY OF NORTH CAROLINA WILMINGTON, WILMINGTON, NC, UNITED STATES; INSTITUTE OF MARINE SCIENCES, UNIVERSITY OF NORTH CAROLINA CHAPEL HILL, MOREHEAD CITY, NC, UNITED STATES; NORTH CAROLINA NATIONAL ESTUARINE RESEARCH RESERVE, NORTH CAROLINA DEPARTMENT OF ENVIRONMENTAL QUALITY, BEAUFORT, NC, UNITED STATES	SPECIES, INCLUDING SEAGRASSES, AT THEIR RANGE LIMITS ARE UNIQUELY VULNERABLE TO CLIMATE CHANGE. IN THE WESTERN ATLANTIC OCEAN, THE BIOGEOGRAPHIC TRANSITION ZONE BETWEEN TEMPERATE AND TROPICAL ECOSYSTEMS IS RECOGNIZED AS ONE OF SEVERAL GLOBAL HOTSPOTS WHERE POLEWARD-FLOWING WESTERN BOUNDARY CURRENTS ARE FORECAST TO WARM FASTER THAN THE GLOBAL AVERAGE. IN THIS REGION SEAGRASS ECOSYSTEM SERVICES ARE…	AREAL COVERAGE; BIOMASS; CLIMATE CHANGE; HALODULE WRIGHTII; TEMPERATURE; WATER QUALITY; ZOSTERA MARINA
THORARINSSON R;WOLF JC;INAMI M;SINDRE H;SKJERVE E;EVENSEN Ø;RIMSTAD E	EFFECTS OF A DNA AND MULTIVALENT OIL-ADJUVANTED VACCINES AGAINST PANCREAS DISEASE IN ATLANTIC SALMON (SALMO SALAR) CHALLENGED WITH SALMONID ALPHAVIRUS SUBTYPE 3	2022	FISH AND SHELLFISH IMMUNOLOGY REPORTS	10.1016/j.fsirep.2022.100063	ELANCO ANIMAL HEALTH, SOLHEIMSGATEN 18, BERGEN, N-5058, NORWAY; EXPERIMENTAL PATHOLOGY LABORATORIES INC., 45600 TERMINAL DRIVE, STERLING, 20166, VA, UNITED STATES; VESO VIKAN, BEISVÅGVEIEN 107, VIKAN, N-7810, NAMSOS, NORWAY; NORWEGIAN VETERINARY INSTITUTE, ARBORETVEIEN 57, N-1433, ÅS, NORWAY; NORWEGIAN UNIVERSITY OF LIFE SCIENCES, SCHOOL OF VETERINARY MEDICINE, OLUF THESENS VEI 22, N-1433, ÅS, NO…	SALMONID ALPHAVIRUS (SAV) CAUSES PANCREAS DISEASE (PD) IN ATLANTIC SALMON (SALMO SALAR). IN SEAWATER-FARMED SALMONIDS IN THE SOUTHERN PART OF NORWAY SAV SUBTYPE 3 (SAV3) IS DOMINATING. PD CONTINUES TO CAUSE SIGNIFICANT ECONOMIC AND FISH HEALTH CONCERNS IN THIS REGION DESPITE YEARS OF EXTENSIVE USE OF OIL-ADJUVANTED VACCINES (OAVS) CONTAINING INACTIVATED WHOLE VIRUS (IWV) ANTIGENS. IN THE CURRENT …	ATLANTIC SALMON; DNA VACCINE; PANCREAS DISEASE; PROTECTIVE IMMUNITY; SALMONID ALPHAVIRUS
SHAYKA BF;HESSELBARTH MHK;SCHILL SR;CURRIE WS;ALLGEIER JE	THE NATURAL CAPITAL OF SEAGRASS BEDS IN THE CARIBBEAN: EVALUATING THEIR ECOSYSTEM SERVICES AND BLUE CARBON TRADE POTENTIAL	2023	BIOLOGY LETTERS	10.1098/rsbl.2023.0075	DEPARTMENT OF ECOLOGY AND EVOLUTIONARY BIOLOGY, UNIVERSITY OF MICHIGAN, ANN ARBOR, 48109, MI, UNITED STATES; SCHOOL FOR ENVIRONMENT AND SUSTAINABILITY, UNIVERSITY OF MICHIGAN, ANN ARBOR, 48109, MI, UNITED STATES; CARIBBEAN DIVISION, THE NATURE CONSERVANCY, CORAL GABLES, 33134, FL, UNITED STATES	SEAGRASS BEDS PROVIDE TREMENDOUS SERVICES TO SOCIETY, INCLUDING THE STORAGE OF CARBON, WITH IMPORTANT IMPLICATIONS FOR CLIMATE CHANGE MITIGATION. PRIORITIZING CONSERVATION OF THIS VALUABLE NATURAL CAPITAL IS OF GLOBAL SIGNIFICANCE, AND INCLUDING SEAGRASS BEDS IN GLOBAL CARBON MARKETS THROUGH PROJECTS THAT MINIMIZE LOSS, INCREASE AREA OR RESTORE DEGRADED AREAS REPRESENTS A MECHANISM TOWARDS THIS E…	CARBON STORAGE; CLIMATE CHANGE; ECOSYSTEM VALUATION; EMISSIONS TRADING SCHEMES; SEAGRASS CONSERVATION; SEAGRASS DISTRIBUTION
CHANGEUX T;BERLINE L;PODLEJSKI W;GUILLOT T;STIGER-POUVREAU V;CONNAN S;THIBAUT T	VARIABILITY IN GROWTH AND TISSUE COMPOSITION (CNP, NATURAL ISOTOPES) OF THE THREE MORPHOTYPES OF HOLOPELAGIC SARGASSUM	2023	AQUATIC BOTANY	10.1016/j.aquabot.2023.103644	AIX MARSEILLE UNIV, UNIVERSITÉ DE TOULON, CNRS, IRD, MIO, MARSEILLE, FRANCE; IFREMER MARTINIQUE, 79 ROUTE DE POINTE FORT, LE ROBERT, 97231, FRANCE; UNIV BREST, CNRS, IRD, IFREMER, LEMAR, PLOUZANE, F-29280, FRANCE	HOLOPELAGIC SARGASSUM BLOOMS IN THE TROPICAL NORTH ATLANTIC SINCE 2011 ARE COMPOSED OF TWO SPECIES, SARGASSUM NATANS AND S. FLUITANS, AND THREE MORPHOTYPES: S. NATANS VIII, S. NATANS I AND S. FLUITANS III. THE DISTINCT MORPHOLOGY AND THE VARIATIONS IN SPACE AND TIME OF THE PROPORTION OF THESE THREE MORPHOTYPES SUGGEST THAT THEY MAY HAVE DIFFERENT PHYSIOLOGY. FOR THE FIRST TIME, WE HAVE QUANTIFIED…	ALGAL BLOOM; BROWN MACROALGAE; CARBON; IN-SITU CULTURE; NITROGEN; PHOSPHORUS; SARGASSO; SEAWEED
GRÄFNINGS MLE;HEUSINKVELD JHT;HIJNER N;HOEIJMAKERS DJJ;SMEELE Q;ZWARTS M;VAN DER HEIDE T;GOVERS LL	SPATIAL DESIGN IMPROVES EFFICIENCY AND SCALABILITY OF SEED-BASED SEAGRASS RESTORATION	2023	JOURNAL OF APPLIED ECOLOGY	10.1111/1365-2664.14405	CONSERVATION ECOLOGY GROUP, GRONINGEN INSTITUTE FOR EVOLUTIONARY LIFE SCIENCES (GELIFES), UNIVERSITY OF GRONINGEN, PO BOX 11103M 9700 CC, GRONINGEN, NETHERLANDS; THE FIELDWORK COMPANY, STOCKHOLMSTRAAT 2B, 9723BC, GRONINGEN, NETHERLANDS; NATUURMONUMENTEN, HOOFDWEG 251B, 9765 CH, PATERSWOLDE, NETHERLANDS; DEPARTMENT OF COASTAL SYSTEMS, ROYAL NETHERLANDS INSTITUTE FOR SEA RESEARCH (NIOZ), PO BOX 59,…	COASTAL ECOSYSTEM RESTORATION IS OFTEN INEFFECTIVE AND EXPENSIVE IN PRACTICE. AS A CONSEQUENCE, UPSCALING RESTORATION EFFORTS TO FUNCTIONALLY RELEVANT SPATIAL SCALES REMAINS ONE OF THE LARGEST HURDLES FOR COASTAL RESTORATION PRACTICE. ON SMALL SCALES, RESTORATION SUCCESS OF VEGETATED ECOSYSTEMS (I.E. SALT MARSHES AND SEAGRASSES) CAN BE AMPLIFIED BY SPATIAL DESIGNS THAT HARNESS POSITIVE INTERACTIO…	ECOLOGICAL RESTORATION; ECOSYSTEM ENGINEER; INTRASPECIFIC FEEDBACK; RECRUITMENT EFFICIENCY; RESTORATION DESIGN; SCALABILITY; SEAGRASS; SEED BASED
DE LA CERDA-MARÍN MDC;DÍAZ-AGRAS G;RODRÍGUEZ TATO R;CANDÁS ROMERO M;PÉREZ SEÑARÍS M;DE SOLAUN EIMIL A;OTERO XL	BLUE CARBON STOCK IN ZOSTERA MARINA MEADOWS IN THE RÍA DE FERROL (NW IBERIAN PENINSULA)	2023	SPANISH JOURNAL OF SOIL SCIENCE	10.3389/sjss.2023.11352	CRETUS, DEPARTAMENTO DE EDAFOLOXÍA E QUÍMICA AGRÍCOLA, FACULTADE DE BIOLOXÍA, UNIVERSIDADE DE SANTIAGO DE COMPOSTELA, SANTIAGO DE COMPOSTELA, SPAIN; REBUSC, REDE DE ESTACIÓN BIOLÓXICAS DA UNIVERSIDADE DE SANTIAGO DE COMPOSTELA, ESTACIÓN DE BIOLOXÍA MARIÑA DA GRAÑA, FERROL, SPAIN	THE INCREASE IN GREENHOUSE GASES (GHG) HAS BEEN CONSTANT SINCE THE INDUSTRIAL REVOLUTION. FOR THIS REASON, DIFFERENT INTERNATIONAL ORGANIZATIONS HAVE DEVOTED SPECIAL ATTENTION TO GHG SINKS SUCH AS TERRESTRIAL SOILS AND ECOSYSTEMS. HOWEVER, THE INITIALLY ESTIMATED BALANCES DID NOT INCLUDE THE CARBON STOCK ASSOCIATED WITH OCEAN WATERS, COASTAL SOILS AND SEDIMENTS, KNOWN AS BLUE CARBON. CURRENTLY, B…	BIOMETRIC PARAMETERS; CARBON; ISOTOPE RATIOS; NITROGEN; SEAGRASS
AMATO J;ALBERTI J;MARTIN S;TEMPLE N;SPARKS E;CEBRIAN J	DO SMALL-SCALE SALTMARSH PLANTING LIVING SHORELINE PROJECTS ENHANCE COASTAL FUNCTIONALITY? A CASE STUDY IN THE NORTHERN GULF OF MEXICO	2022	JOURNAL OF ENVIRONMENTAL MANAGEMENT	10.1016/j.jenvman.2022.116025	DEPARTMENT OF MARINE SCIENCES, UNIVERSITY OF SOUTH ALABAMA, LSCB 25, MOBILE, 36688, AL, UNITED STATES; DAUPHIN ISLAND SEA LAB, 101 BIENVILLE BOULEVARD, DAUPHIN ISLAND, 36528, AL, UNITED STATES; INSTITUTO DE INVESTIGACIONES MARINAS Y COSTERAS (IIMYC). FCEYN. UNIVERSIDAD NACIONAL DE MAR DEL PLATA-CONICET. CC 1260, FUNES 3250, MAR DEL PLATA, 7600, ARGENTINA; COASTAL RESEARCH AND EXTENSION CENTER, MI…	HUMAN COASTAL OCCUPATION OFTEN LEADS TO THE DEGRADATION OF THE STRUCTURAL PROPERTIES AND ENVIRONMENTAL FUNCTIONS OF NATURAL COASTLINES. MUCH RESEARCH HAS BEEN DONE ON THE COST-EFFECTIVENESS OF VARIOUS LIVING SHORELINES DESIGNS, HOWEVER MORE WORK IS NEEDED FOR SIMPLE, SMALL-SCALE DESIGNS THAT ARE TYPICALLY ADOPTED IN WATERFRONT RESIDENTIAL OR RECREATIONAL PROPERTIES. TO CONTRIBUTE TO THIS GAP, WE …	BLACK NEEDLERUSH; LIVING SHORELINES; NEKTON ABUNDANCE; SALTMARSH RESTORATION; SHORELINE PROTECTION; SUBMERGED AQUATIC VEGETATION
LYRA MB;BAHIA RG;JESIONEK MB;CARVALHO RT;MORAES FC;HARVEY AS;PEREIRA RC;SALGUEIRO F;SALGADO LT	HYDROLITHON FARINOSUM AND LITHOPHYLLUM EPIPHYTICUM SP. NOV. (CORALLINACEAE, CORALLINALES, RHODOPHYTA), TWO EPIPHYTIC CRUSTOSE CORALLINE ALGAE FROM THE ABROLHOS ARCHIPELAGO, BRAZIL, SOUTHWESTERN ATLANTIC	2023	DIVERSITY	10.3390/d15091013	RESEARCH INSTITUTE OF THE BOTANICAL GARDEN OF RIO DE JANEIRO, RUA PACHECO LEÃO, 915, JARDIM BOTÂNICO, RIO DE JANEIRO, 22460-030, BRAZIL; DEPARTMENT OF ECOLOGY, ENVIRONMENT AND EVOLUTION, LA TROBE UNIVERSITY, BUNDOORA, 3083, VIC, AUSTRALIA; DEPARTMENT OF MARINE BIOLOGY, INSTITUTE OF BIOLOGY, FEDERAL FLUMINENSE UNIVERSITY, RIO DE JANEIRO, NITERÓI, 24220-900, BRAZIL; DEPARTMENT OF BOTANY, CENTER FOR…	THE AIM OF THIS STUDY WAS TO ELUCIDATE THE TAXONOMY OF THE COMMON BUT OVERLOOKED EPIPHYTIC CORALLINE ALGAE SPECIES FROM SHALLOW REEFS AND SEAGRASS MEADOWS OF THE ABROLHOS ARCHIPELAGO, BRAZIL. TWO THIN (TWO VEGETATIVE CELLS THICK) EPIPHYTIC CORALLINE SPECIES WERE RECORDED: LITHOPHYLLUM EPIPHYTICUM SP. NOV. AND HYDROLITHON FARINOSUM. MOLECULAR ANALYSIS FROM PSBA GENETIC MARKER CONFIRMED THE POSITIO…	ABROLHOS BANK; CCA; MOLECULAR ANALYSES; PSBA; SEAGRASS MEADOW
FOURQUREAN JW;CAMPBELL JE;RHOADES OK;MUNSON CJ;KRAUSE JR;ALTIERI AH;DOUGLASS JG;HECK KL;JR;PAUL VJ;ARMITAGE AR;BARRY SC;BETHEL E;CHRIST L;CHRISTIANEN MJA;DODILLET G;DUTTON K;FRAZER TK;GAFFEY BM;GLAZNER R;GOEKE JA;GRANA-VALDES R;KRAMER OAA;LINHARDT ST;MARTIN CW;LÓPEZ IGM;MCDONALD AM;MAIN VA;MANUEL SA;MARCO-MÉNDEZ C;O'BRIEN DA;O'SHEA O;PATRICK CJ;PEABODY C;REYNOLDS LK;RODRIGUEZ A;BRAVO LMR;SANG A;S…	SEAGRASS ABUNDANCE PREDICTS SURFICIAL SOIL ORGANIC CARBON STOCKS ACROSS THE RANGE OF THALASSIA TESTUDINUM IN THE WESTERN NORTH ATLANTIC	2023	ESTUARIES AND COASTS	10.1007/s12237-023-01210-0	INSTITUTE OF ENVIRONMENT, COASTLINES AND OCEANS DIVISION, AND DEPARTMENT OF BIOLOGICAL SCIENCES, FLORIDA INTERNATIONAL UNIVERSITY, 11200 SW 8TH ST., MIAMI, 33199, FL, UNITED STATES; SMITHSONIAN MARINE STATION, 701 SEAWAY DRIVE, FORT PIERCE, 34949, FL, UNITED STATES; INSTITUTE FOR THE OCEANS AND FISHERIES, UNIVERSITY OF BRITISH COLUMBIA, VANCOUVER, BC, CANADA; HAKAI INSTITUTE, HERIOT BAY, BC, CANA…	THE ORGANIC CARBON (CORG) STORED IN SEAGRASS MEADOWS IS GLOBALLY SIGNIFICANT AND COULD BE RELEVANT IN STRATEGIES TO MITIGATE INCREASING CO2 CONCENTRATION IN THE ATMOSPHERE. MOST OF THAT STORED CORG IS IN THE SOILS THAT UNDERLIE THE SEAGRASSES. WE EXPLORED HOW SEAGRASS AND SOIL CHARACTERISTICS VARY AMONG SEAGRASS MEADOWS ACROSS THE GEOGRAPHIC RANGE OF TURTLEGRASS (THALASSIA TESTUDINUM) WITH A GOAL…	BLUE CARBON; DECOMPOSITION; LATITUDINAL GRADIENTS; NUTRIENT LIMITATION; SEDIMENT; SUBMERGED AQUATIC VEGETATION
ZUERCHER R;KOCHAN D;HARBORNE AR	FACTORS INFLUENCING THE BIOMASS OF LARGE-BODIED PARROTFISH SPECIES IN THE ABSENCE OF FISHING ON CORAL REEFS IN FLORIDA, USA	2023	JOURNAL OF FISH BIOLOGY	10.1111/jfb.15557	INSTITUTE OF ENVIRONMENT AND DEPARTMENT OF BIOLOGICAL SCIENCES, FLORIDA INTERNATIONAL UNIVERSITY, MIAMI, FL, UNITED STATES	PARROTFISHES ARE A FUNCTIONALLY CRITICAL COMPONENT OF CARIBBEAN REEF FISH ASSEMBLAGES, WITH LARGE-BODIED PARROTFISH SPECIES EXERTING PARTICULARLY IMPORTANT TOP-DOWN CONTROL ON MACROALGAE. DESPITE THEIR IMPORTANCE, LOW BIOMASSES OF LARGE-BODIED PARROTFISHES ON MANY REEFS HAMPER OUR ABILITY TO STUDY AND UNDERSTAND THEIR ECOLOGY. FLORIDA REEFS, WHERE MOST PARROTFISH FISHING HAS BEEN ILLEGAL SINCE 19…	CORAL REEF; FISH BIOMASS; FLORIDA PARROTFISH BAN; HERBIVOROUS FISHES; PARROTFISH
JANKOWSKA E;WŁODARSKA-KOWALCZUK M	HABITAT-BUILDERS COMPLEXITY BOOSTS ASSOCIATED FAUNA FUNCTIONAL TRAIT RICHNESS (ZOSTERA MARINA MEADOWS, BALTIC SEA)	2022	ECOLOGICAL INDICATORS	10.1016/j.ecolind.2022.109512	INSTITUTE OF OCEANOLOGY POLISH ACADEMY OF SCIENCES, POWSTAŃCÓW WARSZAWY 55, SOPOT, 81-712, POLAND	SEAGRASS HAS BEEN WIDELY RECOGNIZED AS ECOSYSTEM ENGINEERS AND HABITAT-BUILDERS INCREASING BIODIVERSITY AND ABUNDANCE OF ASSOCIATED FAUNA. HOWEVER, SEAGRASS HABITATS ARE BEING DEGRADED GLOBALLY DUE TO MODIFICATION OF COASTLINE, TERRESTRIAL INPUTS, AND CLIMATE CHANGE. WHILE THE EFFECTS OF SEAGRASS MEADOWS VEGETATION DENSITY ON ASSOCIATED MACROFAUNA STANDING STOCKS AND TAXONOMIC RICHNESS HAVE BEEN …	BIODIVERSITY INDICATORS; ECOSYSTEM ENGINEERS; EELGRASS; FUNCTIONAL DIVERSITY
GAO S;HAN B;XU B;WANG N;ZHANG Y;LIU X;ZHANG M;WANG G;GUAN X;HUANG J;LIU M;SHI W	SAV NSP2 REGULATES NF-ΚB SIGNALING TO INDUCE INFLAMMATORY RESPONSES BY TARGETING HOST DDX3	2023	DEVELOPMENTAL AND COMPARATIVE IMMUNOLOGY	10.1016/j.dci.2022.104612	COLLEGE OF ANIMAL SCIENCE AND TECHNOLOGY, NORTHEAST AGRICULTURAL UNIVERSITY, HARBIN, 150030, CHINA; WELLCOME-WOLFSON INSTITUTE FOR EXPRERIMENTAL MEDICINE QUEEN'S UNIVERSITY BELFAST, 97 LISBURN RD, BELFAST, BT9 7BL, UNITED KINGDOM	SALMON ALPHAVIRUS (SAV) INFECTION LEADS TO SEVERE PANCREAS DISEASE (PD) WITH TYPICAL INFLAMMATORY RESPONSES IN ATLANTIC SALMON (SALMO SALAR) AND RAINBOW TROUT (ONCORHYNCHUS MYKISS). NSP2, AN IMPORTANT NONSTRUCTURAL PROTEIN OF SAV, CAN ACTIVATE NF-ΚB SIGNALING PATHWAY TO REDUCE INFLAMMATORY RESPONSES. HOWEVER, THE MOLECULAR MECHANISM REMAINS UNCLEAR. IN THIS STUDY, THE ML (279-421AA) OF NSP2 WAS R…	DDX3; INFLAMMATORY RESPONSES; NF-ΚB; NSP2; SAV
SCHERNEWSKI G;VOECKLER LN;LAMBRECHT L;ROBBE E;SCHUMACHER J	BUILDING WITH NATURE—ECOSYSTEM SERVICE ASSESSMENT OF COASTAL-PROTECTION SCENARIOS	2022	SUSTAINABILITY (SWITZERLAND)	10.3390/su142315737	COASTAL MARINE MANAGEMENT GROUP, LEIBNIZ-INSTITUTE FOR BALTIC SEA RESEARCH, SEESTRASSE 15, WARNEMÜNDE, ROSTOCK, D-18119, GERMANY; MARINE RESEARCH INSTITUTE, KLAIPEDA UNIVERSITY, UNIVERSITETO AVE. 17, KLAIPEDA, LT-92294, LITHUANIA; DEPARTMENT OF HUMAN GEOGRAPHY, GEORG-AUGUST-UNIVERSITY GÖTTINGEN, GOLDSCHMIDTSTRAßE 5, GÖTTINGEN, D-37077, GERMANY; INSTITUTE FOR BIOSCIENCES, UNIVERSITY OF ROSTOCK, AL…	THE AIM OF THIS STUDY IS TO ASSESS EXISTING CONVENTIONAL AND HYPOTHETICAL NATURE-BASED COASTAL-PROTECTION SCHEMES USING A COMPARATIVE ECOSYSTEM SERVICE ASSESSMENT, BASED ON QUANTITATIVE DATA AND LITERATURE AS WELL AS ON STAKEHOLDER VIEWS. WE ASSESSED THREE CONVENTIONAL GROIN SYSTEMS AND THREE BUILDING-WITH-NATURE SCENARIOS INCLUDING AN EXPANDED BEACH AREA, A MUSSEL FARM AND SEAGRASS BEDS. STAKEHO…	BALTIC SEA; BEACH NOURISHMENT; EROSION; GROIN; MUSSEL FARM; SEA-LEVEL RISE; SEAGRASS; STAKEHOLDER; TEREDO NAVALIS; TOURISM
KHACHATURYAN M;REUSCH TBH;DAGAN T	WORLDWIDE POPULATION GENOMICS REVEAL LONG-TERM STABILITY OF THE MITOCHONDRIAL GENOME ARCHITECTURE IN A KEYSTONE MARINE PLANT	2023	GENOME BIOLOGY AND EVOLUTION	10.1093/gbe/evad167	MARINE EVOLUTIONARY ECOLOGY, GEOMAR HELMHOLTZ CENTRE FOR OCEAN RESEARCH KIEL, KIEL, GERMANY; INSTITUTE OF GENERAL MICROBIOLOGY, UNIVERSITY OF KIEL, KIEL, GERMANY	MITOCHONDRIAL GENOMES (MITOGENOMES) OF FLOWERING PLANTS ARE COMPOSED OF MULTIPLE CHROMOSOMES. RECOMBINATION WITHIN AND BETWEEN THE MITOCHONDRIAL CHROMOSOMES MAY GENERATE DIVERSE DNA MOLECULES TERMED ISOFORMS. THE ISOFORM COPY NUMBER AND COMPOSITION CAN BE DYNAMIC WITHIN AND AMONG INDIVIDUAL PLANTS DUE TO UNEVEN REPLICATION AND HOMOLOGOUS RECOMBINATION. NONETHELESS, DESPITE THEIR FUNCTIONAL IMPORT…	(SUB)STOICHIOMETRIC SHIFTING; CHROMOSOME STOICHIOMETRY; EELGRASS; ISOFORMS; MASTER CIRCLE; MULTICHROMOSOMAL MTDNA; RECOMBINATION; SEAGRASS; SUBGENOMES; ZOSTERA MARINA
COSTA ACP;GARCIA TM;TAVARES TCL;ROCHA RDS;MAGGIONI R;SOARES MO	DNA BARCODING REVEALS CRYPTIC DIVERSITY OF FISH EGGS IN EQUATORIAL SOUTHWESTERN ATLANTIC	2023	REGIONAL STUDIES IN MARINE SCIENCE	10.1016/j.rsma.2023.103069	INSTITUTO DE CIÊNCIAS DO MAR (LABOMAR), FEDERAL UNIVERSITY OF CEARÁ (UFC), ABOLIÇÃO AVENUE, 3207, FORTALEZA, CEARÁ, CEP 60165-081, BRAZIL; REEF SYSTEMS GROUP, LEIBNIZ CENTER FOR TROPICAL MARINE RESEARCH (ZMT), BREMEN, GERMANY	DNA BARCODING PRESENTS A RELIABLE AND UNIVERSAL TOOL FOR SPECIES IDENTIFICATION; HOWEVER, FEW STUDIES HAVE USED THIS METHODOLOGY TO ANALYZE FISH EGG DIVERSITY IN LOW-LATITUDE SEASCAPES. IN THE PRESENT STUDY, DNA BARCODES WERE USED TO ASSESS THE DIVERSITY OF FISH EGGS IN THE EQUATORIAL SOUTHWESTERN ATLANTIC, A RICH BUT UNDERSTUDIED REGION. WE SAMPLED TWO SEASCAPES FOR ANALYZING THE FISH DIVERSITY:…	FISH COMMUNITIES; GENETIC; ICHTHYOPLANKTON; MOLECULAR IDENTIFICATION; SOUTH ATLANTIC
WONG MC;DOWD M	THE ROLE OF SHORT-TERM TEMPERATURE VARIABILITY AND LIGHT IN SHAPING THE PHENOLOGY AND CHARACTERISTICS OF SEAGRASS BEDS	2023	ECOSPHERE	10.1002/ecs2.4698	BEDFORD INSTITUTE OF OCEANOGRAPHY, FISHERIES AND OCEANS CANADA, DARTMOUTH, NS, CANADA; DEPARTMENT OF MATHEMATICS AND STATISTICS, DALHOUSIE UNIVERSITY, HALIFAX, NS, CANADA	SEAGRASS BEDS INHABIT HIGHLY HETEROGENEOUS TEMPERATURE REGIMES THAT CHARACTERIZE THE MARINE NEARSHORE. TEMPERATURE DIRECTLY INFLUENCES SEAGRASSES AND ALSO PROVIDES INDIRECT INFORMATION ON OTHER ECOLOGICALLY RELEVANT ENVIRONMENTAL VARIABLES. MULTIPLE TEMPERATURE PROCESSES OPERATE ON SEASONAL AND SUB-SEASONAL TIMESCALES (I.E., HOURS TO MONTHS) AND INCLUDE VARIATION FROM SEASONAL AIR–SEA HEAT FLUXES…	ABOVEGROUND BELOWGROUND BIOMASS RATIO; EELGRASS; GAMMS; NOVA SCOTIA; RHIZOME WIDTH; TEMPERATURE ANOMALIES
RIBEIRO C;NEVES P;KAUFMANN M;ARAÚJO R;RIERA R	A BASELINE FOR PRIORITIZING THE CONSERVATION OF THE THREATENED SEAGRASS CYMODOCEA NODOSA IN THE OCEANIC ARCHIPELAGO OF MADEIRA	2022	JOURNAL FOR NATURE CONSERVATION	10.1016/j.jnc.2022.126224	OBSERVATÓRIO OCEÂNICO DA MADEIRA, AGÊNCIA REGIONAL PARA O DESENVOLVIMENTO DA INVESTIGAÇÃO, TECNOLOGIA E INOVAÇÃO (OOM/ARDITI), MADEIRA, PORTUGAL; CCMAR—CENTRE OF MARINE SCIENCES, UNIVERSITY OF ALGARVE, FARO, PORTUGAL; IFCN—INSTITUTO DAS FLORESTAS E CONSERVAÇÃO DA NATUREZA, IP-RAM, MADEIRA, FUNCHAL, PORTUGAL; MARINE BIOLOGY STATION OF FUNCHAL, FACULTY OF LIFE SCIENCES, UNIVERSITY OF MADEIRA, FUNCH…	SEAGRASSES ARE EXPERIENCING FRAGMENTATION AND REGRESSION GLOBALLY; THUS, PROTECTION AND RECOVERY OF MEADOWS ARE A PRESERVATION PRIORITY. HOWEVER, CONSERVATION ACTIONS MUST CONSIDER INHERENT REGIONAL CONDITIONS, SINCE CERTAIN COASTAL AREAS ARE NOT SUITABLE FOR THE SETTLEMENT OF EXTENSIVE MEADOWS. LIKEWISE, SMALL OCEANIC ARCHIPELAGOS ARE NOT ALWAYS ABLE TO FULFIL THE HABITAT REQUIREMENTS OF SEAGRAS…	COASTAL ECOSYSTEM; KEYSTONE SPECIES; MANAGEMENT; NE ATLANTIC OCEAN; SEAGRASS
REYNA GANDINI LJ;FUNK FA;PRATOLONGO PD	CHANGE IN THE COMMUNITY STRUCTURE AND ORGANIC CARBON CONTENT OF MEIO-AND MACROBENTHOS BETWEEN TIDAL FLAT AND SALT MARSH AREAS COLONIZED BY SPARTINA ALTERNIFLORA IN THE BAHÍA BLANCA ESTUARY (SW ATLANTIC); [CAMBIOS EN LA ESTRUCTURA DE LA COMUNIDAD Y CONTENIDO DE CARBONO ORGÁNICO DEL MEIO-Y MACROBENTOS ENTRE LAS ÁREAS DE PLANICIES DE MAREA Y MARISMAS COLONIZADAS POR SPARTINA ALTERNIFLORA EN EL ESTUA…	2023	SCIENTIA MARINA	10.3989/scimar.05386.073	LABORATORIO DE ECOLOGÍA, INSTITUTO DE INVESTIGACIONES MARINAS Y COSTERAS (IIMYC), CONICET-UNMDP, MAR DEL PLATA, ARGENTINA; CENTRO DE RECURSOS NATURALES RENOVABLES DE LA ZONA SEMIÁRIDA (CERZOS), CONICET-UNS, BAHÍA BLANCA, ARGENTINA; DEPARTAMENTO DE BIOLOGÍA, BIOQUÍMICA Y FARMACIA, UNIVERSIDAD NACIONAL DEL SUR, BAHÍA BLANCA, ARGENTINA	SALT MARSHES ARE REGARDED AS AMONG THE MOST PRODUCTIVE COASTAL ECOSYSTEMS, IMPORTANT “BLUE CARBON” SINKS AND A SUPPORT FOR BENTHIC COMMUNITIES WITH LARGE ABUNDANCES, WHOSE STRUCTURE MAY BE STRONGLY INFLUENCED BY SALT MARSH VEGETATION. DURING THE LAST FEW DECADES, SPARTINA ALTERNIFLORA HAS BEEN COLONIZING BARE MUDFLATS IN THE BAHÍA BLANCA ESTUARY, AND A LARGE INCREASE IN THE AREA COVERED BY SALT M…	BAHÍA BLANCA ESTUARY; BIOMASS; CARBON; MACROBENTHOS; MEIOBENTHOS; P/B RATIO
JACOB B;DOLCH T;WURPTS A;STANEVA J	EVALUATION OF SEAGRASS AS A NATURE-BASED SOLUTION FOR COASTAL PROTECTION IN THE GERMAN WADDEN SEA	2023	OCEAN DYNAMICS	10.1007/s10236-023-01577-5	INSTITUTE OF COASTAL SYSTEMS - ANALYSIS AND MODELING, HELMHOLTZ-ZENTRUM HEREON, GEESTHACHT, GERMANY; BIOSCIENCES, ALFRED WEGENER INSTITUTE, LIST, GERMANY; FORSCHUNGSSTELLE KÜSTE, NIEDERSÄCHSISCHER LANDESBETRIEB FÜR WASSERWIRTSCHAFT, KÜSTEN- UND NATURSCHUTZ, NORDEN, GERMANY	GLOBAL CLIMATE CHANGE INCREASES THE OVERALL RISKS FOR COASTAL FLOODING AND EROSION. MEANWHILE, NATURE-BASED SOLUTIONS (NBS) ARE INCREASINGLY BECOMING A FOCUS OF COASTAL PROTECTION MEASURES TO IMPROVE THE CLIMATE ADAPTABILITY. IN THIS STUDY, THE PRESENT AND POTENTIAL FUTURE ROLE OF SEAGRASS IN COASTAL RISK REDUCTION STRATEGIES WERE EXPLORED FOR THE HIGHLY ENERGETIC WADDEN SEA AREA OF THE GERMAN BI…	GERMAN BIGHT; NATURE-BASED SOLUTIONS; SEAGRASS; SENSITIVITY STUDY; UNSTRUCTURED GRID MODELLING; WADDEN SEA
CRESPO D;FAIÃO R;FREITAS V;OLIVEIRA VH;SOUSA AI;COELHO JP;DOLBETH M	USING SEAGRASS AS A NATURE-BASED SOLUTION: SHORT-TERM EFFECTS OF ZOSTERA NOLTEI TRANSPLANT IN BENTHIC COMMUNITIES OF A EUROPEAN ATLANTIC COASTAL LAGOON	2023	MARINE POLLUTION BULLETIN	10.1016/j.marpolbul.2023.115762	CIIMAR – INTERDISCIPLINARY CENTRE OF MARINE AND ENVIRONMENTAL RESEARCH, UNIVERSITY OF PORTO, NOVO EDIFÍCIO DO TERMINAL DE CRUZEIROS, AVENIDA GENERAL NORTON DE MATOS S/N, MATOSINHOS, 4450-208, PORTUGAL; CESAM - CENTRE FOR ENVIRONMENTAL AND MARINE STUDIES, DEPARTMENT OF BIOLOGY, UNIVERSITY OF AVEIRO, CAMPUS DE SANTIAGO, AVEIRO, 3810-193, PORTUGAL	SEAGRASS MEADOWS PROVIDE SEVERAL ECOLOGICAL FUNCTIONS THAT IMPROVE THE OVERALL ECOLOGICAL HEALTH OF COASTAL SYSTEMS AND THEREFORE, IT IS URGENT TO PROMOTE THE RESTORATION OF SUCH HABITATS. IN RIA DE AVEIRO, A COASTAL LAGOON IN THE ATLANTIC COAST OF PORTUGAL, A RESTORATION INITIATIVE WAS RESPONSIBLE FOR TRANSPLANTING THE DWARF EELGRASS ZOSTERA NOLTEI INTO A HIGHLY DEGRADED AREA. THIS EELGRASS WAS …	BLUE-GREEN INFRASTRUCTURE; HABITAT RESTORATION; MERCURY CONTAMINATION; RIA DE AVEIRO, PORTUGAL; ZOSTERA NOLTEI
O'BRIEN JM;WONG MC;STANLEY RRE	FINE-SCALE ENSEMBLE SPECIES DISTRIBUTION MODELING OF EELGRASS (ZOSTERA MARINA) TO INFORM NEARSHORE CONSERVATION PLANNING AND HABITAT MANAGEMENT	2022	FRONTIERS IN MARINE SCIENCE	10.3389/fmars.2022.988858	BEDFORD INSTITUTE OF OCEANOGRAPHY, FISHERIES AND OCEANS CANADA, DARTMOUTH, NS, CANADA	BASELINE DATA ON THE DISTRIBUTION AND EXTENT OF BIOGENIC HABITAT-FORMING SPECIES AT A HIGH SPATIAL RESOLUTION ARE ESSENTIAL TO INFORM HABITAT MANAGEMENT STRATEGIES, PRESERVE ECOSYSTEM INTEGRITY, AND ACHIEVE EFFECTIVE CONSERVATION OBJECTIVES IN THE NEARSHORE. MODEL-BASED APPROACHES TO MAP SUITABLE HABITAT FOR THESE SPECIES ARE A KEY TOOL TO ADDRESS THIS NEED, FILLING IN GAPS WHERE OBSERVATIONS ARE…	COASTAL HABITAT MANAGEMENT; CONSERVATION PLANNING; EELGRASS (ZOSTERA MARINA); ENSEMBLE MODELING; PREDICTIVE MAPPING; SEAGRASS; SPECIES DISTRIBUTION MODELS; UNCERTAINTY ESTIMATION
STRACHAN LL;LILLEY RJ;HENNIGE SJ	A REGIONAL AND INTERNATIONAL FRAMEWORK FOR EVALUATING SEAGRASS MANAGEMENT AND CONSERVATION	2022	MARINE POLICY	10.1016/j.marpol.2022.105306	UNIVERSITY OF EDINBURGH, SCHOOL OF GEOSCIENCES, EDINBURGH, UNITED KINGDOM; PROJECT SEAGRASS, CARDIFF, UNITED KINGDOM	SEAGRASS MEADOWS PROVIDE A RANGE OF KEY ECOSYSTEM SERVICES THAT ARE OF HIGH ECONOMIC AND SOCIETAL VALUE; SEAGRASS MEADOWS ENHANCE BIODIVERSITY, PROVIDE FOOD SECURITY THROUGH FISHERIES SUPPORT, AND ARE INCREASINGLY RECOGNISED FOR THE ROLE THEY PLAY IN MITIGATING CLIMATE CHANGE BY THE PROCESS OF CARBON SEQUESTRATION. WHILST THERE IS AN INCREASING UNDERSTANDING OF THE GLOBAL SIGNIFICANCE OF SEAGRASS…	CONSERVATION; MANAGEMENT; MONITORING; RESTORATION; SEAGRASS
LIN J;JIANG Z;LI L;FANG Y;WU Y;LIU S;HUANG X	EFFECTS OF NUTRIENTS ON THE UTILIZATION PATTERN OF PHOTOSYNTHETIC INORGANIC CARBON OF THE TROPICAL THALASSIA HEMPRICHII; [营养盐对泰来草光合无机碳利用方式的影响]	2023	KEXUE TONGBAO/CHINESE SCIENCE BULLETIN	10.1360/TB-2022-0796	KEY LABORATORY OF TROPICAL MARINE BIO-RESOURCES AND ECOLOGY, SOUTH CHINA SEA INSTITUTE OF OCEANOLOGY, CHINESE ACADEMY OF SCIENCES, GUANGZHOU, 510301, CHINA; INNOVATION ACADEMY OF SOUTH CHINA SEA ECOLOGY AND ENVIRONMENTAL ENGINEERING, CHINESE ACADEMY OF SCIENCES, GUANGZHOU, 510301, CHINA; SOUTHERN MARINE SCIENCE AND ENGINEERING GUANGDONG LABORATORY, GUANGZHOU, 511458, CHINA; UNIVERSITY OF CHINESE …	STUDIES ON THE UTILIZATION STRATEGY OF PHOTOSYNTHETIC INORGANIC CARBON OF SEAGRASS CAN REVEAL ITS ECOLOGICAL ADAPTATION MECHANISM. THALASSIA HEMPRICHII, A WIDELY DISTRIBUTED SEAGRASS SPECIES IN THE INDO-PACIFIC AND ATLANTIC COASTAL SEAS, NEEDS TO EVOLVE SEVERAL UTILIZATION PATTERNS OF INORGANIC CARBON TO ADAPT DIFFERENT ENVIRONMENTS AND MEET ITS GROWTH, DEVELOPMENT AND REPRODUCTION. HOWEVER, THE …	CHLOROPHYLL FLUORESCENCE TECHNOLOGY; INORGANIC CARBON UTILIZATION; NON-INVASIVE MICRO-TEST TECHNOLOGY; NUTRIENTS; OXYGEN ELECTRODE TECHNOLOGY; SEAGRASS
RODEMANN JR;JAMES WR;REHAGE JS;BAKTOFT H;COSTA SV;ELLIS RD;GONZALEZ L;SANTOS RO	RESIDENCY AND FINE-SCALE HABITAT USE OF JUVENILE GOLIATH GROUPER (EPINEPHELUS ITAJARA) IN A MANGROVE NURSERY	2023	BULLETIN OF MARINE SCIENCE	10.5343/bms.2022.0061	DEPARTMENT OF EARTH AND ENVIRONMENT, FLORIDA INTERNATIONAL UNIVERSITY, 11200 SW 8TH STREET, MIAMI, 33199, FL, UNITED STATES; INSTITUTE OF ENVIRONMENT, FLORIDA INTERNATIONAL UNIVERSITY, 11200 SW 8TH STREET, MIAMI, 33199, FL, UNITED STATES; DEPARTMENT OF BIOLOGY, FLORIDA INTERNATIONAL UNIVERSITY, 3000 NE 151ST STREET, NORTH MIAMI, 33181, FL, UNITED STATES; NATIONAL INSTITUTE OF AQUATIC RESOURCES, T…	THE ATLANTIC GOLIATH GROUPER (EPINEPHELUS ITAJARA) IS THE LARGEST GROUPER SPECIES IN THE ATLANTIC AND EXHIBITS HIGH SITE FIDELITY AND LIMITED RANGE OF MOVEMENT. BY 1990, THE GOLIATH GROUPER POPULATION IN US WATERS HAD DECLINED APPROXIMATELY 95% RELATIVE TO UNFISHED LEVELS, LEADING TO A HARVEST BAN IN 1990. SINCE THEN, THE SOUTH FLORIDA POPULATION HAS GROWN BUT THE MAGNITUDE OF RECOVERY REMAINS UN…
LI Y;MANGONI A;ZIDORN C	SEASONAL VARIATION OF DIARYLHEPTANOIDS IN ZOSTERA MARINA (ZOSTERACEAE) FROM THE BALTIC SEA, IMPACT OF DRYING ON DIARYLHEPTANOIDS AND PHENOLICS, AND FIRST REPORT OF 3-KETO-STEROIDS	2022	BIOCHEMICAL SYSTEMATICS AND ECOLOGY	10.1016/j.bse.2022.104446	PHARMAZEUTISCHES INSTITUT, ABTEILUNG PHARMAZEUTISCHE BIOLOGIE, CHRISTIAN-ALBRECHTS-UNIVERSITÄT ZU KIEL, GUTENBERGSTRAßE 76, KIEL, 24118, GERMANY; DIPARTIMENTO DI FARMACIA, UNIVERSITÀ DI NAPOLI FEDERICO II, VIA DOMENICO MONTESANO 49, NAPOLI, 80131, ITALY	SEVEN DIARYLHEPTANOIDS AND THREE 3-KETO-STEROIDS WERE DETECTED IN THE ACETONE EXTRACT OBTAINED FROM ZOSTERA MARINA L. COLLECTED AT THE COAST OF THE GERMAN BALTIC SEA. THE IDENTIFIED DIARYLHEPTANOIDS ENCOMPASSED TRICYCLIC DIARYLHEPTANOIDS, TETRACYCLIC DIARYLHEPTANOIDS, AND DIMERS OF CYCLIC DIARYLHEPTANOIDS. DURING THE WHOLE GROWING SEASON, TETRACYCLIC DIARYLHEPTANOIDS WERE OCCURRING IN HIGHER CONC…	CYCLIC DIARYLHEPTANOIDS; SEASONALITY OF APOLAR NATURAL PRODUCTS; STEROIDS; ZOSTERA
WIBERG PL	TEMPERATURE AMPLIFICATION AND MARINE HEATWAVE ALTERATION IN SHALLOW COASTAL BAYS	2023	FRONTIERS IN MARINE SCIENCE	10.3389/fmars.2023.1129295	DEPARTMENT OF ENVIRONMENTAL SCIENCES, UNIVERSITY OF VIRGINIA, CHARLOTTESVILLE, VA, UNITED STATES	SHALLOW COASTAL ECOSYSTEMS ARE THREATENED BY MARINE HEATWAVES, BUT FEW LONG-TERM RECORDS EXIST TO QUANTIFY THESE HEATWAVES. HERE, 40-YEAR RECORDS OF MEASURED WATER TEMPERATURE WERE CONSTRUCTED FOR A SITE IN A SYSTEM OF SHALLOW BAYS WITH DOCUMENTED HEATWAVE IMPACTS AND A NEARBY OCEAN SITE; AVAILABLE GRIDDED SEA-SURFACE TEMPERATURE DATASETS IN THE REGION WERE ALSO EXAMINED. WATER TEMPERATURES AT BO…	MARINE HEATWAVES; OCEAN WARMING; SEA-SURFACE TEMPERATURE; SEAGRASS; SHALLOW COASTAL BAYS
THORNE-BAZARRA T;LOZANO-BILBAO E;HARDISSON A;GONZÁLEZ-WELLER D;RUBIO C;PAZ S;GUTIÉRREZ ÁJ	SEAGRASS MEADOWS SERVE AS BUFFERS FOR METAL CONCENTRATIONS IN THE FISH SPECIES SPARISOMA CRETENSE IN THE CANARY ISLANDS (ATLANTIC EC, SPAIN)	2023	REGIONAL STUDIES IN MARINE SCIENCE	10.1016/j.rsma.2023.103192	TOXICOLOGY AREA, UNIVERSIDAD DE LA LAGUNA, TENERIFE, CANARY ISLANDS, 38071, SPAIN; DEPARTAMENTO DE BIOLOGÍA ANIMAL Y EDAFOLOGÍA Y GEOLOGÍA, UNIVERSITY OF LA LAGUNA, TENERIFE, CANARY ISLANDS, 38071, SPAIN; ECOLOGÍA MARINA APLICADA Y PESQUERÍAS, I-UNAT, UNIVERSIDAD DE LAS PALMAS DE GRAN CANARIA, CAMPUS UNIVERSITARIO DE TAFIRA, LAS PALMAS DE GRAN CANARIA, 35017, SPAIN; HEALTH INSPECTION AND LABORATO…	THE ESCALATION OF MARINE POLLUTION CAUSED BY HEAVY METALS HAS EMERGED AS A BURGEONING GLOBAL CONCERN, DRAWING SUBSTANTIAL ATTENTION DUE TO ITS DETRIMENTAL EFFECTS ON BOTH BIODIVERSITY AND PUBLIC HEALTH. THIS RESEARCH PROJECT, CONDUCTED IN THE VICINITY OF TWO CANARY ISLANDS (TENERIFE AND GRAN CANARIA), WAS DESIGNED TO EVALUATE THE PRESENCE OF METAL POLLUTANTS IN SPARISOMA CRETENSE, A FISH SPECIES …	CONTAMINATION; ICP-OES; METALS; SPARISOMA CRETENSE
GALVÁN C;PUENTE A	EXPLORING THE NEWLY EMERGING EFFECTS OF NATIVE SEAGRASSES ON SURVIVAL AND GROWTH OF NON-NATIVE JUVENILE CLAMS	2023	FRONTIERS IN MARINE SCIENCE	10.3389/fmars.2023.1160734	IHCANTABRIA - INSTITUTO DE HIDRÁULICA AMBIENTAL DE LA UNIVERSIDAD DE CANTABRIA, SANTANDER, SPAIN	THE MANILA CLAM (RUDITAPES PHILIPPINARUM) HAS BEEN INTRODUCED INTO THE ATLANTIC EUROPEAN COAST FOR COMMERCIAL EXPLOITATION. IN THIS REGION, THE POPULATION DYNAMICS OF THIS CLAM SPECIES MAY BE DETERMINED BY THE INTERACTION WITH THE NATIVE DWARF EELGRASS (ZOSTERA NOLTEI). WE PERFORMED AN EXPERIMENT IN THE TIDAL FLATS OF AN ESTUARY LOCATED IN NORTHERN SPAIN TO ANALYSE THE INTERACTION BETWEEN Z. NOLT…	CLAMS; ESTUARIES; INTERSPECIFIC INTERACTIONS; JUVENILE STAGES; PREDATION; SEAGRASSES; SURVIVAL
ORTH RJ;DENNISON WC;GURBISZ C;HANNAM M;KEISMAN J;LANDRY JB;LEFCHECK JS;MOORE KA;MURPHY RR;PATRICK CJ;TESTA J;WELLER DE;WILCOX DJ;BATIUK RA	LONG-TERM ANNUAL AERIAL SURVEYS OF SUBMERSED AQUATIC VEGETATION (SAV) SUPPORT SCIENCE, MANAGEMENT, AND RESTORATION	2022	ESTUARIES AND COASTS	10.1007/s12237-019-00651-w	VIRGINIA INSTITUTE OF MARINE SCIENCE, GLOUCESTER POINT, 23062, VA, UNITED STATES; UNIVERSITY OF MARYLAND CENTER FOR ENVIRONMENTAL SCIENCE, CAMBRIDGE, 21613, MD, UNITED STATES; ST. MARY’S COLLEGE OF MARYLAND, ST MARY’S CITY, 20686, MD, UNITED STATES; SMITHSONIAN ENVIRONMENTAL RESEARCH CENTER, EDGEWATER, 21037, MD, UNITED STATES; NATIONAL PARK SERVICE, ANCHORAGE, 99501, AK, UNITED STATES; U.S. GEOL…	AERIAL SURVEYS OF COASTAL HABITATS CAN UNIQUELY INFORM THE SCIENCE AND MANAGEMENT OF SHALLOW, COASTAL ZONES, AND WHEN REPEATED ANNUALLY, THEY REVEAL CHANGES THAT ARE OTHERWISE DIFFICULT TO ASSESS FROM GROUND-BASED SURVEYS. THIS PAPER REVIEWS THE UTILITY OF A LONG-TERM (1984–PRESENT) ANNUAL AERIAL MONITORING PROGRAM FOR SUBMERSED AQUATIC VEGETATION (SAV) IN CHESAPEAKE BAY, ITS TIDAL TRIBUTARIES, A…	AERIAL PHOTOGRAPHY; CHESAPEAKE BAY; COASTAL MANAGEMENT; COMMUNICATED BY RICHARD C. ZIMMERMAN; GIS; SUBMERSED AQUATIC VEGETATION
ZERVOU N;PODIA V;FAULWETTER S;RAMFOS A;GENITSARIS S;HARALAMPIDIS K;ADAMAKIS I-DS	MARINOMYXA MARINA PRESENCE IN A HALOPHILA STIPULACEA MEADOW NEAR A FISH FARM IN SOUTH EVOIKOS GULF (GREECE)	2023	AQUATIC BOTANY	10.1016/j.aquabot.2022.103615	SECTION OF BOTANY, DEPARTMENT OF BIOLOGY, NATIONAL AND KAPODISTRIAN UNIVERSITY OF ATHENS, ZOGRAFOU CAMPUS, ATHENS, 15784, GREECE; DEPARTMENT OF GEOLOGY, UNIVERSITY OF PATRAS, PATRAS, 26504, GREECE; DEPARTMENT OF BIOLOGY, UNIVERSITY OF PATRAS, PATRAS, 26504, GREECE; SECTION OF ECOLOGY AND TAXONOMY, DEPARTMENT OF BIOLOGY, NATIONAL AND KAPODISTRIAN UNIVERSITY OF ATHENS, ZOGRAFOU CAMPUS, ATHENS, 1578…	HALOPHILA STIPULACEA (FORSSKÅL) ASCHERSON [ORDER: ALISMATES, FAMILY: HYDROCHARITACEAE] IS AN AUTOCHTHONOUS SEAGRASS OF THE INDO-PACIFIC AND RED SEA; HOWEVER, IT HAS INVADED TWO DISTINCT GEOGRAPHICAL AREAS: THE MEDITERRANEAN AND CARIBBEAN SEA. IT IS A KNOWN CARRIER OF A PHYTOMYXEAN ENDOSYMBIONT WHICH FORMS GALLS IN THE PETIOLES OF THE LEAVES. IN THE PRESENT STUDY WE INVESTIGATED ITS PRESENCE IN A …	AEGEAN SEA; ENDOSYMBIONT; INVASIVE SPECIES; PARASITE; PHYTOMYXEAN
NAVARRO-MAYORAL S;TUYA F;PRADO P;MARCO-MÉNDEZ C;FERNANDEZ-GONZALEZ V;FERNÁNDEZ-TORQUEMADA Y;ESPINO F;ANTONIO DE LA OSSA J;VILELLA DM;MACHADO M;MARTÍNEZ-CREGO B	DRIVERS OF VARIATION IN SEAGRASS-ASSOCIATED AMPHIPODS ACROSS BIOGEOGRAPHICAL AREAS	2023	MARINE ENVIRONMENTAL RESEARCH	10.1016/j.marenvres.2023.105918	GRUPO EN BIODIVERSIDAD Y CONSERVACIÓN, IU-ECOAQUA, UNIVERSIDAD DE LAS PALMAS DE GRAN CANARIA, CANARY ISLANDS, SPAIN; IRTA-INSTITUTE OF RESEARCH AND TECHNOLOGY IN FOOD AND AGRICULTURE, CTRA. POBLE NOU KM 5.5, SANT CARLES DE LA RÀPITA, 43540, SPAIN; CENTER FOR ADVANCED STUDIES OF BLANES (CEAB, CSIC), CARRER ACCÉS CALA SANT FRANCESC, 14, BLANES, GIRONA, 17300, SPAIN; DEPARTMENT OF MARINE SCIENCE AND…	AMPHIPODS ARE ONE OF THE DOMINANT EPIFAUNAL GROUPS IN SEAGRASS MEADOWS. HOWEVER, OUR UNDERSTANDING OF THE BIOGEOGRAPHICAL PATTERNS IN THE DISTRIBUTION OF THESE SMALL CRUSTACEANS IS LIMITED. IN THIS STUDY, WE INVESTIGATED SUCH PATTERNS AND THE POTENTIAL DRIVERS IN TWELVE CYMODOCEA NODOSA MEADOWS WITHIN FOUR DISTINCTIVE BIOGEOGRAPHICAL AREAS ACROSS 2000 KM AND 13° OF LATITUDE IN TWO OCEAN BASINS (M…	AMPHIPOD COMMUNITY; ATLANTIC OCEAN; BIODIVERSITY; BIOGEOGRAPHY; CYMODOCEA NODOSA; EPIFAUNA; HABITAT STRUCTURAL COMPLEXITY; MEDITERRANEAN SEA; SEAGRASS
MATEO-RAMÍREZ Á;MARINA P;MARTÍN-ARJONA A;BAÑARES-ESPAÑA E;GARCÍA RASO JE;RUEDA JL;URRA J	POSIDONIA OCEANICA (L.) DELILE AT ITS WESTERNMOST BIOGEOGRAPHICAL LIMIT (NORTHWESTERN ALBORAN SEA): MEADOW FEATURES AND PLANT PHENOLOGY	2023	OCEANS	10.3390/oceans4010003	CENTRO OCEANOGRÁFICO DE MÁLAGA, INSTITUTO ESPAÑOL DE OCEANOGRAFÍA-CONSEJO SUPERIOR DE INVESTIGACIONES CIENTÍFICAS, PUERTO PESQUERO S/N, MÁLAGA, 29640, SPAIN; DEPARTAMENTO DE BOTÁNICA Y FISIOLOGÍA VEGETAL, UNIVERSIDAD DE MÁLAGA, CAMPUS DE TEATINOS S/N, MÁLAGA, 29071, SPAIN; DEPARTAMENTO DE BIOLOGÍA ANIMAL, UNIVERSIDAD DE MÁLAGA, CAMPUS DE TEATINOS S/N, MÁLAGA, 29071, SPAIN	MEADOWS OF THE SEAGRASS POSIDONIA OCEANICA INHABIT MOST INFRALITTORAL BOTTOMS OF THE MEDITERRANEAN SEA AND ARE CONSIDERED ONE OF THE MAIN CLIMAX STAGES OF THE INFRALITTORAL ENVIRONMENT. THIS SEAGRASS HAS ITS WESTERN DISTRIBUTIONAL LIMIT ALONG THE COAST OF THE ALBORAN SEA. TAKING INTO ACCOUNT THE DECLINE OF P. OCEANICA MEADOWS AND THE GLOBAL SCENARIO OF OCEAN WARMING, IT BECOMES ESSENTIAL TO KNOW …	ATLANTIC INFLUENCE; HABITAT REGRESSION; INFRALITTORAL; LIFE CYCLE; MEDITERRANEAN SEA; SEAGRASS
FROLOVA A;MUFFETT K;MIGLIETTA MP;KOSKI M	MULTIPLE OCCURRENCES OF CALLINECTES SAPIDUS LARVAE ON GULF OF MEXICO CHRYSAORA CHESAPEAKEI	2022	JOURNAL OF PLANKTON RESEARCH	10.1093/plankt/fbac053	DEPARTMENT OF MARINE BIOLOGY, TEXAS A&M UNIVERSITY GALVESTON, GALVESTON, 77554, TX, UNITED STATES	THE COMMERCIALLY IMPORTANT ATLANTIC BLUE CRAB, CALLINECTES SAPIDUS, RECRUITS TO BAYS AND ESTUARINE HABITATS FROM PLANKTONIC MEGALOPAL LARVAE THROUGHOUT THE EASTERN UNITED STATES. THESE MEGALOPAE ENGAGE IN VERTICAL AND HORIZONTAL SWIMMING TO REACH A LOCATION OF PRIMARY SETTLEMENT, MOST COMMONLY SEAGRASS BEDS. THESE BENTHIC HABITATS PROVIDE FOOD AND SHELTER FOR THE MEGALOPAE AS THEY METAMORPHOSE IN…	ASSOCIATION; BLUE CRAB; CALLINECTES; CHRYSAORA; MEDUSA
ROTH JS;REYNOLDS LK	MACROPHYTE SPECIES RICHNESS IMPROVES RESILIENCE TO GRAZING	2023	JOURNAL OF ECOLOGY	10.1111/1365-2745.14153	SCHOOL OF NATURAL RESOURCES AND ENVIRONMENT, UNIVERSITY OF FLORIDA, GAINESVILLE, FL, UNITED STATES; MOTE MARINE LABORATORY, SARASOTA, FL, UNITED STATES; DEPARTMENT OF SOIL, WATER, AND ECOSYSTEM SCIENCES, UNIVERSITY OF FLORIDA, GAINESVILLE, FL, UNITED STATES	GRAZING PRESSURE IS INCREASING IN THE NORTHERN GULF OF MEXICO DUE TO TROPICALIZATION (I.E. RANGE EXPANSION OF TROPICAL SPECIES) AND CONSERVATION EFFORTS. POPULATIONS OF HERBIVOROUS PARROTFISH, GREEN TURTLES AND MANATEES ARE ALL INCREASING IN THIS REGION, AND OVERGRAZING CAN LEAD TO LOSS OF FOUNDATION SPECIES AND THEIR ASSOCIATED ECOSYSTEM SERVICES. WITH ENVIRONMENTAL CONDITIONS CHANGING RAPIDLY A…	CLIMATE CHANGE; DIVERSITY; GULF OF MEXICO; HALODULE WRIGHTII; SEAGRASS; SYRINGODIUM FILIFORME; THALASSIA TESTUDINUM; TROPICALIZATION
BIJAK AL;REYNOLDS LK;SMYTH AR	SEAGRASS MEADOW STABILITY AND COMPOSITION INFLUENCE CARBON STORAGE	2023	LANDSCAPE ECOLOGY	10.1007/s10980-023-01700-3	DEPARTMENT OF SOIL, WATER, AND ECOSYSTEM SCIENCES, UNIVERSITY OF FLORIDA, GAINESVILLE, 32611, FL, UNITED STATES; DEPARTMENT OF SOIL, WATER, AND ECOSYSTEM SCIENCES, UNIVERSITY OF FLORIDA, TROPICAL RESEARCH AND EDUCATION CENTER, HOMESTEAD, 33031, FL, UNITED STATES	CONTEXT: SEAGRASS ECOSYSTEMS ARE LAUDED FOR STORING ORGANIC CARBON IN UNDERLYING SEDIMENTS, BUT STORAGE IS HIGHLY VARIABLE, EVEN AT RELATIVELY SMALL SPATIAL SCALES. WHILE ENVIRONMENTAL SETTING AND SEAGRASS COVER ARE KNOWN DRIVERS OF CARBON STORAGE CAPACITY, IT IS UNCLEAR HOW OTHER SEAGRASS FEATURES SUCH AS SPECIES COMPOSITION INFLUENCE CARBON STORAGE, AND WHETHER HISTORICAL VS. CONTEMPORARY FEATU…	BIODIVERSITY-ECOSYSTEM FUNCTION; BLUE CARBON; SEAGRASS CARBON STORAGE; THALASSIA TESTUDINUM
PETERSON CT;GRUBBS RD	TEMPORAL COMMUNITY STRUCTURE AND SEASONAL CLIMATIC MIGRATION OF COASTAL SHARKS AND LARGE TELEOST FISHES IN THE NORTHEAST GULF OF MEXICO	2023	CANADIAN JOURNAL OF FISHERIES AND AQUATIC SCIENCES	10.1139/cjfas-2022-0124	FLORIDA STATE UNIVERSITY, TALLAHASSEE, 32306, FL, UNITED STATES; FLORIDA STATE UNIVERSITY COASTAL AND MARINE LABORATORY, ST. TERESA, 32358, FL, UNITED STATES	WE CONDUCTED MONTHLY FISHERY-INDEPENDENT SAMPLING USING SCIENTIFIC GILLNETS AND LONGLINES AT TWO SEAGRASS SHOALS AND SURROUNDING SOFT-BOTTOM HABITAT IN THE NORTHEAST GULF OF MEXICO. USING NON-METRIC MULTIDIMENSIONAL SCALING, WE EXPLORED THE EFFECTS OF ABIOTIC VARIABLES ON TEMPORAL PATTERNS OF FISH COMMUNITY STRUCTURE, ANALYZED TEMPORAL PATTERNS USING PERMUTATIONAL MULTIVARIATE ANALYSIS OF VARIANC…	COMMUNITY ECOLOGY; MARINE FISHES; MIGRATION; SEASONALITY
CHENG SL;TEDFORD KN;SMITH RS;HARDISON S;CORNISH MR;CASTORANI MCN	COASTAL VEGETATION AND BATHYMETRY INFLUENCE BLUE CRAB ABUNDANCE ACROSS SPATIAL SCALES	2022	ESTUARIES AND COASTS	10.1007/s12237-021-01039-5	DEPARTMENT OF ENVIRONMENTAL SCIENCES, UNIVERSITY OF VIRGINIA, CHARLOTTESVILLE, 22904, VA, UNITED STATES; MARYLAND DEPARTMENT OF NATURAL RESOURCES, 580 TAYLOR AVENUE, ANNAPOLIS, 21401, MD, UNITED STATES	BLUE CRABS (CALLINECTES SAPIDUS) ARE HIGHLY MOBILE, ECOLOGICALLY-IMPORTANT MESOPREDATORS THAT SUPPORT MULTIMILLION-DOLLAR FISHERIES ALONG THE WESTERN ATLANTIC OCEAN. UNDERSTANDING HOW BLUE CRABS RESPOND TO COASTAL LANDSCAPE CHANGE IS INTEGRAL TO CONSERVATION AND MANAGEMENT, BUT SUCH INSIGHTS HAVE BEEN LIMITED TO A NARROW RANGE OF HABITATS AND SPATIAL SCALES. WE EXAMINED HOW LOCAL-SCALE TO LANDSCA…	BATHYMETRY; BLUE CRAB CALLINECTES SAPIDUS; LANDSCAPE ECOLOGY; OYSTER REEF; SALT MARSH; SEAGRASS
BUCZKO U;JURASINSKI G;GLATZEL S;KARSTENS S	BLUE CARBON IN COASTAL PHRAGMITES WETLANDS ALONG THE SOUTHERN BALTIC SEA	2022	ESTUARIES AND COASTS	10.1007/s12237-022-01085-7	FACULTY OF AGRICULTURE AND ENVIRONMENT, LANDSCAPE ECOLOGY AND SITE EVALUATION, UNIVERSITY OF ROSTOCK, JUSTUS-VON-LIEBIG-WEG 6, ROSTOCK, 18059, GERMANY; DEPARTMENT OF MARITIME SYSTEMS, FACULTY OF INTERDISCIPLINARY RESEARCH, UNIVERSITY OF ROSTOCK, ALBERT-EINSTEIN-STRAßE 3, ROSTOCK, 18059, GERMANY; DEPARTMENT OF GEOGRAPHY AND REGIONAL RESEARCH, UNIVERSITY OF VIENNA, GEOECOLOGY, ALTHANSTRAßE 14, VIEN…	COASTAL WETLANDS ARE IMPORTANT FOR CARBON (C) STORAGE AND SEQUESTRATION. STILL, THERE ARE LARGE KNOWLEDGE GAPS CONCERNING THE AMOUNT OF “BLUE CARBON” IN COASTAL WETLANDS DOMINATED BY COMMON REED (PHRAGMITES AUSTRALIS). WE QUANTIFIED CARBON STOCKS AT THE SOUTHERN BALTIC SEA COAST AT SIX REPRESENTATIVE PHRAGMITES WETLAND SITES AT THE DARSS-ZINGST-BODDEN CHAIN (DZBC) AND THE STRELASUND, WHICH INCLUD…	BRACKISH WETLAND; DARSS-ZINGST-BODDEN CHAIN; PHRAGMITES AUSTRALIS; REGIONAL C STOCK INVENTORY; SALTMARSH; SEDIMENT CARBON STOCKS
SMITH M;CHAGARIS D;PAPERNO R;MARKWITH S	TROPICAL ESTUARINE ECOSYSTEM CHANGE UNDER THE INTERACTING INFLUENCES OF FUTURE CLIMATE AND ECOSYSTEM RESTORATION	2023	GLOBAL CHANGE BIOLOGY	10.1111/gcb.16868	DEPARTMENT OF GEOSCIENCES, FLORIDA ATLANTIC UNIVERSITY, BOCA RATON, FL, UNITED STATES; IFAS NATURE COAST BIOLOGICAL STATION, UNIVERSITY OF FLORIDA, GAINESVILLE, FL, UNITED STATES; INDIAN RIVER FIELD LABORATORY, FLORIDA FISH AND WILDLIFE CONSERVATION COMMISSION, FISH AND WILDLIFE RESEARCH INSTITUTE, MELBOURNE, FL, UNITED STATES	ONE OF THE LARGEST RESTORATION PROGRAMS IN THE WORLD, THE COMPREHENSIVE EVERGLADES RESTORATION PLAN (CERP) AIMS TO RESTORE FRESHWATER INPUTS TO EVERGLADES WETLANDS AND THE FLORIDA BAY ESTUARY. THIS STUDY PREDICTED HOW THE FLORIDA BAY ECOSYSTEM MAY RESPOND TO HYDROLOGICAL RESTORATION FROM CERP WITHIN THE CONTEXT OF CONTEMPORARY PROJECTED IMPACTS OF SEA-LEVEL RISE (SLR) AND INCREASED FUTURE TEMPERA…	ECOSYSTEM MANAGEMENT; ESTUARY; FISH; FLORIDA BAY; RESILIENCE; SEA-LEVEL RISE
HATJE V;COPERTINO M;PATIRE VF;OVANDO X;OGBUKA J;JOHNSON BJ;KENNEDY H;MASQUE P;CREED JC	VEGETATED COASTAL ECOSYSTEMS IN THE SOUTHWESTERN ATLANTIC OCEAN ARE AN UNEXPLOITED OPPORTUNITY FOR CLIMATE CHANGE MITIGATION	2023	COMMUNICATIONS EARTH AND ENVIRONMENT	10.1038/s43247-023-00828-z	CENTRO INTERDISCIPLINAR DE ENERGIA E AMBIENTE, UNIVERSIDADE FEDERAL DA BAHIA, SALVADOR, BRAZIL; DEPARTAMENTO DE QUÍMICA ANALÍTICA, UNIVERSIDADE FEDERAL DA BAHIA, SALVADOR, BRAZIL; INSTITUTO DE OCEANOGRAFIA, UNIVERSIDADE FEDERAL DO RIO GRANDE, RIO GRANDE, BRAZIL; MUSEU DE MALACOLOGIA PROF. MAURY PINTO DE OLIVEIRA, UNIVERSIDADE FEDERAL DE JUIZ DE FORA, JUIZ DE FORA, BRAZIL; INSTITUTE OF MARITIME ST…	VEGETATED COASTAL ECOSYSTEMS (MANGROVES, SEAGRASSES, AND SALTMARSHES, OFTEN CALLED BLUE CARBON ECOSYSTEMS) STORE LARGE CARBON STOCKS. HOWEVER, THEIR REGIONAL CARBON INVENTORIES, SEQUESTRATION RATES, AND POTENTIAL AS NATURAL CLIMATE CHANGE MITIGATION STRATEGIES ARE POORLY CONSTRAINED. HERE, WE SYSTEMATICALLY REVIEW ORGANIC CARBON STORAGE AND ACCUMULATION RATES IN VEGETATED COASTAL ECOSYSTEMS ACROS…
LEBLANC M-L;O'CONNOR MI;KUZYK ZZA;NOISETTE F;DAVIS KE;RABBITSKIN E;SAM L-L;NEUMEIER U;COSTANZO R;EHN JK;BABB D;IDROBO CJ;GILBERT J-P;LEBLON B;HUMPHRIES MM	LIMITED RECOVERY FOLLOWING A MASSIVE SEAGRASS DECLINE IN SUBARCTIC EASTERN CANADA	2023	GLOBAL CHANGE BIOLOGY	10.1111/gcb.16499	DEPARTMENT OF ZOOLOGY AND BIODIVERSITY RESEARCH CENTRE, UNIVERSITY OF BRITISH COLUMBIA, VANCOUVER, BC, CANADA; CENTRE FOR EARTH OBSERVATION SCIENCE (CEOS), UNIVERSITY OF MANITOBA, WINNIPEG, MB, CANADA; INSTITUT DES SCIENCES DE LA MER DE RIMOUSKI, UNIVERSITÉ DU QUÉBEC À RIMOUSKI, RIMOUSKI, QC, CANADA; NISKAMOON CORPORATION, NEMASKA, QC, CANADA; AURORA COLLEGE, THEBACHA CAMPUS, FORT SMITH, NT, CANA…	OVER THE LAST FEW DECADES, THERE HAS BEEN AN INCREASING RECOGNITION FOR SEAGRASSES' CONTRIBUTION TO THE FUNCTIONING OF NEARSHORE ECOSYSTEMS AND CLIMATE CHANGE MITIGATION. NEVERTHELESS, SEAGRASS ECOSYSTEMS HAVE BEEN DETERIORATING GLOBALLY AT AN ACCELERATING RATE DURING RECENT DECADES. IN 2017, RESEARCH INTO THE CONDITION OF EELGRASS (ZOSTERA MARINA) ALONG THE EASTERN COAST OF JAMES BAY, CANADA, WA…	CLIMATE CHANGE; HYDROELECTRIC DEVELOPMENT; MONITORING DATA; SUBARCTIC; TIME SERIES; ZOSTERA MARINA
ADAMS DH;SEBASTIAN A;PAPERNO R	POPULATION DECLINE OF GULF PIPEFISH (SYNGNATHUS SCOVELLI) IN A SUBTROPICAL ESTUARY: ECOSYSTEM CHANGES AND HABITAT LOSS	2022	MARINE BIODIVERSITY	10.1007/s12526-022-01289-x	INDIAN RIVER FIELD LABORATORY, FISH AND WILDLIFE RESEARCH INSTITUTE, FLORIDA FISH AND WILDLIFE CONSERVATION COMMISSION, 1220 PROSPECT AVENUE, SUITE 285, MELBOURNE, 32901, FL, UNITED STATES	COASTAL LAGOONS AND OTHER ESTUARINE HABITATS ARE INCREASINGLY EXPOSED TO THE NEGATIVE EFFECTS OF GROWING HUMAN POPULATIONS WITH ASSOCIATED INTENSIFICATIONS IN NUTRIENT LOADING, HARMFUL ALGAL BLOOMS, POLLUTION, AND HABITAT DEGRADATION. WE EXAMINED POPULATION DYNAMICS OF GULF PIPEFISH SYNGNATHUS SCOVELLI IN ESTUARINE WATERS OF THE INDIAN RIVER LAGOON, ON THE ATLANTIC COAST OF FLORIDA. SUBSTANTIAL D…	ESTUARINE ECOLOGY; FISHERIES-INDEPENDENT MONITORING; FLORIDA MARINE FISH; POPULATION DYNAMICS; SEAGRASS HABITAT LOSS; SYNGNATHIDAE
ANDERSON AB;BERNARDES MB;PINHEIRO HT;GUABIROBA HC;PIMENTEL CR;VILAR CC;GOMES LEO;BERNARDINO AF;DELFINO SDT;GIARRIZZO T;FERREIRA CEL;JOYEUX J-C	NICHE AVAILABILITY AND HABITAT AFFINITIES OF THE RED PORGY PAGRUS PAGRUS (LINNAEUS, 1758): AN IMPORTANT ECOLOGICAL PLAYER ON THE WORLD'S LARGEST RHODOLITH BEDS	2022	JOURNAL OF FISH BIOLOGY	10.1111/jfb.15082	LABORATORY OF ICHTHYOLOGY, DEPARTMENT OF OCEANOGRAPHY, FEDERAL UNIVERSITY OF ESPÍRITO SANTO, VITÓRIA, BRAZIL; CENTER FOR MARINE BIOLOGY, UNIVERSITY OF SÃO PAULO, SÃO SEBASTIÃO, BRAZIL; DEPARTMENT OF ENVIRONMENTAL EDUCATION, V. VELHA TOWN HALL, ESPÍRITO SANTO, VILA VELHA, BRAZIL; CALIFORNIA ACADEMY OF SCIENCES, SAN FRANCISCO, CA, UNITED STATES; BENTHIC ECOLOGY LABORATORY, DEPARTMENT OF OCEANOGRAPH…	THE RED PORGY (PAGRUS PAGRUS) IS A CARNIVORE BOTTOM DWELLER SPARID, INHABITING FLAT SANDY BOTTOMS, RHODOLITH AND SEAGRASS BEDS OF THE MEDITERRANEAN SEA, THE WESTERN ATLANTIC (FROM FLORIDA TO ARGENTINA) AND THE EASTERN ATLANTIC (FROM BRITAIN TO GABON). ALONG ITS NATIVE RANGE, THE RED PORGY IS HIGHLY TARGETED BY COMMERCIAL AND ARTISANAL FISHERIES. IN THE PAST 40 YEARS, THE POPULATION DECLINE OF THE…	COMMERCIAL SPECIES; CONSERVATION; FUNDAMENTAL NICHE; GLOBAL WARMING; ONTOGENETIC STAGES; SPARIDAE
ATTARD KM;LYSSENKO A;RODIL IF	HIGH METABOLISM AND PERIODIC HYPOXIA ASSOCIATED WITH DRIFTING MACROPHYTE DETRITUS IN THE SHALLOW SUBTIDAL BALTIC SEA	2023	BIOGEOSCIENCES	10.5194/bg-20-1713-2023	DEPARTMENT OF BIOLOGY, UNIVERSITY OF SOUTHERN DENMARK, ODENSE M, 5230, DENMARK; DANISH INSTITUTE FOR ADVANCED STUDY, UNIVERSITY OF SOUTHERN DENMARK, ODENSE, 5230, DENMARK; TVÄRMINNE ZOOLOGICAL STATION, UNIVERSITY OF HELSINKI, J.A. PALMÉNIN TIE 260, HANKO, 10900, FINLAND; DEPARTMENT OF BIOLOGY (INMAR), FACULTY OF MARINE AND ENVIRONMENTAL SCIENCES, UNIVERSITY OF CÁDIZ, PUERTO REAL, SPAIN	MACROPHYTES FORM HIGHLY PRODUCTIVE HABITATS THAT EXPORT A SUBSTANTIAL PROPORTION OF THEIR PRIMARY PRODUCTION AS PARTICULATE ORGANIC MATTER. AS THE DETRITUS DRIFTS WITH CURRENTS AND ACCUMULATES IN SEAFLOOR DEPRESSIONS, IT CONSTITUTES ORGANIC ENRICHMENT AND CAN DETERIORATE O2 CONDITIONS ON THE SEAFLOOR. IN THIS STUDY, WE INVESTIGATE THE O2 DYNAMICS AND MACROBENTHIC BIODIVERSITY ASSOCIATED WITH A SH…
PFISTER CA	THE EVOLUTIONARY PAST AND THE UNCERTAIN FUTURE OF FOUNDATIONAL SPECIES	2022	PROCEEDINGS OF THE NATIONAL ACADEMY OF SCIENCES OF THE UNITED STATES OF AMERICA	10.1073/pnas.2211134119	DEPARTMENT OF ECOLOGY & EVOLUTION, UNIVERSITY OF CHICAGO, CHICAGO, 60637, IL, UNITED STATES	[NO ABSTRACT AVAILABLE]
SOARES MO;FEITOSA CV;GARCIA TM;COTTENS KF;VINICIUS B;PAIVA SV;DUARTE ODS;GURJÃO LM;SILVA GDDV;MAIA RC;PREVIATTO DM;CARNEIRO PBM;CUNHA E;AMÂNCIO AC;SAMPAIO CLS;FERREIRA CEL;PEREIRA PHC;ROCHA LA;TAVARES TCL;GIARRIZZO T	LIONFISH ON THE LOOSE: PTEROIS INVADE SHALLOW HABITATS IN THE TROPICAL SOUTHWESTERN ATLANTIC	2022	FRONTIERS IN MARINE SCIENCE	10.3389/fmars.2022.956848	INSTITUTO DE CIÊNCIAS DO MAR (LABOMAR, UNIVERSIDADE FEDERAL DO CEARÁ (UFC), FORTALEZA, BRAZIL; REEF SYSTEMS GROUP, LEIBNIZ CENTER FOR TROPICAL MARINE RESEARCH (ZMT), BREMEN, GERMANY; INSTITUTO CHICO MENDES DE CONSERVAÇÃO DA BIODIVERSIDADE (ICMBIO), PARQUE NACIONAL DE JERICOACOARA, JIJOCA DE JERICOACOARA, BRAZIL; INSTITUTO CHICO MENDES DE CONSERVAÇÃO DA BIODIVERSIDADE (ICMBIO), ÁREA DE PROTEÇÃO AM…	LIONFISH (PTEROIS SPP.) EVOLVED IN THE INDO-PACIFIC WITH PREDATORS AND PREY AND INVADED REGIONS (E.G., THE CARIBBEAN SEA AND MEDITERRANEAN) WHERE NO SUCH BALANCE YET EXISTS. IN 2020, FOUR LIONFISH WERE RECORDED ON MESOPHOTIC REEFS OF THE AMAZON OFFSHORE COAST AND FERNANDO DE NORONHA ARCHIPELAGO. HOWEVER, UNTIL NOW, THERE WERE NO RECORDS OF INVASIVE LIONFISH IN BRAZILIAN NEARSHORE WATERS OR EVEN S…	ALIEN SPECIES; BIOLOGICAL INVASIONS; BRAZIL; BRAZILIAN NORTHEASTERN COAST; CORAL REEFS; ENDEMISM; NON-INDIGENOUS SPECIES; REEF FISH
QUINTANILLA-AHUMADA D;LYNN KD;DUARTE C;QUIJÓN PA	SANDY BEACH WRACK AS A RESOURCE: NUTRIENT QUALITY EXPLAINS AMPHIPOD PREFERENCES BUT NOT TEMPORAL VARIATION	2023	MARINE BIOLOGY	10.1007/s00227-023-04185-5	PROGRAMA DE DOCTORADO EN MEDICINA DE LA CONSERVACIÓN, UNIVERSIDAD ANDRÉS BELLO, SANTIAGO, CHILE; CENTRO DE INVESTIGACIÓN MARINA QUINTAY (CIMARQ), FACULTAD DE CIENCIAS DE LA VIDA, UNIVERSIDAD ANDRÉS BELLO, SANTIAGO, CHILE; DEPARTAMENTO DE ECOLOGÍA Y BIODIVERSIDAD, FACULTAD DE CIENCIAS DE LA VIDA, UNIVERSIDAD ANDRÉS BELLO, SANTIAGO, CHILE; DEPARTMENT OF BIOLOGY, UNIVERSITY OF PRINCE EDWARD ISLAND, …	SANDY BEACH INVERTEBRATES DEPEND LARGELY UPON ALLOCHTHONOUS INPUTS OF MACROPHYTES AND THE OCEANOGRAPHIC PROCESSES THAT DELIVER THEM AS WRACK. WHILE PART OF THIS WRACK IS RETURNED TO THE SEA BY THE TIDES, A LARGE PORTION REMAINS, AGES, AND DECOMPOSES ON THE SUPRALITTORAL, BECOMING COLONIZED AND USED BY MACROFAUNAL ORGANISMS. THIS STUDY QUANTIFIED FAUNAL COLONIZATION IN RELATION TO CHANGE IN WRACK …	AMPHIPOD COLONIZATION; NUTRITIONAL QUALITY; TEMPORAL VARIATION; WRACK SUBSIDIES
JOUANNO J;MORVAN G;BERLINE L;BENSHILA R;AUMONT O;SHEINBAUM J;MÉNARD F	SKILLFUL SEASONAL FORECAST OF SARGASSUM PROLIFERATION IN THE TROPICAL ATLANTIC	2023	GEOPHYSICAL RESEARCH LETTERS	10.1029/2023GL105545	LEGOS, UNIVERSITÉ DE TOULOUSE, IRD, CNRS, CNES, UPS, TOULOUSE, FRANCE; AIX-MARSEILLE UNIVERSITY, UNIVERSITÉ DE TOULON, CNRS/INSU, IRD, MIO UM 110, MEDITERRANEAN INSTITUTE OF OCEANOGRAPHY (MIO), CAMPUS OF LUMINY, MARSEILLE, FRANCE; SORBONNE UNIVERSITÉ (CNRS/IRD/MNHN), LOCEAN-IPSL, PARIS, FRANCE; CENTRO DE INVESTIGACIÓN CIENTÍFICA Y DE EDUCACIÓN SUPERIOR DE ENSENADA (CICESE), ENSENADA, MEXICO	THE LARGE-SCALE PROLIFERATION OF PELAGIC SARGASSUM IN THE TROPICAL ATLANTIC FROM 2011 HAS BEEN THE SUBJECT OF INCREASING ATTENTION BECAUSE OF ITS NEGATIVE CONSEQUENCES ON THE ENVIRONMENT, FISHING, AND SOCIOECONOMIC ACTIVITIES WHEN STRANDING ON COASTAL AREAS. THIS RECURRENT PHENOMENON PRESENTS STRONG SEASONAL AND YEAR TO YEAR VARIATIONS. ANTICIPATING THE ABUNDANCES AND STRANDING ON SEASONAL SCALE …	ATLANTIC; FORECAST; SARGASSUM; SKILL
VAN DIJK K-J;WAYCOTT M;BIFFIN E;CREED JC;ALBERTAZZI FJ;SAMPER-VILLARREAL J	PHYLOGENOMIC INSIGHTS INTO THE PHYLOGEOGRAPHY OF HALOPHILA BAILLONII ASCH.	2023	DIVERSITY	10.3390/d15010111	SCHOOL OF BIOLOGICAL SCIENCES, DEPARTMENT OF ECOLOGY AND EVOLUTIONARY BIOLOGY AND THE ENVIRONMENT INSTITUTE, UNIVERSITY OF ADELAIDE, ADELAIDE, 5005, AUSTRALIA; STATE HERBARIUM OF SOUTH AUSTRALIA, BOTANIC GARDENS AND STATE HERBARIUM, DEPARTMENT FOR WATER AND ENVIRONMENT, ADELAIDE, 5005, AUSTRALIA; INSTITUTO DE BIOLOGIA ROBERTO ALCÂNTARA GOMES RIO DE JANEIRO, UNIVERSIDADE DO ESTADO DO RIO DE JANEIR…	A MOLECULAR GENETIC APPROACH WAS USED TO ELUCIDATE THE PHYLOGEOGRAPHIC RELATIONSHIPS OF THE CLOVER GRASS (HALOPHILA BAILLONII ASCH.) FROM THREE KEY REGIONS WITHIN ITS CURRENT DISTRIBUTIONAL RANGE. HALOPHILA BAILLONII IS A SMALL SEAGRASS THAT HAS HISTORICALLY BEEN ONLY FOUND IN A FEW LOCATIONS IN THE CARIBBEAN AND ATLANTIC COAST OF BRAZIL. IN THE PAST FEW DECADES H. BAILLONII HAS ALSO BEEN OBSERVE…	BELIZE; BRAZIL; CLOVER GRASS; COSTA RICA; DISPERSAL; ISTHMUS OF PANAMA
CHOUVELON T;AUBY I;MORNET L;BRUZAC S;CHARLIER K;ARAÚJO DF;GONZALEZ J-L;GONZALEZ P;GOURVES P-Y;MÉTEIGNER C;PERRIÈRE-RUMÈBE M;RIGOUIN L;ROZUEL E;SAVOYE N;SIREAU T;AKCHA F	ROLE OF SUSPENDED PARTICULATE MATERIAL ON GROWTH AND METAL BIOACCUMULATION IN OYSTERS (CRASSOSTREA GIGAS) FROM A FRENCH COASTAL SEMI-ENCLOSED PRODUCTION AREA, ARCACHON BAY	2022	JOURNAL OF MARINE SYSTEMS	10.1016/j.jmarsys.2022.103778	IFREMER, UNITÉ CONTAMINATION CHIMIQUE DES ECOSYSTÈMES MARINS (CCEM), F-44311, FRANCE; OBSERVATOIRE PELAGIS, UAR 3462 LA ROCHELLE UNIVERSITÉ/CNRS, LA ROCHELLE, F-17000, FRANCE; IFREMER, UNITÉ LITTORAL, LABORATOIRE ENVIRONNEMENT RESSOURCES D'ARCACHON (LERAR), ARCACHON, F-33120, FRANCE; UNIV. BORDEAUX, CNRS, EPOC, EPHE, UMR 5805, PESSAC, F-33600, FRANCE; IFREMER, UNITÉ LITTORAL, LABORATOIRE ENVIRONN…	ARCACHON BAY IS A PROMINENT OYSTER PRODUCTION AREA ON THE COAST OF WESTERN EUROPE, AND IS SUBJECT TO CHEMICAL CONTAMINATION INCLUDING BY TRACE METALS. RECENTLY, THE NATIONAL “MUSSEL-WATCH” MONITORING NETWORK – USING LOCAL BIVALVES AS SEMI-QUANTITATIVE BIOINDICATORS OF COASTAL CHEMICAL CONTAMINATION – HIGHLIGHTED A SIGNIFICANT INCREASE IN COPPER (CU) CONCENTRATIONS IN OYSTERS FROM THIS BAY. HERE, …	BIVALVE MOLLUSC; INORGANIC CONTAMINANTS; NORTH-EAST ATLANTIC; PACIFIC OYSTER; TEMPERATE MARINE SYSTEM; TRACE ELEMENTS
WALLACE CC;PORTELL RW	EARLIEST WESTERN ATLANTIC STAGHORN CORALS (ACROPORA) FROM THE LOWER OLIGOCENE SUWANNEE LIMESTONE OF FLORIDA, USA, AND THEIR SIGNIFICANCE FOR MODERN CORAL DISTRIBUTION	2022	JOURNAL OF PALEONTOLOGY	10.1017/jpa.2022.47	BIODIVERSITY AND GEOSCIENCES PROGRAM, QUEENSLAND MUSEUM, BRISBANE, 4101, QLD, AUSTRALIA; FLORIDA MUSEUM OF NATURAL HISTORY, UNIVERSITY OF FLORIDA, GAINESVILLE, 32611, FL, UNITED STATES	THE SUWANNEE LIMESTONE OF FLORIDA AND GEORGIA, USA, IS A CARBONATE PALEOENVIRONMENT WITH A RICH DIVERSITY OF MARINE FOSSILS. THESE RECORD THE PRESENCE OF CORAL- AND SEAGRASS-BEARING COMMUNITIES IN THE WESTERN ATLANTIC FROM THE EOCENE/OLIGOCENE BOUNDARY TO THE MID OLIGOCENE (33.9-28.1 MA). FROM THE SUWANNEE LIMESTONE, WE DESCRIBE TWO NEW SPECIES OF THE COSMOPOLITAN, DIVERSE, AND ABUNDANT CORAL GEN…
MAZARRASA I;NETO JM;BOUMA TJ;GRANDJEAN T;GARCIA-ORELLANA J;MASQUÉ P;RECIO M;SERRANO Ó;PUENTE A;JUANES JA	DRIVERS OF VARIABILITY IN BLUE CARBON STOCKS AND BURIAL RATES ACROSS EUROPEAN ESTUARINE HABITATS	2023	SCIENCE OF THE TOTAL ENVIRONMENT	10.1016/j.scitotenv.2023.163957	IHCANTABRIA - INSTITUTO DE HIDRÁULICA AMBIENTAL DE LA UNIVERSIDAD DE CANTABRIA, SPAIN; CENTRO DE ESTUDIOS AVANZADOS DE BLANES, CONSEJO SUPERIOR DE INVESTIGACIONES CIENTIFICAS, BLANES, GIRONA, SPAIN; MARE- MARINE AND ENVIRONMENTAL SCIENCES CENTRE, DEPARTMENT OF LIFE SCIENCES, UNIVERSITY OF COIMBRA, PORTUGAL; DEPARTMENT OF ESTUARINE AND DELTA SYSTEMS, ROYAL NETHERLANDS INSTITUTE FOR SEA RESEARCH, Y…	THE IMPLEMENTATION OF CLIMATE CHANGE MITIGATION STRATEGIES BASED ON THE CONSERVATION AND RESTORATION OF BLUE CARBON ECOSYSTEMS REQUIRES A DEEP UNDERSTANDING OF THE MAGNITUDE AND VARIABILITY IN ORGANIC CARBON (CORG) STORAGE ACROSS AND WITHIN THESE ECOSYSTEMS. THIS STUDY EXPLORED THE VARIABILITY IN SOIL CORG STOCKS AND BURIAL RATES ACROSS AND WITHIN INTERTIDAL ESTUARINE HABITATS OF THE ATLANTIC EUR…	CARBON STORAGE; ESTUARIES; LAND USE; SALTMARSHES; SEAGRASSES; TIDAL FLATS
DEL RÍO L;NAVARRO-MARTÍNEZ ZM;COBIÁN-ROJAS D;CHEVALIER-MONTEAGUDO PP;ANGULO-VALDES JA;RODRIGUEZ-VIERA L	BIOLOGY AND ECOLOGY OF THE LIONFISH PTEROIS VOLITANS/PTEROIS MILES AS INVASIVE ALIEN SPECIES: A REVIEW	2023	PEERJ	10.7717/peerj.15728	CENTER FOR MARINE RESEARCH, UNIVERSIDAD DE LA HABANA, LA HABANA, CUBA; GUANAHACABIBES NATIONAL PARK, CENTER OF RESEARCH AND EVIRONMENTAL SERVICES, MINISTRY OF SCIENCE, TECHNOLOGY AND ENVIRONMENT, PINAR DEL RÍO, CUBA; NATIONAL AQUARIUM OF CUBA, LA HABANA, CUBA; ECKERD COLLEGE, ST. PETERSBURG, FL, UNITED STATES; FACULTY OF MARINE AND ENVIRONMENTAL SCIENCES, CAMPUS DE EXCELENCIA INTERNACIONAL DEL MA…	THE LIONFISH IS AN EXOTIC INVASIVE FISH NATIVE TO THE INDO-PACIFIC, WHICH IS ESTABLISHED IN THE WESTERN ATLANTIC OCEAN AND THE CARIBBEAN SEA. LIONFISH CAN AFFECT NATIVE FISHES AND INVERTEBRATES THROUGH DIRECT PREDATION OR COMPETITION FOR FOOD. THE PRESENT REVIEW AIMS TO ANALYZE THE MOST RELEVANT CHARACTERISTICS OF THE BIOLOGY AND ECOLOGY OF LIONFISH AS AN INVASIVE ALIEN SPECIES, WITH AN EMPHASIS …	BIOLOGICAL INVASIONS; CARIBBEAN SEA; MANAGEMENT AND CONSERVATION; REEF FISH; SCORPAENIDAE
NUNES VFC;FERREIRA MTO;JUNIOR FF;AMORIM MBB;SAMPAIO CLS;PINTO TK	DO MARINE PROTECTED AREAS PROTECT SHALLOW CORAL REEF SYSTEMS? A RESILIENCE-BASED MANAGEMENT APPROACH IN TROPICAL SOUTHWESTERN ATLANTIC REEFS	2022	JOURNAL OF COASTAL CONSERVATION	10.1007/s11852-022-00930-y	PROGRAMA DE PÓS-GRADUAÇÃO DE DIVERSIDADE BIOLÓGICA E CONSERVAÇÃO NOS TRÓPICOS, UNIVERSIDADE FEDERAL DE ALAGOAS, MACEIÓ, BRAZIL; LABORATÓRIO DE ECOLOGIA BENTÔNICA, UNIVERSIDADE FEDERAL DE ALAGOAS, PENEDO, BRAZIL; LABORATÓRIO DE ICTIOLOGIA E CONSERVAÇÃO, UNIVERSIDADE FEDERAL DE ALAGOAS, PENEDO, BRAZIL	ADEQUATE METHODS TO EVALUATE THE EXTENSION OF GLOBAL AND LOCAL DAMAGE ON CORAL REEFS, AND TO MINIMIZE IT, ARE URGENT. THE TROPICAL SOUTHWESTERN ATLANTIC REEFS ARE PARTIALLY PROTECTED BY MARINE PROTECTED AREAS (MPA) THAT APPLY SPATIAL ZONING AS A MANAGEMENT STRATEGY. A RESILIENCE-BASED MANAGEMENT APPROACH WAS USED TO EVALUATE THE EFFECTIVENESS OF NO-TAKE AREAS IN IMPROVING REEF RESILIENCE, INSIDE …	CLIMATE CHANGE; HERBIVOROUS FISH BIOMASS; LOCAL STRESSORS; NO-TAKE EFFICIENCY; SEA-URCHIN
TAVARES AI;ASSIS J;LARKIN PD;CREED JC;MAGALHÃES K;HORTA P;ENGELEN A;CARDOSO N;BARBOSA C;PONTES S;REGALLA A;ALMADA C;FERREIRA R;ABDOUL BM;EBAYE S;BOURWEISS M;DOS SANTOS CV-D;PATRÍCIO AR;TEODÓSIO A;SANTOS R;PEARSON GA;SERRAO EA	LONG RANGE GENE FLOW BEYOND PREDICTIONS FROM OCEANOGRAPHIC TRANSPORT IN A TROPICAL MARINE FOUNDATION SPECIES	2023	SCIENTIFIC REPORTS	10.1038/s41598-023-36367-y	CENTER OF MARINE SCIENCES (CCMAR-CIMAR), UNIVERSIDADE DO ALGARVE, FARO, PORTUGAL; FACULTY OF BIOSCIENCE AND AQUACULTURE, NORD UNIVERSITET, POSTBOKS 1490, BODØ, 8049, NORWAY; TEXAS A&M UNIVERSITY-CORPUS CHRISTI, CORPUS CHRISTI, TX, UNITED STATES; DEPARTAMENTO DE ECOLOGIA, UNIVERSIDADE DO ESTADO DO RIO DE JANEIRO, RJ, RIO DE JANEIRO, BRAZIL; ÁREA DE ECOLOGIA, DEPARTAMENTO DE BIOLOGIA, UNIVERSIDADE …	THE TRANSPORT OF PASSIVELY DISPERSED ORGANISMS ACROSS TROPICAL MARGINS REMAINS POORLY UNDERSTOOD. HYPOTHESES OF OCEANOGRAPHIC TRANSPORTATION POTENTIAL LACK TESTING WITH LARGE SCALE EMPIRICAL DATA. TO ADDRESS THIS GAP, WE USED THE SEAGRASS SPECIES, HALODULE WRIGHTII, WHICH IS UNIQUE IN SPANNING THE ENTIRE TROPICAL ATLANTIC. WE TESTED THE HYPOTHESIS THAT GENETIC DIFFERENTIATION ESTIMATED ACROSS ITS…
ROTH JS;OSBORNE TZ;REYNOLDS LK	WARMING AND GRAZING INDEPENDENTLY AND INTERACTIVELY IMPACT PLANT DEFENSES AND PALATABILITY	2023	OIKOS	10.1111/oik.09771	SCHOOL OF NATURAL RESOURCES AND ENVIRONMENT, UNIVERSITY OF FLORIDA, GAINESVILLE, FL, UNITED STATES; MOTE MARINE LABORATORY, SARASOTA, FL, UNITED STATES; DEPARTMENT OF SOIL, WATER, AND ECOSYSTEM SCIENCES, UNIVERSITY OF FLORIDA, GAINESVILLE, FL, UNITED STATES; WHITNEY LABORATORY FOR MARINE BIOSCIENCE, ST. AUGUSTINE, FL, UNITED STATES	THE ECOLOGICAL IMPACTS OF MULTIPLE STRESSORS ARE HARD TO PREDICT BUT IMPORTANT TO UNDERSTAND. WHEN MULTIPLE STRESSORS INFLUENCE FOUNDATION SPECIES, THE EFFECTS CAN CASCADE THROUGHOUT THE ECOSYSTEM. GULF OF MEXICO SEAGRASS ECOSYSTEMS ARE CURRENTLY EXPERIENCING A SUITE OF NOVEL STRESSORS, INCLUDING WARMER WATER TEMPERATURES AND INCREASED HERBIVORY DUE TO TROPICALIZATION AND CONSERVATION EFFORTS. WE…	CLIMATE CHANGE; GULF OF MEXICO; HERBIVORY; PLANT–HERBIVORE INTERACTIONS; SEAGRASS; TROPICALIZATION
SUNESEN I;RODRÍGUEZ F;TARDIVO KUBIS JA;JUÁREZ DA;SAR EA	FIRST RECORD OF BIECHELERIA BREVISULCATA (SUESSIACEAE, DINOPHYCEAE) FROM ARGENTINA; [PRIMER REPORTE DE BIECHELERIA BREVISULCATA (SUESSIACEAE, DINOPHYCEAE) PARA ARGENTINA.]	2023	DARWINIANA	10.14522/darwiniana.2023.111.1138	DIVISIÓN FICOLOGÍA “DR. SEBASTIÁN A. GUARRERA”, FCNYM, UNLP, PASEO DEL BOSQUE S/N,, LA PLATA, 1900, ARGENTINA; CONICET, ARGENTINA; INSTITUTO ESPAÑOL DE OCEANOGRAFÍA (IEO-CSIC), SUBIDA A RADIO FARO 50, VIGO, 36390, SPAIN	IN THE FRAMEWORK OF A PHYTOPLANKTON AND BIOTOXIN MONITORING PROGRAM IMPLEMENTED SINCE 2008 IN MARINE COASTAL WATERS OF THE BUENOS AIRES PROVINCE (ARGENTINA), THE STRAIN LPCC022 OF A NANOPLANKTONIC, THIN-WALLED WOLOSZYNSKIOID DINOFLAGELLATE, HAS BEEN ISOLATED. LSU RDNA-BASED PHYLOGENY SHOWED THAT THE ISOLATED STRAIN BELONGED TO A MOLECULAR CLADE CORRESPONDING WITH OF BIECHELERIA BREVISULCATA. B. B…	BIECHELERIA; MOLECULAR CHARACTERIZATION; MORPHOLOGICAL CHARACTERIZATION; PHYLOGENY; SUESSIACEAE
EMMETT DUFFY J;STACHOWICZ JJ;REYNOLDS PL;HOVEL KA;JAHNKE M;SOTKA EE;BOSTROM C;BOYER KE;CUSSON M;EKLOF J;ENGELEN AH;ERIKSSON BK;JOEL FODRIE F;GRIFFIN JN;HEREU CM;HORI M;RANDALL HUGHES A;IVANOV MV;JORGENSEN P;KRUSCHEL C;LEE K-S;LEFCHECK JS;MOKSNES P-O;NAKAOKA M;O'CONNOR MI;O'CONNOR NE;ORTH RJ;PETERSON BJ;REISS H;REISS K;PAUL RICHARDSON J;ROSSI F;RUESINK JL;SCHULTZ ST;THORMAR J;TOMAS F;UNSWORTH R;VO…	A PLEISTOCENE LEGACY STRUCTURES VARIATION IN MODERN SEAGRASS ECOSYSTEMS	2022	PROCEEDINGS OF THE NATIONAL ACADEMY OF SCIENCES OF THE UNITED STATES OF AMERICA	10.1073/pnas.2121425119	TENNENBAUM MARINE OBSERVATORIES NETWORK AND MARINEGEO PROGRAM, SMITHSONIAN ENVIRONMENTAL RESEARCH CENTER, EDGEWATER, 21037, MD, UNITED STATES; DEPARTMENT OF EVOLUTION AND ECOLOGY, UNIVERSITY OF CALIFORNIA, DAVIS, 95616, CA, UNITED STATES; DEPARTMENT OF BIOLOGY, SAN DIEGO STATE UNIVERSITY, SAN DIEGO, 92182, CA, UNITED STATES; TJARNO MARINE LABORATORY, DEPARTMENT OF MARINE SCIENCES, UNIVERSITY OF G…	DISTRIBUTION OF EARTH'S BIOMES IS STRUCTURED BY THE MATCH BETWEEN CLIMATE AND PLANT TRAITS, WHICH IN TURN SHAPE ASSOCIATED COMMUNITIES AND ECOSYSTEM PROCESSES AND SERVICES. HOWEVER, THAT CLIMATE-TRAIT MATCH CAN BE DISRUPTED BY HISTORICAL EVENTS, WITH LASTING ECOSYSTEM IMPACTS. AS EARTH'S ENVIRONMENT CHANGES FASTER THAN AT ANY TIME IN HUMAN HISTORY, CRITICAL QUESTIONS ARE WHETHER AND HOW ORGANISMA…	BIOGEOGRAPHY; CLIMATE; FOUNDATION SPECIES; GENETIC STRUCTURE
BIELMYER-FRASER G;LLAZAR K;WARD A;TRENT T;GOLDBERG N	METAL ANALYSIS OF SUBMERGED AQUATIC VEGETATION IN THE LOWER ST. JOHNS RIVER, FLORIDA	2022	ENVIRONMENTAL MONITORING AND ASSESSMENT	10.1007/s10661-022-10159-9	JACKSONVILLE UNIVERSITY, 2800 UNIVERSITY BLVD. NORTH, JACKSONVILLE, 32211, FL, UNITED STATES; ST. JOHNS RIVER WATER MANAGEMENT DISTRICT, PALATKA, FL, UNITED STATES	THE ST. JOHNS RIVER, FLORIDA’S LONGEST RIVER, IS THREATENED BY A VARIETY OF FACTORS, INCLUDING ANTHROPOGENIC DISTURBANCES AND GLOBAL CLIMATE CHANGES. METAL POLLUTION IN THE LOWER ST. JOHNS RIVER (LSJR) IN NORTHEAST FLORIDA HAS BEEN WELL DOCUMENTED. SUBMERGED AQUATIC VEGETATION (SAV) ARE ECOLOGICALLY IMPORTANT PLANT SPECIES, KNOWN TO ACCUMULATE METALS AND OTHER POLLUTANTS FROM THEIR SURROUNDING EN…	CADMIUM; COPPER; LEAD; NICKEL; SAV; SILVER; ZINC
GRIGNON-DUBOIS M;REZZONICO B	PHENOLIC CHEMISTRY OF THE SEAGRASS ZOSTERA MARINA LINNAEUS: FIRST ASSESSMENT OF GEOGRAPHIC VARIABILITY AMONG POPULATIONS ON A BROAD SPATIAL SCALE	2023	PHYTOCHEMISTRY	10.1016/j.phytochem.2023.113788	UNIV. BORDEAUX, EPOC, UMR 5805, PESSAC, F-33600, FRANCE	THE VARIABILITY OF THE PHENOLIC CONTENT OF THIRTEEN POPULATIONS OF ZOSTERA MARINA L. (SIX NARROW-LEAVED AND SEVEN WIDE-LEAVED ECOTYPES) FROM DIFFERENT GEOGRAPHICAL ZONES, I.E., BALTIC SEA, MEDITERRANEAN, EAST AND WEST ATLANTIC, AND EAST PACIFIC COASTS WAS EVALUATED. DEPENDING ON THE LOCATION, THREE TO FIVE PHENOLIC ACIDS AND NINE TO FOURTEEN FLAVONOIDS WERE IDENTIFIED OF WHICH AN UNDESCRIBED FLAV…	GEOGRAPHICAL VARIABILITY; LLEAF WIDTH ECOTYPES; PHENOLIC ACIDS; PHENOLIC FINGERPRINTS; QUANTITATIVE HPLC; SULFATED FLAVONOIDS; ZOSTERA MARINA; ZOSTERACEAE FAMILY
GAO S;LIU X;HAN B;WANG N;LV X;GUAN X;XU G;HUANG J;SHI W;LIU M	SALMONID ALPHAVIRUS NON-STRUCTURAL PROTEIN 2 IS A KEY PROTEIN THAT ACTIVATES THE NF-ΚB SIGNALING PATHWAY TO MEDIATE INFLAMMATORY RESPONSES	2022	FISH AND SHELLFISH IMMUNOLOGY	10.1016/j.fsi.2022.08.059	COLLEGE OF ANIMAL SCIENCE AND TECHNOLOGY, NORTHEAST AGRICULTURAL UNIVERSITY, HARBIN, 150030, CHINA; BEIJING AQUACULTURE TECHNOLOGY EXTENTION STATION, BEIJING, 100176, CHINA; KEY LABORATORY OF FRESHWATER AQUATIC BIOTECHNOLOGY AND BREEDING, MINISTRY OF AGRICULTURE AND RURAL AFFAIRS, HEILONGJIANG FISHERIES RESEARCH INSTITUTE, CHINESE ACADEMY OF FISHERY SCIENCES, HARBIN, 150070, CHINA	SALMONID ALPHAVIRUS (SAV) INFECTION OF ATLANTIC SALMON (SALMO SALAR) AND RAINBOW TROUT (ONCORHYNCHUS MYKISS) CAUSES PANCREAS DISEASE (PD) WITH TYPICAL INFLAMMATORY RESPONSES, SUCH AS NECROSIS OF THE EXOCRINE PANCREAS, CARDIOMYOPATHY AND SKELETAL MYOPATHY. HOWEVER, THE PATHOGENIC MECHANISM UNDERLYING SAV INFECTION IS STILL UNCLEAR. INFLAMMATION MAY CAUSE DAMAGE TO THE BODY, BUT IT IS A DEFENSE RES…	INFLAMMATION; NF-ΚB; NSP2; SALMONID ALPHAVIRUS; TLR
YU L;KHACHATURYAN M;MATSCHINER M;HEALEY A;BAUER D;CAMERON B;CUSSON M;EMMETT DUFFY J;JOEL FODRIE F;GILL D;GRIMWOOD J;HORI M;HOVEL K;HUGHES AR;JAHNKE M;JENKINS J;KEYMANESH K;KRUSCHEL C;MAMIDI S;MENNING DM;MOKSNES P-O;NAKAOKA M;PENNACCHIO C;REISS K;ROSSI F;RUESINK JL;SCHULTZ ST;TALBOT S;UNSWORTH R;WARD DH;DAGAN T;SCHMUTZ J;EISEN JA;STACHOWICZ JJ;VAN DE PEER Y;OLSEN JL;REUSCH TBH	OCEAN CURRENT PATTERNS DRIVE THE WORLDWIDE COLONIZATION OF EELGRASS (ZOSTERA MARINA)	2023	NATURE PLANTS	10.1038/s41477-023-01464-3	MARINE EVOLUTIONARY ECOLOGY, GEOMAR HELMHOLTZ CENTRE FOR OCEAN RESEARCH KIEL, KIEL, GERMANY; INSTITUTE OF GENERAL MICROBIOLOGY, KIEL UNIVERSITY, KIEL, GERMANY; DEPARTMENT OF PALEONTOLOGY AND MUSEUM, UNIVERSITY OF ZURICH, ZURICH, SWITZERLAND; NATURAL HISTORY MUSEUM, UNIVERSITY OF OSLO, OSLO, NORWAY; GENOME SEQUENCING CENTER, HUDSONALPHA INSTITUTE FOR BIOTECHNOLOGY, HUNTSVILLE, AL, UNITED STATES; U…	CURRENTS ARE UNIQUE DRIVERS OF OCEANIC PHYLOGEOGRAPHY AND THUS DETERMINE THE DISTRIBUTION OF MARINE COASTAL SPECIES, ALONG WITH PAST GLACIATIONS AND SEA-LEVEL CHANGES. HERE WE RECONSTRUCT THE WORLDWIDE COLONIZATION HISTORY OF EELGRASS (ZOSTERA MARINA L.), THE MOST WIDELY DISTRIBUTED MARINE FLOWERING PLANT OR SEAGRASS FROM ITS ORIGIN IN THE NORTHWEST PACIFIC, BASED ON NUCLEAR AND CHLOROPLAST GENOM…
MACLEOD K;KOCH MS;JOHNSON CR;MADDEN CJ	RESILIENCE OF RECRUITING SEAGRASS (THALASSIA TESTUDINUM) TO POREWATER H2S IN FLORIDA BAY	2023	AQUATIC BOTANY	10.1016/j.aquabot.2023.103650	BIOLOGICAL SCIENCES DEPARTMENT, AQUATIC PLANT ECOLOGY LAB, FLORIDA ATLANTIC UNIVERSITY, 777 GLADES RD, BOCA RATON, 33431, FL, UNITED STATES; COASTAL ECOSYSTEMS DIVISION, SOUTH FLORIDA WATER MANAGEMENT DISTRICT, WEST PALM BEACH, 33406, FL, UNITED STATES	MAJOR SEAGRASS DIE-OFF EVENTS (>50 KM2) ARE OCCURRING GLOBALLY WITH MORTALITY FREQUENTLY LINKED TO HYPOXIA AND EXPOSURE TO SEDIMENT-DERIVED HYDROGEN SULFIDE (H2S), A WELL-KNOWN PHYTOTOXIN. WHILE H2S INTRUSION INTO SHOOT MERISTEMATIC TISSUE IS CONSIDERED A LEADING CAUSE OF SEAGRASS MORTALITY EVENTS, H2S EFFECTS ON SUBSEQUENT RECRUITMENT IS UNCLEAR. OUR RESEARCH EXAMINED IF POREWATER H2S LIMITS THE…	ISOTOPE; MICROSENSOR; RECRUITMENT; SEAGRASS; SULFIDE
ONTIVEROS-CUADRAS JF;RUIZ-FERNÁNDEZ AC;PÉREZ-BERNAL LH;SANTIAGO-PÉREZ S;GONZÁLEZ Y GONZÁLEZ S;ÁVILA E;CARDOSO-MOHEDANO JG;SANCHEZ-CABEZA J-A	ACCUMULATION AND FLUXES OF POTENTIALLY TOXIC ELEMENTS IN A LARGE COASTAL LAGOON (SOUTHERN GULF OF MEXICO) FROM 210PB SEDIMENT CHRONOLOGIES	2022	MARINE POLLUTION BULLETIN	10.1016/j.marpolbul.2022.113839	UNIVERSIDAD NACIONAL AUTÓNOMA DE MÉXICO, INSTITUTO DE CIENCIAS DEL MAR Y LIMNOLOGÍA, UNIDAD PROCESOS OCEÁNICOS Y COSTEROS, CIUDAD UNIVERSITARIA, MÉXICO CITY, 04510, MEXICO; UNIVERSIDAD NACIONAL AUTÓNOMA DE MÉXICO, INSTITUTO DE CIENCIAS DEL MAR Y LIMNOLOGÍA, UNIDAD ACADÉMICA MAZATLÁN, CALZ. JOEL MONTES CAMARENA S/N, MAZATLÁN, 82040, MEXICO; UNIVERSIDAD NACIONAL AUTÓNOMA DE MÉXICO, FACULTAD DE CIEN…	THREE 210PB-DATED SEDIMENT CORES WERE USED TO EVALUATE THE CONTAMINATION DEGREE AND FLUX RATIOS OF POTENTIALLY TOXIC ELEMENTS (PTES; AS, CD, CR, CU, NI, PB, V, AND ZN) IN SEAGRASS MEADOWS FROM THE NORTHERN MARGIN OF TÉRMINOS LAGOON (TL), SOUTHERN GULF OF MEXICO. THE SEDIMENTS DISPLAYED MINOR CD, NI, V, AND ZN ENRICHMENTS BUT MODERATE TO STRONG ENRICHMENT BY AS. RESULTS FROM A CHEMOMETRIC ANALYSIS…	<SUP>210</SUP>PB DATING; FLUX RATIOS; GULF OF MEXICO; POTENTIALLY TOXIC ELEMENTS; SEAGRASS; SEDIMENT POLLUTION
KEVREKIDIS K;KEVREKIDIS T;MOGIAS A;BOUBONARI T;KANTARIDOU F;KAISARI N;MALEA P;DOUNAS C;THESSALOU-LEGAKI M	FISHERIES BIOLOGY AND BASIC LIFE-CYCLE CHARACTERISTICS OF THE INVASIVE BLUE CRAB CALLINECTES SAPIDUS RATHBUN IN THE ESTUARINE AREA OF THE EVROS RIVER (NORTHEAST AEGEAN SEA, EASTERN MEDITERRANEAN)	2023	JOURNAL OF MARINE SCIENCE AND ENGINEERING	10.3390/jmse11030462	DICENTRALIZED ADMINISTRATION OF MACEDONIA-THRACE, KALAMARIA, THESSALONIKI, 55131, GREECE; LABORATORY OF ENVIRONMENTAL RESEARCH AND EDUCATION, DEMOCRITUS UNIVERSITY OF THRACE, ALEXANDROUPOLIS, 68100, GREECE; INSTITUTE OF BOTANY, SCHOOL OF BIOLOGY, ARISTOTLE UNIVERSITY OF THESSALONIKI, THESSALONIKI, 54124, GREECE; INSTITUTE OF MARINE BIOLOGY, BIOTECHNOLOGY AND AQUACULTURE-IMBBC, HELLENIC CENTRE FOR…	THE CATCH PER UNIT EFFORT (CPUE), POPULATION STRUCTURE, SEX RATIO, AND REPRODUCTIVE ASPECTS OF THE INVASIVE BLUE CRAB CALLINECTES SAPIDUS RATHBUN WERE STUDIED IN MONOLIMNI LAGOON AND THE ADJACENT COASTAL WATERS IN THE ESTUARINE AREA OF THE EVROS RIVER (NORTHEAST AEGEAN SEA, EASTERN MEDITERRANEAN). THE CPUE VARIED BOTH SEASONALLY AND SPATIALLY; HIGHER VALUES WERE RECORDED IN SUMMER AND FALL IN THE…	AEGEAN SEA; BLUE CRAB; CALLINECTES SAPIDUS; CPUE; EASTERN MEDITERRANEAN; EVROS DELTA; INVASIVE; LIFE CYCLE; POPULATION STRUCTURE; REPRODUCTIVE ASPECTS; SEX RATIO
MONTERO-HIDALGO M;TUYA F;OTERO-FERRER F;HAROUN R;SANTOS-MARTÍN F	MAPPING AND ASSESSING SEAGRASS MEADOWS CHANGES AND BLUE CARBON UNDER PAST, CURRENT, AND FUTURE SCENARIOS	2023	SCIENCE OF THE TOTAL ENVIRONMENT	10.1016/j.scitotenv.2023.162244	REY JUAN CARLOS UNIVERSITY, CHEMICAL AND ENVIRONMENTAL TECHNOLOGY DEPARTMENT, MADRID, SPAIN; BIODIVERSITY AND CONSERVATION RESEARCH GROUP, IU-ECOAQUA, UNIVERSIDAD DE LAS PALMAS DE GRAN CANARIA, TELDE, SPAIN	SEAGRASSES STORE LARGE AMOUNTS OF BLUE CARBON AND MITIGATE CLIMATE CHANGE, BUT THEY HAVE SUFFERED STRONG REGRESSIONS WORLDWIDE IN RECENT DECADES. BLUE CARBON ASSESSMENTS MAY SUPPORT THEIR CONSERVATION. HOWEVER, EXISTING BLUE CARBON MAPS ARE STILL SCARCE AND FOCUSED ON CERTAIN SEAGRASS SPECIES, SUCH AS THE ICONIC GENUS POSIDONIA, AND INTERTIDAL AND VERY SHALLOW SEAGRASSES (<10 M DEPTH), WHILE DEEP…	ATLANTIC; CANARY ISLANDS; CYMODOCEA NODOSA; ECOSYSTEM SERVICES; INVEST BLUE CARBON MODEL; MARINE SPATIAL PLANNING
LEBRASSE MC;SCHAEFFER BA;COFFER MM;WHITMAN PJ;ZIMMERMAN RC;HILL VJ;ISLAM KA;LI J;OSBURN CL	TEMPORAL STABILITY OF SEAGRASS EXTENT, LEAF AREA, AND CARBON STORAGE IN ST. JOSEPH BAY, FLORIDA: A SEMI-AUTOMATED REMOTE SENSING ANALYSIS	2022	ESTUARIES AND COASTS	10.1007/s12237-022-01050-4	ORISE FELLOW, OFFICE OF RESEARCH AND DEVELOPMENT, U.S. ENVIRONMENTAL PROTECTION AGENCY, DURHAM, NC, UNITED STATES; DEPARTMENT OF MARINE, EARTH AND ATMOSPHERIC SCIENCES, NORTH CAROLINA STATE UNIVERSITY, RALEIGH, NC, UNITED STATES; OFFICE OF RESEARCH AND DEVELOPMENT, U.S. ENVIRONMENTAL PROTECTION AGENCY, DURHAM, NC, UNITED STATES; DEPARTMENT OF OCEAN AND EARTH SCIENCES, OLD DOMINION UNIVERSITY, NOR…	SEAGRASSES ARE GLOBALLY RECOGNIZED FOR THEIR CONTRIBUTION TO BLUE CARBON SEQUESTRATION. HOWEVER, ACCURATE QUANTIFICATION OF THEIR CARBON STORAGE CAPACITY REMAINS UNCERTAIN DUE, IN PART, TO AN INCOMPLETE INVENTORY OF GLOBAL SEAGRASS EXTENT AND ASSESSMENT OF ITS TEMPORAL VARIABILITY. FURTHERMORE, SEAGRASSES ARE UNDERGOING SIGNIFICANT DECLINE GLOBALLY, WHICH HIGHLIGHTS THE URGENT NEED TO DEVELOP CHA…	CARBON; LANDSAT; LEAF AREA INDEX; SEAGRASS; SUBMERGED AQUATIC VEGETATION; TREND ANALYSIS
CONGDON VM;HALL MO;FURMAN BT;CAMPBELL JE;DURAKO MJ;GOODIN KL;DUNTON KH	COMMON ECOLOGICAL INDICATORS IDENTIFY CHANGES IN SEAGRASS CONDITION FOLLOWING DISTURBANCES IN THE GULF OF MEXICO	2023	ECOLOGICAL INDICATORS	10.1016/j.ecolind.2023.111090	UNIVERSITY OF TEXAS AT AUSTIN MARINE SCIENCE INSTITUTE, 750 CHANNEL VIEW DRIVE, PORT ARANSAS, 78373, TX, UNITED STATES; FLORIDA FISH WILDLIFE CONSERVATION COMMISSION, FLORIDA FISH AND WILDLIFE RESEARCH INSTITUTE, 100 EIGHTH AVENUE, SOUTHEAST, ST. PETERSBURG, 33701, FL, UNITED STATES; INSTITUTE OF ENVIRONMENT, COASTLINES AND OCEANS DIVISION, DEPARTMENT OF BIOLOGICAL SCIENCES, FLORIDA INTERNATIONAL…	SEAGRASSES ARE LONG-LIVED, CLONAL PLANTS THAT CAN INTEGRATE FLUCTUATIONS IN ENVIRONMENTAL CONDITIONS OVER A RANGE OF TEMPORAL SCALES, FROM DAYS TO YEARS, AND CAN ACT AS BAROMETERS OF COASTAL CHANGE. THERE ARE MANY ESTIMATED SEAGRASS TRAITS AND ECOSYSTEM PARAMETERS THAT HAVE THE POTENTIAL TO REFLECT ECOSYSTEM STATUS, LINKING SEAGRASS CONDITION TO NATURAL AND ANTHROPOGENIC DRIVERS OF CHANGE. WE IDE…	BIOINDICATOR; DISTURBANCE; FLORIDA BAY; FLORIDA KEYS NATIONAL MARINE SANCTUARY; MORPHOMETRIC; TEXAS
HETKO D;WITAK M;OLIWA S	BIODIVERSITY OF THE BENTHIC DIATOM FLORA IN THE COASTAL ZONE OF THE GULF OF GDAŃSK: A CASE STUDY OF THE GDYNIA-SOPOT TRANSECT	2022	OCEANOLOGICAL AND HYDROBIOLOGICAL STUDIES	10.26881/oandhs-2022.2.10	UNIVERSITY OF GDAŃSK, FACULTY OF OCEANOGRAPHY AND GEOGRAPHY, INSTITUTE OF OCEANOGRAPHY, DEPARTMENT OF MARINE GEOLOGY, AL. M. PIŁSUDSKIEGO 46, GDYNIA, 81-378 , POLAND	THE OBJECTIVE OF THIS STUDY IS TO DETERMINE MICROHABITAT PREFERENCES OF BENTHIC SPECIES OCCURRING IN EPILITHIC (LIVING ON STONES), EPIPSAMMIC (GROWING ON SAND), EPIPELIC (GROWING ON MUD) AND EPIPHYTIC (LIVING ON SEAGRASS) ASSEMBLAGES OF THE SHALLOWS OF THE GULF OF GDAŃSK (SOUTHERN BALTIC SEA). THE STUDY MATERIAL WAS COLLECTED FROM 19 SITES ALONG THE GDYNIA-SOPOT COASTAL ZONE, INCLUDING THE PORT O…	BALTIC SEA; BENTHIC DIATOMS; COASTAL ZONE; ECOLOGY; GULF OF GDAŃSK; MICROHABITAT
GRIGNON-DUBOIS M;REZZONICO B	SEASONAL AND INTERANNUAL VARIABILITY IN THE PHENOLIC CONTENT OF THE SEAGRASS NANOZOSTERA NOLTEI: CHARACTERIZATION OF SUITABLE CANDIDATES FOR THE MONITORING OF SEAGRASS HEALTH	2023	DIVERSITY	10.3390/d15121210	ENVIRONNEMENTS ET PALÉOENVIRONNEMENTS OCÉANIQUES ET CONTINENTAUX (EPOC, UMR 5805), UNIVERSITÉ DE BORDEAUX, PESSAC, F-33600, FRANCE	DEVELOPING EARLY WARNING INDICATORS TO ACCURATELY DETECT ECOSYSTEM DISTURBANCES IS VITAL FOR ENHANCING ECOSYSTEM MANAGEMENT. THE SEASONAL AND INTERANNUAL VARIABILITY OF THE PHENOLIC CONTENT OF NANOZOSTERA NOLTEI FROM ARCACHON BAY, FRANCE, WAS EXPLORED OVER 47 CONSECUTIVE MONTHS TO IDENTIFY SUITABLE EARLY INDICATORS OF THE STATE OF SEAGRASS BEDS. FIVE PHENOLIC ACID DERIVATIVES AND EIGHT FLAVONOIDS…	HPLC; MS; NANOZOSTERA NOLTEI; NMR; PHENOLIC CONTENT; PHENOLIC INDICATORS; SEASONAL AND INTERANNUAL VARIABILITY; TIME–SERIES ANALYSIS; UV; ZOSTERACEAE
GARCÍA-TRASVIÑA JÁ;PECH D;CALLEJAS JIMÉNEZ ME;DE JESUS-NAVARRETE A	DIEL VARIATION OF THE EPIBENTHIC COMMUNITY ASSOCIATED WITH SEAGRASSES IN A SUBTROPICAL BIOSPHERE RESERVE	2023	ESTUARINE, COASTAL AND SHELF SCIENCE	10.1016/j.ecss.2023.108389	LABORATORIO DE BIODIVERSIDAD MARINA Y CAMBIO CLIMÁTICO (BIOMARCCA), EL COLEGIO DE LA FRONTERA SUR, CAMPECHE, LERMA, MEXICO; DEPARTAMENTO DE OBSERVACIÓN Y ESTUDIO DE LA TIERRA, LA ATMÓSFERA Y EL OCÉANO, EL COLEGIO DE LA FRONTERA SUR, CHETUMAL, MEXICO; DEPARTAMENTO DE SISTEMÁTICA Y ECOLOGÍA ACUÁTICA, EL COLEGIO DE LA FRONTERA SUR, AV. CENTENARIO KM 5.5, QUINTANA ROO, CHETUMAL, MEXICO	WE EVALUATED THE DIEL VARIABILITY OF ABUNDANCE AND SPECIES DIVERSITY OF THE EPIBENTHIC COMMUNITY ASSOCIATED WITH SEAGRASSES IN LOS PETENES BIOSPHERE RESERVE (LPBR) IN THE SOUTHWESTERN GULF OF MEXICO. FOR THIS PURPOSE, FOUR COLLECTION CAMPAIGNS WERE CONDUCTED (RAINY SEASON: OCTOBER 2011 AND JUNE 2016, DRY SEASON: MARCH 2012 AND 2016) IN A DIEL CYCLE WITH A PERIODICITY OF 3 H. OUR RESULTS SHOWED SI…	BENTHIC EPIFAUNA; DIEL VARIATION; GULF OF MEXICO; LOS PETENES BIOSPHERE RESERVE; SEAGRASSES
THORARINSSON R;WOLF JC;INAMI M;PHILLIPS L;JONES G;MACDONALD AM;RODRIGUEZ JF;SINDRE H;SKJERVE E;RIMSTAD E;EVENSEN Ø	EFFECT OF A NOVEL DNA VACCINE AGAINST PANCREAS DISEASE CAUSED BY SALMONID ALPHAVIRUS SUBTYPE 3 IN ATLANTIC SALMON (SALMO SALAR)	2021	FISH AND SHELLFISH IMMUNOLOGY	10.1016/j.fsi.2020.12.002	ELANCO ANIMAL HEALTH, SOLHEIMSGATEN 18, BERGEN, N-5058, NORWAY; EXPERIMENTAL PATHOLOGY LABORATORIES INC., 45600 TERMINAL DRIVE, STERLING, 20166, VA, UNITED STATES; VESO VIKAN, BEISVÅGVEIEN 108, VIKAN, N-7810, NAMSOS, NORWAY; ELANCO CANADA LTD., 37 MCCARVILLE STREET, CHARLOTTETOWN, PE C1E 2A7, CANADA; NORWEGIAN VETERINARY INSTITUTE, ULLEVÅLSVEIEN 68, OSLO, N-0454, NORWAY; NORWEGIAN UNIVERSITY OF L…	PANCREAS DISEASE (PD) CAUSED BY SALMONID ALPHAVIRUS SUBTYPE 3 (SAV3) IS A SERIOUS DISEASE WITH LARGE ECONOMIC IMPACT ON FARMED NORWEGIAN ATLANTIC SALMON PRODUCTION DESPITE YEARS OF USE OF OIL-ADJUVANTED VACCINES AGAINST PD (OAVS). IN THIS STUDY, TWO COMMERCIALLY AVAILABLE PD VACCINES, A DNA VACCINE (DNAV) AND AN OAV, WERE COMPARED IN AN EXPERIMENTAL SETTING. AT APPROXIMATELY 1040° DAYS (DD) AT 12…	ATLANTIC SALMON; DNA VACCINE; PANCREAS DISEASE; PROTECTIVE IMMUNITY; SALMONID ALPHAVIRUS
HYMAN AC;LIPCIUS RN;GRAY R;STEPHENS DB	INFLUENCE OF SALINITY ON SAV DISTRIBUTION IN A SERIES OF INTERMITTENTLY CONNECTED COASTAL LAKES	2021	ESTUARINE, COASTAL AND SHELF SCIENCE	10.1016/j.ecss.2021.107503	VIRGINIA INSTITUTE OF MARINE SCIENCE, WILLIAM & MARY, 1375 GREATE RD, GLOUCESTER POINT, 23062, VA, UNITED STATES; MATTIE M. KELLY ENVIRONMENTAL INSTITUTE, NORTHWEST FLORIDA STATE COLLEGE, 100 COLLEGE BOULEVARD EAST, BUILDING 350, NICEVILLE, 32578, FL, UNITED STATES; CHOCTAWHATCHEE BASIN ALLIANCE, 109 SOUTH GREENWAY TRAIL, SANTA ROSA BEACH, 32459, FL, UNITED STATES	INTERMITTENTLY CLOSED AND OPEN LAKES AND LAGOONS (ICOLLS) ARE COASTAL LAKES THAT INTERMITTENTLY EXCHANGE WATER WITH THE SEA AND EXPERIENCE SALINE INTRUSIONS. UNDERSTANDING EFFECTS OF SEAWATER EXCHANGE ON LOCAL BIOTA IS IMPORTANT TO PRESERVE ECOSYSTEM FUNCTIONING AND ECOLOGICAL INTEGRITY. COASTAL DUNE LAKES OF NORTHWEST FLORIDA ARE AN UNDERSTUDIED GROUP OF ICOLLS IN CLOSE GEOGRAPHIC PROXIMITY AND …	SAV SALINITY ICOLL
GUETE-SALAZAR C;BARROS J;VELASCO LA	SPAWNING, LARVAL CULTURE, SETTLEMENT AND JUVENILE PRODUCTION OF THE WEST INDIAN SEA EGG, TRIPNEUSTES VENTRICOSUS (LAMARCK, 1816), UNDER HATCHERY CONDITIONS	2021	AQUACULTURE	10.1016/j.aquaculture.2021.737059	LABORATORIO DE MOLUSCOS Y MICROALGAS, UNIVERSIDAD DEL MAGDALENA, CARRERA 2 NO 18-27, TAGANGA, SANTA MARTA, COLOMBIA	TRIPNEUSTES VENTRICOSUS IS A COMMERCIALLY IMPORTANT SPECIES OF SEA URCHIN NATIVE OF THE TROPICAL ATLANTIC OCEAN. WITH THE PURPOSE OF PROVIDING A SCIENTIFIC BASIS FOR THE DEVELOPMENT OF ITS PRODUCTION BY AQUACULTURE, SEVERAL EXPERIMENTS WERE PERFORMED UNDER HATCHERY CONDITIONS, INCLUDING SPAWNING INDUCTION, LARVAL CULTURE, SETTLEMENT AND JUVENILE CULTURE. THE EFFICIENCY OF DIFFERENT SPAWNING STIMU…	EMBRYO DEVELOPMENT; GROWTH; LARVAE; POST-LARVAE; REPRODUCTION; SURVIVAL; WHITE SEA URCHIN
UNSWORTH RKF;HIGGS A;WALTER B;CULLEN-UNSWORTH LC;INMAN I;JONES BL	CANOPY ACCUMULATION: ARE SEAGRASS MEADOWS A SINK OF MICROPLASTICS?	2021	OCEANS	10.3390/oceans2010010	PROJECT SEAGRASS, 33 PARK PLACE, CARDIFF, CF10 3BA, UNITED KINGDOM; SEAGRASS ECOSYSTEM RESEARCH GROUP, COLLEGE OF SCIENCE, SWANSEA UNIVERSITY, WALLACE BUILDING, SWANSEA, SA2 8PP, UNITED KINGDOM; SUSTAINABLE PLACES RESEARCH INSTITUTE, CARDIFF UNIVERSITY, 33 PARK PLACE, CARDIFF, CF10 3BA, UNITED KINGDOM; DEPARTMENT OF ECOLOGY, ENVIRONMENT AND PLANT SCIENCES, STOCKHOLM UNIVERSITY, STOCKHOLM, 106 91,…	A GROWING BODY OF RESEARCH IS DOCUMENTING THE ACCUMULATION OF MICROPLASTICS WITHIN MARINE SEDIMENTS AROUND THE WORLD. THE HYDRODYNAMIC INFLUENCES OF SEAGRASSES IN COASTAL ENVIRONMENTS ARE SHOWN TO INCREASE SEDIMENTATION OF FINER PARTICLES AND AS A RESULT THERE HAS BEEN SPECULATION THAT THIS ATTRIBUTE WILL LEAD TO SEAGRASS MEADOWS ACTING AS A SITE OF ELEVATED MICROPLASTIC CONTAMINATION. TO DATE A …	COASTAL; EELGRASS; INTERTIDAL; MARINE; MICROBEADS; POLLUTION; SEAGRASS; SEASCAPE; SEDIMENT; ZOSTERA
RODIL IF;ATTARD KM;GUSTAFSSON C;NORKKO A	VARIABLE CONTRIBUTIONS OF SEAFLOOR COMMUNITIES TO ECOSYSTEM METABOLISM ACROSS A GRADIENT OF HABITAT-FORMING SPECIES	2021	MARINE ENVIRONMENTAL RESEARCH	10.1016/j.marenvres.2021.105321	TVÄRMINNE ZOOLOGICAL STATION, UNIVERSITY OF HELSINKI, HANKO, FINLAND; DEPARTAMENTO DE BIOLOGÍA, INSTITUTO UNIVERSITARIO DE INVESTIGACIÓN MARINA (INMAR), UNIVERSITY OF CÁDIZ, SPAIN; BALTIC SEA CENTRE, STOCKHOLM UNIVERSITY, STOCKHOLM, SWEDEN; DEPARTMENT OF BIOLOGY, UNIVERSITY OF SOUTHERN DENMARK, ODENSE, DENMARK	THE CONTRIBUTIONS OF HABITAT-FORMING SPECIES TO THE BIODIVERSITY AND ECOSYSTEM PROCESSES OF MARINE AND TERRESTRIAL ECOSYSTEMS ARE WIDELY RECOGNIZED. AQUATIC PLANTS ARE CONSIDERED FOUNDATION SPECIES IN SHALLOW ECOSYSTEMS, AS THEY MAINTAIN BIODIVERSITY AND SUSTAIN MANY ECOSYSTEM FUNCTIONS SUCH AS PRIMARY PRODUCTION AND RESPIRATION. DESPITE THE INCREASING AMOUNT OF BIODIVERSITY-ECOSYSTEM FUNCTIONING…	AQUATIC PLANTS; BALTIC SEA; BIOMASS-DENSITY RELATIONSHIPS; MACROFAUNA; MICROPHYTOBENTHOS; SEAFLOOR OXYGEN FLUXES; ZOSTERA MARINA
GRANSE D;SUCHROW S;JENSEN K	LONG-TERM INVASION DYNAMICS OF SPARTINA INCREASE VEGETATION DIVERSITY AND GEOMORPHOLOGICAL RESISTANCE OF SALT MARSHES AGAINST SEA LEVEL RISE	2021	BIOLOGICAL INVASIONS	10.1007/s10530-020-02408-0	APPLIED PLANT ECOLOGY, INSTITUTE OF PLANT SCIENCE AND MICROBIOLOGY, UNIVERSITÄT HAMBURG, HAMBURG, GERMANY	THE CORDGRASS SPARTINA ANGLICA C.E. HUBBARD (POACEAE) IS AN INVASIVE TRANSFORMER IN MANY SALT MARSH ECOSYSTEMS WORLDWIDE. RELATIVELY LITTLE IS KNOWN ABOUT THE CAPACITY OF SPARTINA TO ACCELERATE SALT MARSH SUCCESSION AND TO PROTECT SALT MARSHES AGAINST SEA LEVEL RISE. WE ANALYZED LONG-TERM CHANGES IN VEGETATION AND ELEVATION IN MAINLAND SALT MARSHES OF THE EUROPEAN WADDEN SEA IN SCHLESWIG-HOLSTEIN…	ACCRETION; ECOLOGICAL AMPLITUDE; ECOSYSTEM FUNCTIONING; ELEVATIONAL RANGE; SPARTINA; SPECIES DIVERSITY; SPOROBOLUS
BOUOUAROUR O;BOUTOUMIT S;EL KAMCHA R;BAZAIRI H	LATITUDINAL VARIATION INTO THE MACROFAUNAL ASSEMBLAGES ASSOCIATED TO ZOSTERA NOLTEI SEAGRASS ALONG THE ATLANTIC COAST OF MOROCCO	2021	INTERNATIONAL JOURNAL OF ZOOLOGY	10.1155/2021/9199654	BIODIVERSITY, ECOLOGY AND GENOME LABORATORY, PLANT AND MICROBIAL BIOTECHNOLOGY, BIODIVERSITY AND ENVIRONMENT RESEARCH CENTER, FACULTY OF SCIENCES, MOHAMMED V UNIVERSITY IN RABAT, RABAT, MOROCCO; UNIVERSITY OF NANTES, LETG UMR 6554, NANTES, FRANCE; INSTITUTE OF LIFE AND EARTH SCIENCES, UNIVERSITY OF GIBRALTAR, EUROPA POINT CAMPUS GIBRALTAR, GX11 1AA, UNITED KINGDOM	LARGE-SCALE RESEARCH ON SEAGRASS-ASSOCIATED BENTHIC FAUNA IS VERY IMPORTANT FOR FUTURE REGIONAL MARINE CONSERVATION. IN OUR STUDY, WE INVESTIGATED SPATIAL AND LATITUDINAL VARIATION OF BENTHIC MACROINVERTEBRATE ASSEMBLAGES ASSOCIATED TO ZOSTERA NOLTEI HORNEMANN, 1832 BEDS FROM FIVE SEMI-ENCLOSED COASTAL SYSTEMS (SECSS) RANGING FROM 23°N TO 34°N ALONG THE ATLANTIC COAST OF MOROCCO. OVERALL, 17,320 …
ARMENTEROS M;DÍAZ-ASENCIO M;PERAZA-ESCARRÁ R;FERNÁNDEZ-GARCÉS R;MARTÍNEZ-SUÁREZ A;KENNEY WF;BRENNER M	MOLLUSK DEATH ASSEMBLAGES IN 210PB-DATED MARINE SEDIMENT CORES REVEAL RECENT BIOTIC CHANGES IN THE GULF OF GUANAHACABIBES, NW CUBA	2021	MARINE ENVIRONMENTAL RESEARCH	10.1016/j.marenvres.2021.105477	CENTRO DE INVESTIGACIONES MARINAS, UNIVERSIDAD DE LA HABANA. 16 # 114, PLAYA, 11300, HABANA, CUBA; ESCUELA NACIONAL DE ESTUDIOS SUPERIORES. UNIDAD MÉRIDA. UNAM, CARRETERA MÉRIDA-TETIZ KM. 4.5. UCÚ, CP97357, YUCATÁN, MEXICO; CENTRO DE ESTUDIOS AMBIENTALES DE CIENFUEGOS. CARRETERA CASTILLO DE JAGUA, CIENFUEGOS, CUBA; LAND USE AND ENVIRONMENTAL CHANGE INSTITUTE, UNIVERSITY OF FLORIDA. GAINESVILLE, F…	WE INVESTIGATED STRATIGRAPHIC CHANGES IN MOLLUSK DEATH ASSEMBLAGES AND GEOCHEMISTRY IN SEDIMENT CORES FROM FOUR SEAGRASS BEDS AND ONE UNVEGETATED SITE IN THE GULF OF GUANAHACABIBES (GG), NW CUBA. THERE WAS A TRANSITION FROM MANGROVE TO SEAGRASS BEDS, ASSOCIATED WITH SEA LEVEL RISE ∼6000 YEARS AGO. SEDIMENT ACCUMULATION RATES DURING THE LAST CENTURY SHOWED A GENERAL RISE, BUT INCREASED SHARPLY AFT…	<SUP>14</SUP>C DATING; <SUP>210</SUP>PB DATING; BENTHIC ECOLOGY; BIODIVERSITY; GULF OF MEXICO; MOLLUSKS; SEAGRASS; TROPHIC GUILD
ALLCOCK KE;KAMEL SJ;WILLEBOORDSE PL;LONG ZT;JARVIS JC	SPATIOTEMPORAL VARIATION IN PATTERNS OF GENETIC DIVERSITY, GENETIC STRUCTURE, AND LIFE HISTORY ACROSS ZOSTERA MARINA MEADOWS IN NORTH CAROLINA, USA	2022	MARINE ECOLOGY PROGRESS SERIES	10.3354/meps13958	DEPARTMENT OF BIOLOGY AND MARINE BIOLOGY, CENTER FOR MARINE SCIENCE, UNIVERSITY OF NORTH CAROLINA WILMINGTON, WILMINGTON, 28409, NC, UNITED STATES	SEAGRASS MEADOWS ARE SOME OF THE MOST PRODUCTIVE MARINE PLANT ECOSYSTEMS IN THE WORLD, YET THEIR LOSS CONTINUES ON A GLOBAL SCALE. ZOSTERA MARINA, AN ECOLOGICALLY IMPORTANT FOUNDATION SPECIES, REPRODUCES BOTH SEXUALLY AND ASEXUALLY, YIELDING DIFFERENT LEVELS OF GENETIC DIVERSITY THROUGHOUT ITS RANGE, WHICH IN TURN CAN INFLUENCE RESISTANCE TO, AND RESILIENCE FROM, ENVIRONMENTAL DISTURBANCES. UNDER…	CLIMATE CHANGE; GENETIC DIVERSITY; TEMPORAL STABILITY; ZOSTERA MARINA
JAMES RK;LYNCH A;HERMAN PMJ;VAN KATWIJK MM;VAN TUSSENBROEK BI;DIJKSTRA HA;VAN WESTEN RM;VAN DER BOOG CG;KLEES R;PIETRZAK JD;SLOBBE C;BOUMA TJ	TROPICAL BIOGEOMORPHIC SEAGRASS LANDSCAPES FOR COASTAL PROTECTION: PERSISTENCE AND WAVE ATTENUATION DURING MAJOR STORMS EVENTS	2021	ECOSYSTEMS	10.1007/s10021-020-00519-2	DEPARTMENT OF ESTUARINE AND DELTA SYSTEMS, NIOZ ROYAL NETHERLANDS INSTITUTE FOR SEA RESEARCH AND UTRECHT UNIVERSITY, KORRINGAWEG 7, YERSEKE, 4401 NT, NETHERLANDS; GRONINGEN INSTITUTE FOR EVOLUTIONARY LIFE SCIENCES, UNIVERSITY OF GRONINGEN, GRONINGEN, NETHERLANDS; DEPARTMENT OF ENVIRONMENTAL SCIENCES, WAGENINGEN UNIVERSITY & RESEARCH, DROEVENDAALSESTEEG 4, WAGENINGEN, 6708 PB, NETHERLANDS; DEPARTM…	THE INTENSITY OF MAJOR STORM EVENTS GENERATED WITHIN THE ATLANTIC BASIN IS PROJECTED TO RISE WITH THE WARMING OF THE OCEANS, WHICH IS LIKELY TO EXACERBATE COASTAL EROSION. NATURE-BASED FLOOD DEFENCE HAS BEEN PROPOSED AS A SUSTAINABLE AND EFFECTIVE SOLUTION TO PROTECT COASTLINES. HOWEVER, THE ABILITY OF NATURAL ECOSYSTEMS TO WITHSTAND MAJOR STORMS LIKE TROPICAL HURRICANES HAS YET TO BE THOROUGHLY …	CYCLONE; HURRICANE; NATURAL DISTURBANCE; SEAGRASS ECOLOGY; THALASSIA; TROPICAL ECOSYSTEMS
BELGRAD BA;CORREIA KM;DARNELL KM;DARNELL MZ;HAYES CT;HALL MO;FURMAN BT;MARTIN CW;SMEE DL	ENVIRONMENTAL DRIVERS OF SEAGRASS-ASSOCIATED NEKTON ABUNDANCE ACROSS THE NORTHERN GULF OF MEXICO	2021	ESTUARIES AND COASTS	10.1007/s12237-021-00927-0	DAUPHIN ISLAND SEA LAB, DAUPHIN ISLAND, 36528, AL, UNITED STATES; DEPARTMENT OF LIFE SCIENCES, TEXAS A&M UNIVERSITY-CORPUS CHRISTI, CORPUS CHRISTI, 78412, TX, UNITED STATES; DEPARTMENT OF MARINE SCIENCES, UNIVERSITY OF SOUTH ALABAMA, MOBILE, 36688, AL, UNITED STATES; DIVISION OF COASTAL SCIENCES, SCHOOL OF OCEAN SCIENCE AND ENGINEERING, THE UNIVERSITY OF SOUTHERN MISSISSIPPI, OCEAN SPRINGS, 39564…	SMALL VARIATIONS IN ENVIRONMENTAL PARAMETERS CAN SUBSTANTIALLY ALTER SPECIES COMPOSITION, BUT THE EXTENT TO WHICH DIFFERENT SPECIES RESPOND TO THESE CHANGES REMAINS OBSCURE. A SYNOPTIC SURVEY OF SEAGRASS-ASSOCIATED FAUNAL COMMUNITIES WAS PERFORMED ACROSS THE GULF OF MEXICO USING OTTER TRAWLS COUPLED WITH SEAGRASS AND WATER QUALITY ASSESSMENTS. THE ABUNDANCE OF EIGHT CENTRAL SEAGRASS INHABITANTS, …	COMMUNITY STRUCTURE; FISH; HABITAT COMPLEXITY; LARGE SCALE; PLANT-ANIMAL INTERACTIONS; SHRIMP
BADEN S;FREDRIKSEN S;CHRISTIE H;ERIANDER L;GUSTAFSSON C;HOLMER M;OLESEN B;THORMAR J;BOSTRÖM C	EFFECTS OF DEPTH AND OVERGROWTH OF EPHEMERAL MACROALGAE ON A REMOTE SUBTIDAL NE ATLANTIC EELGRASS (ZOSTERA MARINA) COMMUNITY	2022	MARINE POLLUTION BULLETIN	10.1016/j.marpolbul.2022.113497	BIOLOGY AND ENVIRONMENTAL SCIENCE, UNIVERSITY OF GOTHENBURG, KRISTINEBERG 122, FISKEBÄCKSKIL, 45178, SWEDEN; DEPARTMENT OF BIOSCIENCES, UNIVERSITY OF OSLO, PO BOX 1066 BLINDERN, OSLO, 0316, NORWAY; NORWEGIAN INSTITUTE FOR WATER RESEARCH, ØKERNVEIEN 94, OSLO, 0579, NORWAY; DEPARTMENT OF MARINE SCIENCES, UNIVERSITY OF GOTHENBURG, BOX 461, GOTHENBURG, 40530, SWEDEN; TVÄRMINNE ZOOLOGICAL STATION, UNI…	WE CONDUCTED A SHORT-TERM FIELD SAMPLING COMPLEMENTED WITH TIME INTEGRATING STABLE ISOTOPE ANALYSIS TO HOLISTICALLY INVESTIGATE STATUS AND ECOLOGICAL INTERACTIONS IN A REMOTE NE ATLANTIC ZOSTERA MARINA MEADOW. WE FOUND HIGH NUTRIENT WATER CONCENTRATIONS, LARGE BIOMASS OF FAST-GROWING, EPHEMERAL MACROALGAE, LOW ABUNDANCE, AND BIODIVERSITY OF EPIFAUNA AND A FOOD WEB WITH THORNBACK RAY (RAJA CLAVATA…	AQUACULTURE AND FISHERY; ECOLOGICAL INTERACTIONS; NE ATLANTIC; WATER AND SEDIMENT BIOGEOCHEMISTRY; ZOSTERA MARINA SPECIES COMPONENTS
BAKKE AF;REBL A;FROST P;AFANASYEV S;RØYSET KA;SØFTELAND T;LUND H;BOYSEN P;KRASNOV A	EFFECT OF TWO CONSTANT LIGHT REGIMENS ON ANTIBODY PROFILES AND IMMUNE GENE EXPRESSION IN ATLANTIC SALMON FOLLOWING VACCINATION AND EXPERIMENTAL CHALLENGE WITH SALMONID ALPHAVIRUS	2021	FISH AND SHELLFISH IMMUNOLOGY	10.1016/j.fsi.2021.07.002	FACULTY OF VETERINARY MEDICINE, UNIVERSITY OF LIFE SCIENCES (NMBU), OSLO, NORWAY; THE LEIBNIZ INSTITUTE FOR FARM ANIMAL BIOLOGY (FBN), DUMMERSTORF, GERMANY; MSD ANIMAL HEALTH, THORMØHLENSGATE 55, BERGEN, N-5006, NORWAY; INSTITUTE OF EVOLUTIONARY PHYSIOLOGY AND BIOCHEMISTRY, SAINT PETERSBURG, RUSSIAN FEDERATION; NOFIMA AS, ÅS, NORWAY; PATOGEN AS, RASMUS RØNNEBERGS GATE 21, ÅLESUND, 6002, NORWAY	BEFORE SEAWATER TRANSFER, FARMED ATLANTIC SALMON ARE SUBJECTED TO TREATMENTS THAT MAY AFFECT THE IMMUNE SYSTEM AND SUSCEPTIBILITY TO PATHOGENS. E.G., EXPOSURE TO CONSTANT LIGHT (CL) STIMULATES SMOLTIFICATION, WHICH PREPARES SALMON TO LIFE IN SEA WATER, BUT ENDOCRINE CHANGES IN THIS PERIOD ARE ASSOCIATED WITH SUPPRESSION OF IMMUNE GENES. SALMON ARE VACCINATED TOWARDS END OF THE FRESHWATER PERIOD T…	ANTIBODY; ATLANTIC SALMON; GENE EXPRESSION; LIGHT STIMULATION; SALMONID ALPHAVIRUS; SMOLTIFICATION; VACCINE
MURPHY GEP;KELLY NE;LOTZE HK;WONG MC	INCORPORATING ANTHROPOGENIC THRESHOLDS TO IMPROVE UNDERSTANDING OF CUMULATIVE EFFECTS ON SEAGRASS BEDS	2022	FACETS	10.1139/facets-2021-0130	BEDFORD INSTITUTE OF OCEANOGRAPHY, FISHERIES AND OCEANS CANADA, 1 CHALLENGER DRIVE, DARTMOUTH, B2Y 4A2, NS, CANADA; DEPARTMENT OF BIOLOGY, DALHOUSIE UNIVERSITY, HALIFAX, B3H 4R2, NS, CANADA	CUMULATIVE HUMAN IMPACT ANALYSIS IS A PROMISING MANAGEMENT TOOL TO ESTIMATE THE IMPACTS OF STRESSORS ON ECOSYSTEMS CAUSED BY MULTIPLE HUMAN ACTIVITIES. HOWEVER, CONNECTING CUMULATIVE IMPACT SCORES TO ACTUAL ECOSYSTEM CHANGE AT APPROPRIATE SPATIAL SCALES REMAINS CHALLENGING. HERE, WE CALCULATED CUMULATIVE EFFECTS (CE) SCORES FOR 187 SEAGRASS BEDS IN ATLANTIC CANADA THAT ACCOUNTS FOR BOTH BAY-SCALE…	ANTHROPOGENIC IMPACTS; COASTAL ECOSYSTEMS; COASTAL MANAGEMENT; CONSERVATION PLANNING; CUMULATIVE EFFECTS; HUMAN ACTIVITIES; SEAGRASS; THRESHOLDS; ZOSTERA MARINA
EL-HACEN E-HM;SIDI CHEIKH MA;BOUMA TJ;OLFF H;PIERSMA T	LONG-TERM CHANGES IN SEAGRASS AND BENTHOS AT BANC D'ARGUIN, MAURITANIA, THE PREMIER INTERTIDAL SYSTEM ALONG THE EAST ATLANTIC FLYWAY	2020	GLOBAL ECOLOGY AND CONSERVATION	10.1016/j.gecco.2020.e01364	CONSERVATION ECOLOGY GROUP, GRONINGEN INSTITUTE FOR EVOLUTIONARY LIFE SCIENCES, UNIVERSITY OF GRONINGEN, P.O. BOX 11103, CC GRONINGEN, 9700, NETHERLANDS; PARC NATIONAL DU BANC D'ARGUIN (PNBA), CHAMI, WILAYA DE DAKHLET NOUADHIBOU, B.P. 5355, R.I. DE, MAURITANIA; NIOZ ROYAL NETHERLANDS INSTITUTE FOR SEA RESEARCH, DEPARTMENT OF ESTUARINE AND DELTA SYSTEMS, P.O. BOX 140, AC YERSEKE, 4400, NETHERLANDS…	THE BENTHIC COMMUNITIES OF SOFT-SEDIMENT INTERTIDAL ECOSYSTEMS TROPHICALLY UNDERPIN THE MIGRATION OF BIRDS AND FISH. WITHIN THE EAST ATLANTIC FLYWAY, ALONG THE COAST OF WEST-AFRICA, THE INTERTIDAL MUDFLATS OF BANC D'ARGUIN, MAURITANIA, HOST OVER 2 MILLION MIGRATORY WATERBIRDS. DESPITE THE PROTECTED STATUS OF THE BANC D'ARGUIN, GEOGRAPHICAL REMOTENESS AND SEEMINGLY BENIGN HUMAN EXPLOITATION, WE SH…	BENTHIC SECONDARY PRODUCTION; COMMUNITY SHIFT; MACROZOOBENTHIC COMMUNITIES; SAHEL DROUGHT
REISE K;MICHAELIS R;RYBALKA N	INVADING GRASS-LIKE ALGA TRANSFORMS RIPPLED SAND BARS INTO BUMPY MUDDY FLATS: ARRIVAL OF A GAME CHANGER IN THE WADDEN SEA?	2022	AQUATIC INVASIONS	10.3391/ai.2022.17.1.01	ALFRED WEGENER INSTITUTE, HELMHOLTZ CENTRE FOR POLAR AND MARINE RESEARCH, WADDEN SEA STATION SYLT, HAFENSTR. 43, LIST, 25992, GERMANY; NATIONALPARK NIEDERSÄCHISCHES WATTENMEER, VIRCHOWSTR. 1, WILHELMSHAVEN, 26382, GERMANY; UNIVERSITY OF GOETTINGEN, EPSAG, NIKOLAUSBERGER WEG 18, GOETTINGEN, 37073, GERMANY	IN THE WAKE OF BIOLOGICAL GLOBALIZATION, TRANSLOCATED SPECIES OF HIGH BIO-ENGINEERING CAPACITY INCREASINGLY CHANGE BOTTOM TOPOGRAPHY OF SEDIMENTARY COASTS. A VAUCHERIA-TAXON (XANTHOPHYCEAE) OF UNKNOWN ORIGIN IS SPREADING AT THE TRANSITION BETWEEN INTERTIDAL AND SUBTIDAL ZONES, WHILE RESIDENT VAUCHERIA-SPECIES ARE CONFINED TO THE UPPER SHORE IN THE WADDEN SEA (EUROPEAN ATLANTIC). NEAR THE ISLAND O…	ALGAL TURF; BIOENGINEERING; INVASION; MUD; TIDAL FLATS; VAUCHERIA
CLARKSON E;BESERES POLLACK J	CHARACTERIZING FISH–HABITAT ASSOCIATIONS THROUGH PAIRED FISHERIES-INDEPENDENT AND IN SITU HABITAT ASSESSMENTS	2021	NORTH AMERICAN JOURNAL OF FISHERIES MANAGEMENT	10.1002/nafm.10530	COLLEGE OF SCIENCE AND ENGINEERING, DEPARTMENT OF LIFE SCIENCES, 6300 OCEAN DRIVE, CORPUS CHRISTI, 78412, TX, UNITED STATES; HARTE RESEARCH INSTITUTE FOR GULF OF MEXICO STUDIES, TEXAS A&M UNIVERSITY–CORPUS CHRISTI, 6300 OCEAN DRIVE, CORPUS CHRISTI, TEXAS, 78412, UNITED STATES	ESTUARINE HABITAT HAS A SIGNIFICANT INFLUENCE ON THE GROWTH, RECRUITMENT, AND SURVIVAL OF FISH AND INVERTEBRATE SPECIES, AND UNDERSTANDING HABITAT DYNAMICS CAN IMPROVE FISHERIES MANAGEMENT. HOWEVER, THE COST AND EFFORT ASSOCIATED WITH HABITAT MONITORING CAN BE LIMITING, AND MANY LARGE-SCALE FISHERIES-INDEPENDENT MONITORING PROGRAMS DO NOT CAPTURE HABITAT AND BIOLOGICAL DATA CONCURRENTLY. CONSEQUE…
BERNHARDT L-V;LILLEHAUG A;QVILLER L;WELI SC;GRØNNEBERG E;NILSEN H;MYRMEL M	EARLY DETECTION OF SALMONID ALPHAVIRUS IN SEAWATER FROM MARINE FARM SITES OF ATLANTIC SALMON SALMO SALAR	2021	DISEASES OF AQUATIC ORGANISMS	10.3354/dao03618	NORWEGIAN VETERINARY INSTITUTE, PO BOX 64, AS, 1431, NORWAY; NORWEGIAN VETERINARY INSTITUTE, PO BOX 1263 SENTRUM, BERGEN, 5811, NORWAY; NORWEGIAN UNIVERSITY OF LIFE SCIENCES, FACULTY OF VETERINARY MEDICINE, VIROLOGY UNIT, PO BOX 5003, AS, 1432, NORWAY	THE TRADITIONAL STRATEGY FOR NATIONAL SURVEILLANCE OF SALMONID ALPHAVIRUS (SAV) INFECTION IN NORWEGIAN FISH FARMS RELIES ON A COSTLY, TIME-CONSUMING, AND RESOURCE-DEMANDING APPROACH BASED ON THE MONTHLY SAMPLING OF FISH FROM ALL MARINE FARMS WITH SALMONIDS. IN ORDER TO DEVELOP AN ALTERNATIVE SURVEILLANCE METHOD, A WATER FILTRATION METHOD WAS TESTED IN PARALLEL WITH THE ONGOING SURVEILLANCE PROGRA…	FIELD STUDY; PANCREAS DISEASE; RT-QPCR; SALMONID ALPHAVIRUS; SAV CONCENTRATION; SAV DETECTION; SURVEILLANCE; WATER FILTRATION
BOUTOUMIT S;MAANAN M;EL KAMCHA R;BOUOUAROUR O;EL HADAD H;ANHICHEM M;BAALI A;POUZET P;BAZAIRI H	SEASONAL TRENDS IN BENTHIC MACROFAUNA COMMUNITIES AND THEIR RELATIONSHIP WITH ENVIRONMENTAL FACTORS IN AN ATLANTIC LAGOONAL SYSTEM	2022	BIOLOGIA	10.1007/s11756-022-01043-5	BIOBIO RESEARCH CENTER, BIOECOGEN LABORATORY, FACULTY OF SCIENCES, MOHAMMED V UNIVERSITY IN RABAT, 4 AVENUE IBN BATTOUTA, RABAT, 10106, MOROCCO; LETG UMR CNRS 6554, UNIVERSITY OF NANTES, CEDEX 3, NANTES, 44312, FRANCE; INSTITUT NATIONAL DE RECHERCHE HALIEUTIQUE, FISHERY DEPARTMENT, CASABLANCA, MOROCCO; UNIVERSITY OF NANTES, UMS 3281 OSUNA – OR2C, UMR 6554 LETG, NANTES, FRANCE; INSTITUTE OF LIFE A…	WE STUDIED BENTHIC COMMUNITIES WITH DIFFERENT TYPES OF HABITATS IN THE MOULAY BOUSSELHAM LAGOON DURING THE WINTER AND SUMMER OF 2019. WE AIMED TO INVESTIGATE BIODIVERSITY TRENDS ACROSS A SCALE OF SEASONAL VARIATION. THE LOWEST WATER TEMPERATURES WERE RECORDED DOWNSTREAM. THIS REFLECTS THE INFLUENCE OF COLD OCEANIC WATERS AT THE LAGOON ENTRANCE WHILE THE SALINITY SHOWS A DECREASING GRADIENT FROM D…	BENTHIC MACROFAUNA; MOROCCO; MOULAY BOUSSELHAM LAGOON; TEMPORAL VARIATION
BENMOKHTAR S;ROBIN M;MAANAN M;BAZAIRI H	MAPPING AND QUANTIFICATION OF THE DWARF EELGRASS ZOSTERA NOLTEI USING A RANDOM FOREST ALGORITHM ON A SPOT 7 SATELLITE IMAGE	2021	ISPRS INTERNATIONAL JOURNAL OF GEO-INFORMATION	10.3390/ijgi10050313	BIOBIO RESEARCH CENTER, BIOECOGEN LABORATORY, FACULTY OF SCIENCES, MOHAMMED V UNIVERSITY, RABAT, RABAT, 1014, MOROCCO; INSTITUTE OF GEOGRAPHY, UNIVERSITY OF NANTES, NANTES, 44035, FRANCE	THE DWARF EELGRASS ZOSTERA NOLTEI HORNEMANN (Z. NOLTEI) IS THE MOST DOMINANT SEAGRASS IN SEMI-ENCLOSED COASTAL SYSTEMS OF THE ATLANTIC COAST OF MOROCCO. THE SPECIES IS EXPERIENCING A WORLDWIDE DECLINE AND MONITORING THE EXTENT OF ITS MEADOWS WOULD BE A USEFUL APPROACH TO ESTIMATE THE IMPACTS OF NATURAL AND ANTHROPOGENIC STRESSORS. HERE, WE AIMED TO MAP THE Z. NOLTEI MEADOWS IN THE MERJA ZERGA COA…	MACHINE LEARNING CLASSIFICATION; RANDOM FOREST; REMOTE SENSING; SEAGRASS; VEGETATION INDICES
GULICK AG;MEYLAN AB;MEYLAN PA;HART KM;GRAY JA;ROTH G;BOLTEN AB;BJORNDAL KA	ROLE OF INGESTA PARTICLE SIZE IN THE GREEN TURTLE GRAZING STRATEGY, ONTOGENETIC DIET SHIFTS, AND RESPONSES TO SEAGRASS DECLINES	2021	MARINE BIOLOGY	10.1007/s00227-021-03965-1	ARCHIE CARR CENTER FOR SEA TURTLE RESEARCH AND DEPARTMENT OF BIOLOGY, UNIVERSITY OF FLORIDA, GAINESVILLE, 32611, FL, UNITED STATES; FISH AND WILDLIFE RESEARCH INSTITUTE, FLORIDA FISH AND WILDLIFE CONSERVATION COMMISSION, ST. PETERSBURG, 33701, FL, UNITED STATES; NATURAL SCIENCES COLLEGIUM, ECKERD COLLEGE, ST. PETERSBURG, 33711, FL, UNITED STATES; UNITED STATES GEOLOGICAL SURVEY, WETLAND AND AQUAT…	POPULATIONS OF THE GREEN TURTLE (CHELONIA MYDAS), A MEGA-HERBIVORE THAT CONSUMES SEAGRASSES, ARE RECOVERING WORLDWIDE. UNDERSTANDING GREEN TURTLE ADAPTATIONS TO HERBIVORY AND RESPONSES TO CHANGES IN SEAGRASS AVAILABILITY WILL BE CRITICAL TO INTERPRETING PLANT–HERBIVORE INTERACTIONS AS GREEN TURTLE POPULATIONS CONTINUE TO REBOUND. INGESTA PARTICLE SIZE AND DIET COMPOSITION OF TWO GREEN TURTLE FORA…
AKSNES I;BRAAEN S;MARKUSSEN T;ÅKESSON CP;VILLOING S;RIMSTAD E	GENETICALLY MODIFIED ATTENUATED SALMONID ALPHAVIRUS: A POTENTIAL STRATEGY FOR IMMUNIZATION OF ATLANTIC SALMON	2021	JOURNAL OF FISH DISEASES	10.1111/jfd.13352	DEPARTMENT OF PARACLINICAL SCIENCES, NORWEGIAN UNIVERSITY OF LIFE SCIENCES, OSLO, NORWAY; FISH VET GROUP, OSLO, NORWAY; MSD ANIMAL HEALTH INNOVATION AS, BERGEN, NORWAY	PANCREAS DISEASE (PD) IS A SERIOUS CHALLENGE IN EUROPEAN SALMONID AQUACULTURE CAUSED BY SALMONID ALPHAVIRUS (SAV). IN THIS STUDY, WE REPORT THE EFFECT OF IMMUNIZATION OF ATLANTIC SALMON WITH THREE ATTENUATED INFECTIOUS SAV3 STRAINS WITH TARGETED MUTATIONS IN A GLYCOSYLATION SITE OF THE ENVELOPE E2 PROTEIN AND/OR IN A NUCLEAR LOCALIZATION SIGNAL IN THE CAPSID PROTEIN. IN A PILOT EXPERIMENT, IT WAS…	ATTENUATION; CAPSID; N-GLYCOSYLATION; PANCREAS DISEASE; SALMONID ALPHAVIRUS; VIRULENCE
DUNIC JC;BROWN CJ;CONNOLLY RM;TURSCHWELL MP;CÔTÉ IM	LONG-TERM DECLINES AND RECOVERY OF MEADOW AREA ACROSS THE WORLD’S SEAGRASS BIOREGIONS	2021	GLOBAL CHANGE BIOLOGY	10.1111/gcb.15684	DEPARTMENT OF BIOLOGICAL SCIENCES, SIMON FRASER UNIVERSITY, BURNABY, BC, CANADA; COASTAL AND MARINE RESEARCH CENTRE, AUSTRALIAN RIVERS INSTITUTE, SCHOOL OF ENVIRONMENT AND SCIENCE, GRIFFITH UNIVERSITY, GOLD COAST, QLD, AUSTRALIA	AS HUMAN IMPACTS INCREASE IN COASTAL REGIONS, THERE IS CONCERN THAT CRITICAL HABITATS THAT PROVIDE THE FOUNDATION OF ENTIRE ECOSYSTEMS ARE IN DECLINE. SEAGRASS MEADOWS FACE GROWING THREATS SUCH AS POOR WATER QUALITY AND COASTAL DEVELOPMENT. TO DETERMINE THE STATUS OF SEAGRASS MEADOWS OVER TIME, WE RECONSTRUCTED TIME SERIES OF MEADOW AREA FROM 175 STUDIES THAT SURVEYED 547 SITES AROUND THE WORLD. …	ATTRIBUTION; COASTAL ECOSYSTEMS; GLOBAL CHANGE; META-ANALYSIS; RECONSTRUCTION; SEAGRASS; TIME SERIES
GAMA LR;FUENTES MMPB;TREVIZANI TH;PELLIZZARI F;LEMONS GE;SEMINOFF JA;DOMIT C	TROPHIC ECOLOGY OF JUVENILE GREEN TURTLES IN THE SOUTHWESTERN ATLANTIC OCEAN: INSIGHTS FROM STABLE ISOTOPE ANALYSIS AND NICHE MODELLING	2021	MARINE ECOLOGY PROGRESS SERIES	10.3354/meps13868	LABORATORIO DE ECOLOGIA E CONSERVACAO, MARINE STUDIES CENTER, FEDERAL UNIVERSITY OF PARANA, PARANA, PONTAL DO PARANA, 83255-000, BRAZIL; MARINE TURTLE RESEARCH, ECOLOGY AND CONSERVATION GROUP, DEPARTMENT OF EARTH. OCEAN AND ATMOSPHERIC SCIENCE, FLORIDA STATE UNIVERSITY, TALLAHASSEE, 32306-4320, FL, UNITED STATES; UNIVERSIDADE DE SAO PAULO, INSTITUTO OCEANOGRAFICO, SAO PAULO, SAO PAULO, 05508-120,…	DETERMINING THE DIET AND TROPHIC STATUS OF ENDANGERED SPECIES CAN PROVIDE INSIGHTS INTO THEIR KEY HABITATS AND PREDATOR-PREY RELATIONSHIPS, BOTH ESSENTIAL FOR CONSERVATION. INTEGRATING DIETARY INFORMATION FROM LIVE-CAPTURED AND DEAD-STRANDED TURTLES FROM THE SAME AREA CAN ALSO SHED LIGHT ON THEIR ECOLOGICAL DIVERSITY. HERE, DIET INTAKE AND PREY DIVERSITY ARE DETERMINED FOR JUVENILE GREEN TURTLES …	BAYESIAN INFERENCE; CHELONIA MYDAS; FORAGING ECOLOGY; ISOTOPIC RATIO; MIXING MODEL; SW ATLANTIC
BELLISARIO B;CAMISA F;ABBATTISTA C;CIMMARUTA R	DETERMINANTS OF DIFFERENT FACETS OF BETA DIVERSITY IN MEDITERRANEAN MARINE AMPHIPODS	2021	MARINE BIOLOGY	10.1007/s00227-021-03905-z	TUSCIA UNIVERSITY OF VITERBO, LARGO DELL’UNIVERSITÀ SNC, BLOCCO C, VITERBO, 01100, ITALY	RELYING ON A PURELY TAXONOMIC VIEW OF DIVERSITY MAY IGNORE THE FACT THAT ECOLOGICAL COMMUNITIES CAN BE CONSTITUTED OF SPECIES HAVING BOTH DISTINCT EVOLUTIONARY HISTORIES AND FUNCTIONAL CHARACTERISTICS. THUS, CONSIDERING HOW THE MULTIPLE FACETS OF DIVERSITY VARY ALONG ENVIRONMENTAL AND GEOGRAPHIC GRADIENTS MAY PROVIDE INSIGHTS INTO THE ROLE OF HISTORIC PROCESSES AND CURRENT ENVIRONMENTAL CONDITION…
SADOGURSKA SS	UNATTACHED CYSTOSEIRA S. L. IN THE BLACK SEA: TAXONOMY OF GONGOLARIA BARBATA F. REPENS COMB. NOV.	2021	INTERNATIONAL JOURNAL ON ALGAE	10.1615/INTERJALGAE.V23.I3.80	M.G. KHOLODNY INSTITUTE OF BOTANY, NAS OF UKRAINE, 2, TERESHCHENKIVSKA STR, KIEV, 01004, UKRAINE	BROWN ALGAE OF THE GENUS CYSTOSEIRA S. 1. ARE A KEY SPECIES IN THE MEDITERRANEAN BASIN, INCLUDING THE BLACK SEA AND THE SEA OF AZOV. IN ADDITION TO THE TYPICAL ATTACHED FORMS OF CYSTOSEIRA SENSU LATO (ERICARIA CRINITA F. BOSPHORICA (SAUVAGEAU) S.S. SADOGURSKA, J.NEIVA ET A.ISRAEL, AND GONGOLARIA BARBATA (STACKHOUSE) KUNTZE), AN UNATTACHED FORM WAS PREVIOUSLY DESCRIBED FOR THE BLACK SEA. THE TAXON…	BROWN ALGAE; CYSTOSEIRA SENSU LATO; GONGOLARIA BARBATA F. REPENS; NOMENCLATURE; TAXONOMY; THE BLACK SEA
KRUMHANSL KA;DOWD M;WONG MC	MULTIPLE METRICS OF TEMPERATURE, LIGHT, AND WATER MOTION DRIVE GRADIENTS IN EELGRASS PRODUCTIVITY AND RESILIENCE	2021	FRONTIERS IN MARINE SCIENCE	10.3389/fmars.2021.597707	BEDFORD INSTITUTE OF OCEANOGRAPHY, FISHERIES AND OCEANS CANADA, DARTMOUTH, NS, CANADA; DEPARTMENT OF MATHEMATICS AND STATISTICS, DALHOUSIE UNIVERSITY, HALIFAX, NS, CANADA	CHARACTERIZING THE RESPONSE OF ECOSYSTEMS TO GLOBAL CLIMATE CHANGE REQUIRES THAT MULTIPLE ASPECTS OF ENVIRONMENTAL CHANGE BE CONSIDERED SIMULTANEOUSLY, HOWEVER, IT CAN BE DIFFICULT TO DESCRIBE THE RELATIVE IMPORTANCE OF ENVIRONMENTAL METRICS GIVEN THEIR COLLINEARITY. HERE, WE PRESENT A NOVEL FRAMEWORK FOR DISENTANGLING THE COMPLEX ECOLOGICAL EFFECTS OF ENVIRONMENTAL VARIABILITY BY DOCUMENTING THE…	EELGRASS (ZOSTERA MARINA); ENVIRONMENTAL GRADIENT; GLOBAL CLIMATE CHANGE; PRODUCTIVITY; RESILIENCE; SEAGRASS; TEMPERATURE
MARTIN CW;REYNOLDS LK;SCHEFFEL WA;TIFFANY S;KOPETMAN S	DIEL VARIABILITY AND INFLUENCE OF ARTIFICIAL LIGHT ON FISH AND MACROINVERTEBRATE COMMUNITIES IN GULF OF MEXICO SEAGRASS BEDS	2021	ESTUARIES AND COASTS	10.1007/s12237-020-00865-3	NATURE COAST BIOLOGICAL STATION, UNIVERSITY OF FLORIDA INSTITUTE OF FOOD AND AGRICULTURAL SCIENCES, 552 1ST STREET, CEDAR KEY, 32625, FL, UNITED STATES; SOIL AND WATER SCIENCES, UNIVERSITY OF FLORIDA INSTITUTE OF FOOD AND AGRICULTURAL SCIENCES, MCCARTY HALL, GAINESVILLE, 32611, FL, UNITED STATES	SEAGRASSES ARE PRODUCTIVE HABITATS THAT SUPPORT DIVERSE COMMUNITIES OF ECONOMICALLY AND ECOLOGICALLY IMPORTANT FISHES AND MACROINVERTEBRATES. HOWEVER, MOST SEAGRASS FAUNAL ASSESSMENTS ARE CONDUCTED ONLY DURING DAYLIGHT HOURS. HERE, WE DOCUMENTED DIEL PATTERNS IN SEAGRASS-ASSOCIATED FISH AND MACROINVERTEBRATE COMMUNITY STRUCTURE IN SEAGRASS NEAR SEAHORSE KEY, FLORIDA (USA). ARTIFICIAL LIGHT IS PRE…	BIG BEND; DIURNAL; FARFANTEPENAEUS; FLORIDA; HALODULE; LAGODON; NOCTURNAL; SYRINGODIUM; THALASSIA
GUERRERO-MESEGUER L;VEIGA P;RUBAL M	SPATIO-TEMPORAL VARIABILITY OF ANTHROPOGENIC AND NATURAL WRACK ACCUMULATIONS ALONG THE DRIFTLINE: MARINE LITTER OVERCOMES WRACK IN THE NORTHERN SANDY BEACHES OF PORTUGAL	2020	JOURNAL OF MARINE SCIENCE AND ENGINEERING	10.3390/jmse8120966	INTERDISCIPLINARY CENTRE OF MARINE AND ENVIRONMENTAL RESEARCH (CIIMAR) OF THE UNIVERSITY OF PORTO, NOVO EDIFÍCIO DO TERMINAL DE CRUZEIROS DO PORTO DE LEIXÕES, AVENIDA GENERAL NORTON DE MATOS, MATOSINHOS, 4450-208, PORTUGAL; DEPARTMENT OF BIOLOGY, FACULTY OF SCIENCES, UNIVERSITY OF PORTO, RUA DO CAMPO ALEGRE S/N, PORTO, 4169-007, PORTUGAL	MARINE LITTER CAN END UP DEPOSITED ON SANDY BEACHES AND BECOME ENTANGLED IN THE NATURAL WRACK, THREATENING ITS ROLES IN ECOSYSTEMS. HOWEVER, IT IS CURRENTLY UNKNOWN WHETHER THE STORAGE OF BOTH ARTIFICIAL AND NATURAL ACCUMULATIONS ON SANDY BEACHES IS CORRELATED. HERE, WE QUANTIFIED AND COMPARED, BY FIRST TIME, THE LITTER AND NATURAL WRACK ON FIVE SANDY BEACHES IN THE NORTH OF PORTUGAL. RESULTS SHO…	ATLANTIC OCEAN; LITTER; MACROALGAE; MARINE CONSERVATION; NW IBERIAN PENINSULA; PLASTICS; PORTUGUESE COASTS; SEAGRASSES
KRASNOV A;JOHANSEN L-H;KARLSEN C;SVEEN L;YTTEBORG E;TIMMERHAUS G;LAZADO CC;AFANASYEV S	TRANSCRIPTOME RESPONSES OF ATLANTIC SALMON (SALMO SALAR L.) TO VIRAL AND BACTERIAL PATHOGENS, INFLAMMATION, AND STRESS	2021	FRONTIERS IN IMMUNOLOGY	10.3389/fimmu.2021.705601	FISH HEALTH DEPARTMENT, NOFIMA AS, ÅS, NORWAY; LABORATORY OF NEUROPHYSIOLOGY AND BEHAVIORAL PATHOLOGY, I. M. SECHENOV INSTITUTE OF EVOLUTIONARY PHYSIOLOGY AND BIOCHEMISTRY, SAINT-PETERSBURG, RUSSIAN FEDERATION	TRANSCRIPTOMICS PROVIDES VALUABLE DATA FOR FUNCTIONAL ANNOTATIONS OF GENES, THE DISCOVERY OF BIOMARKERS, AND QUANTITATIVE ASSESSMENT OF RESPONSES TO CHALLENGES. META-ANALYSIS OF NOFIMA’S ATLANTIC SALMON MICROARRAY DATABASE WAS PERFORMED FOR THE SELECTION OF GENES THAT HAVE SHOWN STRONG AND REPRODUCIBLE EXPRESSION CHANGES. USING DATA FROM 127 EXPERIMENTS INCLUDING 6440 MICROARRAYS, FOUR TRANSCRIPT…	ATLANTIC SALMON; BACTERIAL PATHOGEN; INFLAMMATION; META-ANALYSIS; STRESS; TRANSCRIPTOME; VIRUS
BARNES RSK	INTRASPECIFIC ABUNDANCE–OCCUPANCY–PATCHINESS RELATIONS IN THE INTERTIDAL BENTHIC MACROFAUNA OF A COOL-TEMPERATE NORTH SEA MUDFLAT	2022	ESTUARIES AND COASTS	10.1007/s12237-021-00998-z	DEPARTMENT OF ZOOLOGY AND CONSERVATION RESEARCH INSTITUTE, UNIVERSITY OF CAMBRIDGE, CAMBRIDGE, UNITED KINGDOM	THE MACROECOLOGICAL VARIABLE OF PATCHINESS (LLOYD’S IP INDEX OF PATCHINESS, P) HAS RECENTLY BEEN SHOWN TO BE RELATED INTER- AND INTRASPECIFICALLY TO THOSE OF ABUNDANCE (NUMBERS M−2, A), AND OCCUPANCY (% OCCURRENCE IN SAMPLES, O) IN LOWER LATITUDE SEAGRASS MACROFAUNAS. FOR THE FIRST TIME IN HIGHER LATITUDES, INTRASPECIFIC RELATIONSHIPS BETWEEN THREE SPATIAL VARIABLES WERE INVESTIGATED IN THE INTER…	ABUNDANCE; MACROBENTHOS; MUDFLAT; OCCUPANCY; PATCHINESS; SCOLT HEAD
RAPPAPORT SD;LORD JP	LINEAR DOMINANCE HIERARCHIES IN FEMALE GRASS SHRIMP PALAEMON PUGIO	2021	BIOLOGICAL BULLETIN	10.1086/716227	DEPARTMENT OF BIOLOGICAL SCIENCES, MORAVIAN UNIVERSITY, 1200 MAIN STREET, BETHLEHEM, 18018, PA, UNITED STATES	THE GRASS SHRIMP PALAEMON PUGIO IS AN ABUNDANT AND ECOLOGICALLY IMPORTANT SPECIES IN ESTUARINE HABITATS IN THE NORTHWEST ATLANTIC AND IS COMMONLY USED AS AN INDICATOR SPECIES FOR ENVIRONMENTAL CONTAMINATION, BUT LITTLE IS KNOWN ABOUT ITS BEHAVIOR. WE EXAMINED AGGRESSION AND DOMINANCE IN P. PUGIO BY USING EXPERIMENTAL ARENAS AND GROUPS OF FIVE SHRIMP THAT WERE OBSERVED AN HOUR AT A TIME FOR THREE …
KREITSBERG R;RAUDNA-KRISTOFFERSEN M;HEINLAAN M;WARD R;VISNAPUU M;KISAND V;MEITERN R;KOTTA J;TUVIKENE A	SEAGRASS BEDS REVEAL HIGH ABUNDANCE OF MICROPLASTIC IN SEDIMENTS: A CASE STUDY IN THE BALTIC SEA	2021	MARINE POLLUTION BULLETIN	10.1016/j.marpolbul.2021.112417	DEPARTMENT OF ZOOLOGY, INSTITUTE OF ECOLOGY EAND EARTH SCIENCES, UNIVERSITY OF TARTU, VANEMUISE 46, TARTU, 51020, ESTONIA; INSTITUTE OF AGRICULTURAL AND ENVIRONMENTAL SCIENCES, ESTONIAN UNIVERSITY OF LIFE SCIENCES, KREUTZWALDI 5, TARTU, 51014, ESTONIA; NATIONAL INSTITUTE OF CHEMICAL PHYSICS AND BIOPHYSICS, AKADEEMIA TEE 23, TALLINN, 12618, ESTONIA; CENTRE FOR AQUATIC ENVIRONMENTS, UNIVERSITY OF B…	MICROPLASTIC (MPL) CONTAMINATION IN THE MARINE ENVIRONMENT IS EXTENSIVELY STUDIED YET LITTLE IS KNOWN ABOUT THE EXTENT OF MPL ABUNDANCE IN SEAGRASS BEDS. THE AIM OF THIS STUDY WAS TO EVALUATE MPL ACCUMULATION IN COASTAL SEAGRASS (ZOSTERA MARINA) BEDS IN THE BALTIC SEA, ESTONIA. SURFACE WATER WAS SAMPLED BY PUMPING USING 40 ΜM PLANKTON NET, AND SEDIMENTS BY TROWEL. MPL WAS EXTRACTED WITH NACL, IDE…	BLUE FIBRE; MARINE POLLUTION; MICROLITTER; SEDIMENT; WATER; ZOSTERA MARINA
HOVEL KA;DUFFY JE;STACHOWICZ JJ;REYNOLDS P;BOSTRÖM C;BOYER KE;CIMON S;CUSSON M;FODRIE FJ;GAGNON K;HEREU CM;HORI M;JORGENSEN P;KRUSCHEL C;LEE K-S;NAKAOKA M;O'CONNOR NE;ROSSI F;RUESINK J;TOMAS F;ZIEGLER S	JOINT EFFECTS OF PATCH EDGES AND HABITAT DEGRADATION ON FAUNAL PREDATION RISK IN A WIDESPREAD MARINE FOUNDATION SPECIES	2021	ECOLOGY	10.1002/ecy.3316	DEPARTMENT OF BIOLOGY, COASTAL AND MARINE INSTITUTE, SAN DIEGO STATE UNIVERSITY, 5500 CAMPANILE DRIVE, SAN DIEGO, 92182, CA, UNITED STATES; TENNENBAUM MARINE OBSERVATORIES NETWORK, SMITHSONIAN INSTITUTION, EDGEWATER, 20013-7012, MD, UNITED STATES; DEPARTMENT OF EVOLUTION AND ECOLOGY, UNIVERSITY OF CALIFORNIA, DAVIS, ONE SHIELDS AVE, DAVIS, 95616, CA, UNITED STATES; DATALAB: DATA SCIENCE AND INFOR…	HUMAN ACTIVITIES DEGRADE AND FRAGMENT COASTAL MARINE HABITATS, REDUCING THEIR STRUCTURAL COMPLEXITY AND MAKING HABITAT EDGES A PREVALENT SEASCAPE FEATURE. THOUGH HABITAT EDGES FREQUENTLY ARE IMPLICATED IN REDUCED FAUNAL SURVIVAL AND BIODIVERSITY, RESULTS OF EXPERIMENTS ON EDGE EFFECTS HAVE BEEN INCONSISTENT, CALLING FOR A MECHANISTIC APPROACH TO THE STUDY OF EDGES THAT EXPLICITLY INCLUDES INDIREC…	EDGE EFFECTS; HABITAT STRUCTURE; PATCH; PREDATION; SEAGRASS; SEASCAPE ECOLOGY; STRUCTURAL COMPLEXITY; ZOSTERA MARINA
HORN S;COLL M;ASMUS H;DOLCH T	FOOD WEB MODELS REVEAL POTENTIAL ECOSYSTEM EFFECTS OF SEAGRASS RECOVERY IN THE NORTHERN WADDEN SEA	2021	RESTORATION ECOLOGY	10.1111/rec.13328	ALFRED-WEGENER-INSTITUT HELMHOLTZ-ZENTRUM FÜR POLAR- UND MEERESFORSCHUNG, WADDEN SEA STATION SYLT, HAFENSTRAßE 43, LIST, 25995, GERMANY; INSTITUT DE CIÈNCIES DEL MAR (ICM-CSIC), PASSEIG MARÍTIM DE LA BARCELONETA, BARCELONA, 37-49, 08003, SPAIN; ECOPATH INTERNATIONAL INITIATIVE (EII) RESEARCH ASSOCIATION, BARCELONA, SPAIN	IN CONTRAST TO THE GLOBAL TREND, SEAGRASS BEDS HAVE RECOVERED IN SIZE AND DENSITY IN THE NORTHERN PART OF THE EUROPEAN WADDEN SEA, BUT ECOSYSTEM EFFECTS OF SEAGRASS RECOVERY AND THE IMPACTS TO ECOSYSTEM SERVICES ARE LARGELY UNKNOWN. WE USED TEMPORAL-DYNAMIC FOOD WEB MODELING ECOPATH WITH ECOSIM TO ASSESS POTENTIAL ECOSYSTEM EFFECTS OF SEAGRASS RECOVERY IN THE SEMI-ENCLOSED SYLT-RØMØ BIGHT AT THE …	ECOPATH WITH ECOSIM; ECOSYSTEM SERVICES; FOOD WEBS; SEAGRASS RECOVERY; WADDEN SEA; ZOSTERA
GAO S;WANG N;YANG J;SUN J;WANG Y;XIA D;TIAN J;ZHAO Y;FENG Y;ZHOU Y;GUAN X;SHI W;LIU M	DEVELOPMENT AND EVALUATION OF INDIRECT DOUBLE-ANTIBODY SANDWICH ELISA FOR RAPID DETECTION OF SALMONID ALPHAVIRUS USING BACULOVIRIDAE EXPRESSED E1 PROTEIN	2021	AQUACULTURE	10.1016/j.aquaculture.2021.737081	COLLEGE OF ANIMAL SCIENCE AND TECHNOLOGY, NORTHEAST AGRICULTURAL UNIVERSITY, HARBIN, 150030, CHINA	SALMON ALPHAVIRUS (SAV) IS A WIDESPREAD VIRUS THAT INFECTS ATLANTIC SALMON (SALMO SALAR) AND RAINBOW TROUT (ONCORHYNCHUS MYKISS) IN EUROPE. IT HAS A FATALITY RATE OF ≤48% AND CAN CAUSE PANCREATIC AND SLEEPING DISEASE. WITH THE FREQUENT EXCHANGE OF SALMON FARMING TRADE, IT MAY BECOME A GLOBAL PATHOGEN; THEREFORE, A SENSITIVE, EFFECTIVE, AND HIGH-THROUGHPUT DETECTION METHOD IS NECESSARY. THE SEROLO…	BACULOVIRUS; DIAGNOSTIC; IDAS-ELISA; SALMONID ALPHAVIRUS
ZOFFOLI ML;GERNEZ P;GODET L;PETERS S;OIRY S;BARILLÉ L	DECADAL INCREASE IN THE ECOLOGICAL STATUS OF A NORTH-ATLANTIC INTERTIDAL SEAGRASS MEADOW OBSERVED WITH MULTI-MISSION SATELLITE TIME-SERIES	2021	ECOLOGICAL INDICATORS	10.1016/j.ecolind.2021.108033	UNIVERSITÉ DE NANTES, LABORATOIRE MER MOLÉCULES SANTÉ, FACULTÉ DES SCIENCES, 2 RUE DE LA HOUSSINIÈRE, NANTES, 44322, FRANCE; CNRS, UNIVERSITÉ DE NANTES, UMR LETG, B.P. 81223, NANTES, 44312, FRANCE; WATER INSIGHT, PG 22 WAGENINGEN, 6709, NETHERLANDS	SEAGRASS MEADOWS ARE MONITORED IN THE FRAME OF SEVERAL ENVIRONMENTAL PROGRAMS WORLDWIDE, INCLUDING THE WATER FRAMEWORK DIRECTIVE (WFD), TO EVALUATE THE ECOLOGICAL STATUS OF EUROPEAN COASTAL AND TRANSITIONAL WATER BODIES. THE LARGE SIZE, SPATIAL COMPLEXITY, AND INTERANNUAL VARIABILITY OF SEAGRASS ECOSYSTEMS SIGNIFICANTLY CHALLENGE FIELD MONITORING. IN THIS STUDY, A MULTI-MISSION SATELLITE TIME-SER…	EARTH OBSERVATION; ECOSYSTEM MONITORING; INTERANNUAL VARIABILITY; RECOVERY; WATER FRAMEWORK DIRECTIVE; ZOSTERA NOLTEI; ZOSTERA NOLTII
HANCOCK TL;BLONDER SL;BURY AA;SMOLINSKI RA;PARSONS ML;ROBERTSON A;URAKAWA H	SUCCESSION PATTERN AND PHYLOTYPE ANALYSIS OF MICROPHYTOBENTHIC COMMUNITIES IN A SIMULATED OIL SPILL SEAGRASS MESOCOSM EXPERIMENT	2021	SCIENCE OF THE TOTAL ENVIRONMENT	10.1016/j.scitotenv.2021.147053	DEPARTMENT OF MARINE AND ECOLOGICAL SCIENCES, FLORIDA GULF COAST UNIVERSITY, FORT MYERS, FL, UNITED STATES; ALABAMA CENTER FOR ECOLOGICAL RESILIENCE (ACER), DAUPHIN ISLAND, ALABAMA, UNITED STATES; SCHOOL OF GEOSCIENCES, UNIVERSITY OF SOUTH FLORIDA, TAMPA, 33620, FL, UNITED STATES; DEPARTMENT OF MARINE SCIENCES, UNIVERSITY OF SOUTH ALABAMA AND DAUPHIN ISLAND SEA LAB, DAUPHIN ISLAND, ALABAMA, UNITE…	MICROPHYTOBENTHIC COMMUNITIES PLAY A SIGNIFICANT ROLE IN NUTRIENT MODULATION, SEDIMENT STABILIZATION, AND PRIMARY PRODUCTION IN SEAGRASS BEDS, WHICH PROVIDE VARIOUS ECOSYSTEM SERVICES. WE HYPOTHESIZED THAT MICROPHYTOBENTHIC COMMUNITIES IN SEDIMENTS OF CHRONICALLY OIL-EXPOSED SEAGRASS BEDS WILL EXHIBIT INCREASED RESILIENCY TO STRESSORS ASSOCIATED WITH OIL EXPOSURE AS OPPOSED TO SEAGRASS BEDS NEVER…	23S RRNA; AMPLICON SEQUENCING; BENTHIC MICROALGAE; DEEPWATER HORIZON; DISTURBANCE ECOLOGY; MACONDO OIL SPILL; RUPPIA MARITIMA
BOUOUAROUR O;EL KAMCHA R;BOUTOUMIT S;POUZET P;MAANAN M;BAZAIRI H	EFFECTS OF THE ZOSTERA NOLTEI MEADOWS ON BENTHIC MACROFAUNA IN NORTH ATLANTIC COASTAL ECOSYSTEMS OF MOROCCO: SPATIAL AND SEASONAL PATTERNS	2021	BIOLOGIA	10.1007/s11756-021-00718-9	BIODIVERSITY, ECOLOGY AND GENOME LABORATORY. PLANT AND MICROBIAL BIOTECHNOLOGY, BIODIVERSITY AND ENVIRONMENT RESEARCH CENTER. FACULTY OF SCIENCES, MOHAMMED V UNIVERSITY IN RABAT, RABAT, MOROCCO; UNIVERSITY OF NANTES, UMR 6554 LETG, NANTES, FRANCE; UNIVERSITY OF NANTES, UMS 3281 OSUNA – OR2C, UMR 6554 LETG, NANTES, FRANCE; INSTITUTE OF LIFE AND EARTH SCIENCES, UNIVERSITY OF GIBRALTAR, EUROPA POINT…	THE INFLUENCE OF SEAGRASS ON BENTHIC MACROINVERTEBRATES WAS INVESTIGATED IN FOUR SEMI-ENCLOSED COASTAL SYSTEMS IN MOROCCO. BIOLOGICAL AND ENVIRONMENTAL VARIABLES WERE EXAMINED IN VEGETATED AND BARE HABITATS AT FOUR SELECTED SITES IN TWO SEASONS (WINTER AND SUMMER). A TOTAL OF 28,687 INDIVIDUALS WERE REPORTED AS BELONGING TO 69 TAXA. SPECIES RICHNESS INCREASED SIGNIFICANTLY WITH LATITUDINAL GRADIE…	DIVERSITY; MACROBENTHIC FAUNA; SEAGRASS; SEMI-ENCLOSED COASTAL SYSTEMS
CARREÓN-PALAU L;PARRISH CC;DEL ANGEL-RODRÍGUEZ JA;PÉREZ-ESPAÑA H	SEASONAL SHIFTS IN FATTY ACIDS AND STEROLS IN SPONGES, CORALS, AND BIVALVES, IN A SOUTHERN GULF OF MEXICO CORAL REEF UNDER RIVER INFLUENCE	2021	CORAL REEFS	10.1007/s00338-020-02042-1	DEPARTMENT OF OCEAN SCIENCES, MEMORIAL UNIVERSITY OF NEWFOUNDLAND, MARINE LAB RD., ST. JOHN’S, NL, CANADA; CENTRO DE INVESTIGACIONES BIOLÓGICAS DEL NOROESTE (CIBNOR), CALLE INSTITUTO POLITÉCNICO NACIONAL 195, LA PAZ, C.P. 23096, BAJA CALIFORNIA SUR, MEXICO; INSTITUTO DE CIENCIAS MARINAS Y PESQUERÍAS, UNIVERSIDAD VERACRUZANA, CALLE HIDALGO 617, COLONIA RÍO JAMAPA, BOCA DEL RÍO, VERACRUZ, MEXICO	TROPICAL CORAL REEFS INFLUENCED BY RIVERS ARE EXPOSED TO CHANGES IN TURBIDITY, SEDIMENTATION, AND WASTEWATER DISCHARGES THAT MIGHT AFFECT THE GROWTH AND SURVIVAL OF THE CORALS AND THEIR ASSOCIATED COMMUNITY. HOWEVER, RIVERINE NUTRIENTS AND FINE PARTICULATE ORGANIC MATTER CAN CONSTITUTE FOOD RESOURCES FOR SUSPENSION-FEEDING ANIMALS WITHIN REEF ECOSYSTEMS. ORGANIC BIOMARKERS FROM SESSILE SUSPENSION…	APLYSINA SP; COPROSTANOL; CORAL REEFS; FATTY ACIDS; MONTASTRAEA CAVERNOSA; PINNA CARNEA; STEROLS
PLANAS M;PIÑEIRO-CORBEIRA C;BOUZA C;CASTEJÓN-SILVO I;VERA M;REGUEIRA M;OCHOA V;BÁRBARA I;TERRADOS J;CHAMORRO A;BARREIRO R;HERNÁNDEZ-URCERA J;ALEJO I;NOMBELA M;GARCÍA ME;PARDO BG;PEÑA V;DÍAZ-TAPIA P;CREMADES J;MORALES-NIN B	A MULTIDISCIPLINARY APPROACH TO IDENTIFY PRIORITY AREAS FOR THE MONITORING OF A VULNERABLE FAMILY OF FISHES IN SPANISH MARINE NATIONAL PARKS	2021	BMC ECOLOGY AND EVOLUTION	10.1186/s12862-020-01743-z	DEPARTMENT OF ECOLOGY AND MARINE RESOURCES, INSTITUTO DE INVESTIGACIONES MARINAS (IIM-CSIC), EDUARDO CABELLO 6, VIGO, 36208, SPAIN; BIOCOST RESEARCH GROUP, FACULTAD DE CIENCIAS AND CICA, UNIVERSIDADE DA CORUÑA, CORUÑA, 15071, SPAIN; DEPARTMENT OF ZOOLOGY, GENETICS AND PHYSICAL ANTHROPOLOGY, FACULTADE DE VETERINARIA, UNIVERSIDADE DE SANTIAGO DE COMPOSTELA, CAMPUS DE LUGO, AVENIDA CARBALLO CALERO S…	BACKGROUND: SYNGNATHID FISHES (ACTINOPTERYGII, SYNGNATHIDAE) ARE FLAGSHIP SPECIES STRONGLY ASSOCIATED WITH SEAWEED AND SEAGRASS HABITATS. SEAHORSES AND PIPEFISHES ARE HIGHLY VULNERABLE TO ANTHROPOGENIC AND ENVIRONMENTAL DISTURBANCES, BUT MOST SPECIES ARE CURRENTLY DATA DEFICIENT ACCORDING TO THE IUCN (2019), REQUIRING MORE BIOLOGICAL AND ECOLOGICAL RESEARCH. THIS STUDY PROVIDES THE FIRST INSIGHTS…	CONSERVATION; GENETIC IDENTIFICATION; HABITAT; NATIONAL PARK; STABLE ISOTOPES; SYNGNATHIDS
SIQUEIRA MA;VIEIRA MLM;MORAES D;ALMEIDA AO;FEITOSA JLL	PREDATION ON THE INVASIVE SWIMMING CRAB CHARYBDIS HELLERII (CRUSTACEA, DECAPODA) BY MYRICHTHYS OCELLATUS (ACTINOPTERYGII, OPHICHTHIDAE): THE FIRST RECORD OF CONSUMPTION BY A NATIVE FISH	2021	NEOTROPICAL BIODIVERSITY	10.1080/23766808.2021.1920298	DEPARTAMENTO DE ZOOLOGIA, CENTRO DE BIOCIÊNCIAS, UNIVERSIDADE FEDERAL DE PERNAMBUCO, BRAZIL	CHARYBDIS HELLERII IS AN INVASIVE SWIMMING CRAB WIDELY DISSEMINATED IN THE WESTERN ATLANTIC. THIS SPECIES BECAME A THREAT TO COLONIZED ECOSYSTEMS, COMPETING WITH LOCAL SPECIES FOR RESOURCES. THE EXTENSION OF DISTRIBUTION AND INCREASING POPULATION SIZE OF C. HELLERII HAS BEEN ASSOCIATED WITH THE SCARCITY OF INDIGENOUS PREDATORS AND CASES OF PREDATION REPORT OCTOPUSES AS THE MAIN NATIVE PREDATORS. …	FISH FEEDING; GOLDSPOTTED SNAKE EEL; INVASIVE SPECIES; PORTUNID CRAB; STOMACH CONTENTS
ZOFFOLI ML;GERNEZ P;ROSA P;LE BRIS A;BRANDO VE;BARILLÉ A-L;HARIN N;PETERS S;POSER K;SPAIAS L;PERALTA G;BARILLÉ L	SENTINEL-2 REMOTE SENSING OF ZOSTERA NOLTEI-DOMINATED INTERTIDAL SEAGRASS MEADOWS	2020	REMOTE SENSING OF ENVIRONMENT	10.1016/j.rse.2020.112020	UNIVERSITÉ DE NANTES, LABORATOIRE MER MOLÉCULES SANTÉ, FACULTÉ DES SCIENCES, 2 RUE DE LA HOUSSINIÈRE, NANTES, 44322, FRANCE; CURRENTLY AT ECOLOGY AND ENVIRONMENT DEPARTMENT (EENVI), ALGAE TECHNOLOGY AND INNOVATION CENTRE (CEVA), PLEUBIAN, 22610, FRANCE; INSTITUTE OF MARINE SCIENCES, NATIONAL RESEARCH COUNCIL OF ITALY (CNR-ISMAR), ROME, 00133, ITALY; BIO-LITTORAL, FACULTÉ DES SCIENCES ET DES TECHN…	ACCURATE HABITAT MAPPING METHODS ARE URGENTLY REQUIRED FOR THE MONITORING, CONSERVATION, AND MANAGEMENT OF BLUE CARBON ECOSYSTEMS AND THEIR ASSOCIATED SERVICES. THIS STUDY FOCUSES ON EXPOSED INTERTIDAL SEAGRASS MEADOWS, WHICH PLAY A MAJOR ROLE IN THE FUNCTIONING OF NEARSHORE ECOSYSTEMS. USING SENTINEL-2 (S2) DATA, WE DEMONSTRATE THAT SATELLITE REMOTE SENSING CAN BE USED TO MAP SEAGRASS PERCENT CO…	EARTH OBSERVATION; MUDFLATS; SEASONAL CYCLE; WATER FRAMEWORK DIRECTIVE; ZOSTERA NOLTEI
PLANAS M	ECOLOGICAL TRAITS AND TROPHIC PLASTICITY IN THE GREATER PIPEFISH SYNGNATHUS ACUS IN THE NW IBERIAN PENINSULA	2022	BIOLOGY	10.3390/biology11050712	DEPARTMENT OF MARINE ECOLOGY AND RESOURCES, INSTITUTO DE INVESTIGACIONES MARINAS (CSIC), VIGO, 36208, SPAIN	THE GREAT PIPEFISH SYNGNATHUS ACUS IS ONE OF THE MOST REPRESENTATIVE EUROPEAN SYNGNATHIDS, BEING HIGHLY ASSOCIATED WITH SEAGRASS AND MACROALGAL BEDS. SURPRISINGLY, THE ECOLOGY OF THIS LARGE OVOVIVIPAROUS MARINE FISH HAS RECEIVED SCANTY ATTENTION. THE POPULATION INHABITING THREE SITES ON CÍES ARCHIPELAGO (ATLANTIC ISLANDS NATIONAL PARK, NW SPAIN) WAS MONITORED IN 2017–2018 FOR SPATIAL AND TEMPORAL…	BIOLOGY; DIET; ECOLOGY; PIPEFISH; REPRODUCTION; STABLE ISOTOPES; SYNGNATHUS ACUS; TROPHIC PLASTICITY
PHLIPS EJ;BADYLAK S;NELSON NG;HALL LM;JACOBY CA;LASI MA;LOCKWOOD JC;MILLER JD	CYCLICAL PATTERNS AND A REGIME SHIFT IN THE CHARACTER OF PHYTOPLANKTON BLOOMS IN A RESTRICTED SUB-TROPICAL LAGOON, INDIAN RIVER LAGOON, FLORIDA, UNITED STATES	2021	FRONTIERS IN MARINE SCIENCE	10.3389/fmars.2021.730934	FISHERIES AND AQUATIC SCIENCES PROGRAM, UNIVERSITY OF FLORIDA, GAINESVILLE, FL, UNITED STATES; DEPARTMENT OF BIOLOGICAL AND AGRICULTURAL ENGINEERING, NORTH CAROLINA STATE UNIVERSITY, RALEIGH, NC, UNITED STATES; ST. JOHNS RIVER WATER MANAGEMENT DISTRICT, PALM BAY, FL, UNITED STATES; JOHNS RIVER WATER MANAGEMENT DISTRICT, PALATKA, FL, UNITED STATES	THIS PAPER EXAMINES THE CHARACTER OF PHYTOPLANKTON BLOOMS IN A RESTRICTED SUB-TROPICAL LAGOON ALONG THE ATLANTIC COAST OF CENTRAL FLORIDA. THE RESULTS OF THE 23-YEAR STUDY (1997–2020) PROVIDE EVIDENCE FOR MULTIPLE TYPES OF VARIABILITY IN BLOOM ACTIVITY, INCLUDING CYCLICAL PATTERNS, STOCHASTIC EVENTS, AND MOST PROMINENTLY A REGIME SHIFT IN COMPOSITION AND INTENSITY. CYCLICAL PATTERNS (E.G., EL NIÑ…	AUREOUMBRA LAGUNENSIS; BROWN TIDE; HARMFUL ALGAE BLOOMS; PYRODINIUM BAHAMENSE; RED TIDE
BLANCO-MURILLO F;JIMENEZ-GUTIERREZ S;MARTÍNEZ-VIDAL J;GUILLÉN JE;SÁNCHEZ-LIZASO JL	SPATIOTEMPORAL TRENDS OBSERVED IN 20 YEARS OF POSIDONIA OCEANICA MONITORING ALONG THE ALICANTE COAST, SPAIN	2022	WATER (SWITZERLAND)	10.3390/w14030274	DEPARTMENT OF MARINE SCIENCES AND APPLIED BIOLOGY, UNIVERSITY OF ALICANTE, P.O. BOX 99, ALICANTE, 03080, SPAIN; PROGRAMA DE DOCTORADO INTERDISCIPLINARIO EN CIENCIAS AMBIENTALES, FACULTAD DE CIENCIAS NATURALES Y EXACTAS, UNIVERSIDAD DE PLAYA ANCHA, VALPARAÍSO, 2340000, CHILE; INSTITUTO DE ECOLOGÍA LITORAL, EL CAMPELLO, 03560, SPAIN	POSIDONIA OCEANICA MEADOWS, KNOWN TO BE VALUABLE MARINE ECOSYSTEMS, HAVE BEEN REPORTED TO BE IN DECLINE AS A RESULT OF HUMAN ACTIVITIES IN RECENT DECADES. HOWEVER, IT IS STILL CONTROVERSIAL IF THIS DECLINE IS A GLOBAL PHENOMENON OR IT IS CAUSED BY SPECIFIC DISTURBANCES RELATED TO HUMAN DEVELOPMENT AT A LOCAL SCALE. IN ORDER TO EVALUATE CHANGES IN P. OCEANICA MEADOWS, IN THIS STUDY, MONITORING DAT…	CITIZEN SCIENCE; ENVIRONMENTAL MONITORING; POPULATION DYNAMICS; SEAGRASS CONSERVATION; SEAGRASS LONG-TERM DYNAMICS; SEAGRASS MEADOWS; WESTERN MEDITERRANEAN SEAGRASS
WEINBERGER F;SUNDT S;STAERCK N;MERK C;KAREZ R;REHDANZ K	SHIFTING BEACH WRACK COMPOSITION IN THE SW BALTIC SEA AND ITS EFFECT ON BEACH USE	2021	ECOLOGY AND SOCIETY	10.5751/ES-12759-260443	GEOMAR HELMHOLTZ CENTRE FOR OCEAN RESEARCH, MARINE ECOLOGY DIVISION, KIEL, GERMANY; KIEL UNIVERSITY, DEPARTMENT OF ECONOMICS, KIEL, GERMANY; KIEL INSTITUTE FOR THE WORLD ECONOMY, KIEL, GERMANY; STATE AGENCY FOR AGRICULTURE, ENVIRONMENT AND RURAL AREAS SCHLESWIG-HOLSTEIN, FLINTBEK, GERMANY	BEACH VISITORS RATE BEACH QUALITY IN LARGE PART BY ITS APPEARANCE. REMOVAL OF NATURAL BEACH LITTER (CALLED BEACH WRACK) HAS, THEREFORE, HIGH PRIORITY FOR BEACH MANAGERS IN COASTAL AREAS DEPENDENT ON REVENUES FROM TOURISM. FOCUSING ON THE GERMAN BALTIC SEA COAST, THE AMOUNT OF BEACH WRACK HAS INCREASED BY A FACTOR OF APPROXIMATELY 3.4 BETWEEN 1977 AND 2012/2013. AT THE SAME TIME, THE COMPOSITION O…	BEACH MANAGEMENT; BEACH USER BEHAVIOR; BEACH WRACK; COASTAL EUTROPHICATION; NUISANCE SEAWEED; SEAWEED ODOR
BRICEÑO-VERA AE;ÁVILA E;RODRÍGUEZ-SANTIAGO MA;RUIZ-MARÍN A	MACROFAUNAL ASSEMBLAGES ASSOCIATED WITH TWO COMMON SEAGRASS‐DWELLING DEMOSPONGES (AMORPHINOPSIS ATLANTICA AND HALICLONA IMPLEXIFORMIS) IN A TROPICAL ESTUARINE SYSTEM OF THE SOUTHERN GULF OF MEXICO	2021	HELGOLAND MARINE RESEARCH	10.1186/s10152-021-00546-z	PROGRAMA DE MAESTRÍA EN CIENCIAS EN RESTAURACIÓN ECOLÓGICA, CENTRO DE INVESTIGACIÓN DE CIENCIAS AMBIENTALES, UNIVERSIDAD AUTÓNOMA DEL CARMEN, AVE. LAGUNA DE TÉRMINOS S/N, COLONIA RENOVACIÓN 2DA SECCIÓN, CIUDAD DEL CARMEN, CAMPECHE, 24155, MEXICO; INSTITUTO DE CIENCIAS DEL MAR Y LIMNOLOGÍA (ESTACIÓN EL CARMEN), UNIVERSIDAD NACIONAL AUTÓNOMA DE MÉXICO, CARRETERA CARMEN-PUERTO REAL KM. 9.5, CIUDAD D…	AMONG THE ECOLOGICAL ROLES THAT SPONGES PLAY IN MARINE ECOSYSTEMS, ONE OF THE HIGHLIGHTS IS THEIR ABILITY TO HOST A WIDE DIVERSITY AND ABUNDANCE OF EPIBENTHIC ORGANISMS. HOWEVER, OF THE DIFFERENT MARINE ENVIRONMENTS, THIS ROLE HAS BEEN LESS INVESTIGATED IN SEAGRASS-DWELLING SPONGES. IN THIS STUDY, THE MAIN OBJECTIVE WAS TO DETERMINE WHETHER THE STRUCTURE OF THE ASSOCIATED FAUNAL ASSEMBLAGES IN TW…	ASSOCIATED MACROFAUNA; ENVIRONMENTAL PARAMETERS; GULF OF MEXICO; HOST MORPHOLOGY; SEAGRASS‐DWELLING SPONGES; SPATIAL VARIABILITY
KERNINON F;PAYRI CE;LE LOC'H F;ALCOVERRO T;MARÉCHAL J-P;CHALIFOUR J;GRÉAUX S;MÈGE S;ATHANASE J;CORDONNIER S;ROUGET M-L;LORRE E;UBOLDI T;MONNIER O;HELLIO C	SELECTION OF PARAMETERS FOR SEAGRASS MANAGEMENT: TOWARDS THE DEVELOPMENT OF INTEGRATED INDICATORS FOR FRENCH ANTILLES	2021	MARINE POLLUTION BULLETIN	10.1016/j.marpolbul.2021.112646	UNIV BREST, CNRS, IRD, IFREMER, LEMAR, PLOUZANÉ, F-29280, FRANCE; UMR ENTROPIE (IRD, UNIVERSITÉ DE LA RÉUNION, UNIVERSITÉ DE LA NOUVELLE-CALÉDONIE, CNRS, IFREMER), INSTITUT DE RECHERCHE POUR LE DÉVELOPPEMENT (IRD), 101 PROMENADE ROGER LAROQUE, NOUMÉA, 98848, NOUVELLE-CALÉDONIE, FRANCE; CENTRE D'ESTUDIS AVANÇATS DE BLANES (CEAB-CSIC), CARRETERA D'ACCÉS A LA CALA SANT FRANCESC 14, BLANES, 17300, SP…	SEAGRASS BEDS ARE INCREASINGLY IMPACTED BY HUMAN ACTIVITIES IN COASTAL AREAS, PARTICULARLY IN TROPICAL REGIONS. THE OBJECTIVE OF THIS RESEARCH PROGRAM WAS TO STUDY SEAGRASS BEDS CHARACTERISTICS UNDER VARIOUS ENVIRONMENTAL CONDITIONS IN THE FRENCH ANTILLES (FA, CARIBBEAN SEA). A TOTAL OF 61 PARAMETERS, FROM PLANT PHYSIOLOGY TO SEAGRASS ECOSYSTEM, WERE TESTED ALONG A GRADIENT OF ANTHROPOGENIC CONDI…	BIOLOGICAL INDICATORS; CARIBBEAN SEA; ECOLOGICAL STATUS; MANAGEMENT; PRESSURE-IMPACT RELATIONSHIP; SEAGRASS
ZU ERMGASSEN PSE;DEANGELIS B;GAIR JR;ERMGASSEN S;BAKER R;DANIELS A;MACDONALD TC;MECKLEY K;POWERS S;RIBERA M;ROZAS LP;GRABOWSKI JH	ESTIMATING AND APPLYING FISH AND INVERTEBRATE DENSITY AND PRODUCTION ENHANCEMENT FROM SEAGRASS, SALT MARSH EDGE, AND OYSTER REEF NURSERY HABITATS IN THE GULF OF MEXICO	2021	ESTUARIES AND COASTS	10.1007/s12237-021-00935-0	CHANGING OCEANS GROUP, UNIVERSITY OF EDINBURGH, EDINBURGH, UNITED KINGDOM; THE NATURE CONSERVANCY, URI BAY CAMPUS, NARRAGANSETT, RI, UNITED STATES; SCHOOL OF MATHEMATICS, UNIVERSITY OF EDINBURGH, EDINBURGH, UNITED KINGDOM; DURRELL INSTITUTE OF CONSERVATION AND ECOLOGY, SCHOOL OF ANTHROPOLOGY AND CONSERVATION, UNIVERSITY OF KENT, CANTERBURY, UNITED KINGDOM; DEPARTMENT OF MARINE SCIENCES, DAUPHIN I…	SEAGRASSES, OYSTER REEFS, AND SALT MARSHES ARE CRITICAL COASTAL HABITATS THAT SUPPORT HIGH DENSITIES OF JUVENILE FISH AND INVERTEBRATES. YET WHICH SPECIES ARE ENHANCED THROUGH THESE NURSERY HABITATS, AND TO WHAT DEGREE, REMAINS LARGELY UNQUANTIFIED. DENSITIES OF YOUNG-OF-YEAR FISH AND INVERTEBRATES IN SEAGRASSES, OYSTER REEFS, AND SALT MARSH EDGES AS WELL AS IN PAIRED ADJACENT UNSTRUCTURED HABITA…	CONSERVATION; ECOSYSTEM SERVICES; ESSENTIAL FISH HABITAT (EFH); GALVESTON BAY; PENSACOLA BAY; RESTORATION
QUEK ZBR;ZAHN G;LEE NLY;OOI JLS;LEE JN;HUANG D;WAINWRIGHT BJ	BIOGEOGRAPHIC STRUCTURE OF FUNGAL COMMUNITIES IN SEAGRASS HALOPHILIA OVALIS ACROSS THE MALAY PENINSULA	2021	ENVIRONMENTAL MICROBIOLOGY REPORTS	10.1111/1758-2229.13003	DEPARTMENT OF BIOLOGICAL SCIENCES, NATIONAL UNIVERSITY OF SINGAPORE, SINGAPORE; YALE-NUS COLLEGE, NATIONAL UNIVERSITY OF SINGAPORE, SINGAPORE; BIOLOGY DEPARTMENT, UTAH VALLEY UNIVERSITY, OREM, UT, UNITED STATES; DEPARTMENT OF GEOGRAPHY, FACULTY OF ARTS AND SOCIAL SCIENCES, UNIVERSITI MALAYA, KUALA LUMPUR, MALAYSIA; FACULTY OF SCIENCE AND MARINE ENVIRONMENT, UNIVERSITI MALAYSIA TERENGGANU, KUALA T…	DISTRIBUTED ACROSS BOTH THE TROPICAL ATLANTIC AND PACIFIC OCEANS, THE SEAGRASS HALOPHILIA OVALIS STABILIZES COASTAL SEDIMENT, THEREBY PREVENTING SHORELINE EROSION AND IS ALSO AN IMPORTANT FOOD SOURCE FOR MEGAHERBIVORES SUCH AS DUGONGS. HOWEVER, SEAGRASS MEADOWS GLOBALLY ARE UNDER SEVERE DURESS DUE TO BOTH CLIMATE CHANGE AND ANTHROPOGENIC ACTIVITIES. WE CHARACTERIZED THE MYCOBIOME OF HALOPHILIA OV…
PIÑEIRO-CORBEIRA C;IGLESIAS L;NOGUEIRA R;CAMPOS S;JIMÉNEZ A;REGUEIRA M;BARREIRO R;PLANAS M	STRUCTURE AND TROPHIC NICHES IN MOBILE EPIFAUNA ASSEMBLAGES ASSOCIATED WITH SEAWEEDS AND HABITATS OF SYNGNATHID FISHES IN CÍES ARCHIPELAGO (ATLANTIC ISLANDS MARINE NATIONAL PARK, NORTH WEST IBERIA)	2021	FRONTIERS IN MARINE SCIENCE	10.3389/fmars.2021.773367	DEPARTMENT OF ECOLOGY AND MARINE RESOURCES, INSTITUTO DE INVESTIGACIONES MARINAS (IIM-CSIC), VIGO, SPAIN; BIOCOST RESEARCHGROUP, FACULTAD DE CIENCIAS AND CICA, UNIVERSIDADE DA CORUÑA, A CORUÑA, SPAIN	SYNGNATHIDS ARE VULNERABLE FISHES CLOSELY ASSOCIATED WITH SEAWEEDS AND SEAGRASS, WHICH PROVIDE SHELTER AND FOOD RESOURCES. EVEN THOUGH MOST SYNGNATHIDS COMMONLY FEED ON SMALL CRUSTACEANS, THE FEEDING REGIMES MAY DIFFER DEPENDING ON THE SPECIES AND PREY AVAILABILITY. THIS IS THE FIRST MONITORING STUDY TO EXPLAIN SYNGNATHID ABUNDANCES AND DIETARY REGIMES WITHIN MACROALGAL BEDS IN CÍES ARCHIPELAGO (…	EPIFAUNA; FEEDING REGIME; NATIONAL PARK; SEAWEED ASSEMBLAGES; STABLE ISOTOPES; SYNGNATHIDS; TROPHIC WEB
HU D;GUAN Z;LIU M;WANG T	IS THE RELATIONSHIP BETWEEN STRATOSPHERIC ARCTIC VORTEX AND ARCTIC OSCILLATION STEADY?	2021	JOURNAL OF GEOPHYSICAL RESEARCH: ATMOSPHERES	10.1029/2021JD035759	KEY LABORATORY OF METEOROLOGICAL DISASTERS OF CHINA MINISTRY OF EDUCATION (KLME)/JOINT INTERNATIONAL RESEARCH LABORATORY OF CLIMATE AND ENVIRONMENT CHANGE (ILCEC)/COLLABORATIVE INNOVATION CENTER ON FORECAST AND EVALUATION OF METEOROLOGICAL DISASTERS (CIC-FEMD), NANJING UNIVERSITY OF INFORMATION SCIENCE & TECHNOLOGY, NANJING, CHINA; KEY LABORATORY FOR SEMI-ARID CLIMATE CHANGE OF THE MINISTRY OF ED…	THE CONNECTIONS BETWEEN THE STRATOSPHERE AND TROPOSPHERE, FOR EXAMPLE, THE STRATOSPHERIC ARCTIC VORTEX (SAV) AND ARCTIC OSCILLATION (AO), HAVE BEEN PAID ATTENTION BY SCIENTISTS AND THE PUBLIC IN RECENT YEARS. PREVIOUS STUDIES SUGGESTED THAT THE COUPLING BETWEEN THE STRATOSPHERE AND TROPOSPHERE IS THE STRONGEST IN WINTER. HOWEVER, WHETHER THE LINK BETWEEN SAV AND AO DURING BOREAL WINTER ON INTERAN…
ORFANIDIS GA;TOULOUMIS K;STENBERG C;MARIANI P;STØTTRUP JG;SVENDSEN JC	FISH ASSEMBLAGES IN SEAGRASS (ZOSTERA MARINA L.) MEADOWS AND MUSSEL REEFS (MYTILUS EDULIS): IMPLICATIONS FOR COASTAL FISHERIES, RESTORATION AND MARINE SPATIAL PLANNING	2021	WATER (SWITZERLAND)	10.3390/w13223268	FISHERIES RESEARCH INSTITUTE, ELGO‐DEMETER, NEA PERAMOS, 640 07, GREECE; NATIONAL INSTITUTE OF AQUATIC RESOURCES, TECHNICAL UNIVERSITY OF DENMARK (DTU AQUA), KGS. LYNGBY, 2800, DENMARK	SEAGRASS MEADOWS AND MUSSEL REEFS PROVIDE FAVORABLE HABITATS FOR MANY FISH SPECIES, BUT FEW STUDIES HAVE COMPARED THE ASSOCIATED FISH ASSEMBLAGES DIRECTLY AND EXAMINED THE INFLUENCE OF ENVIRONMENTAL VARIABLES. KNOWLEDGE OF FISH ASSEMBLAGES ASSOCIATED WITH DISPARATE HABITATS IS NEEDED FOR THE CONSERVATION OF COASTAL FISHERIES AND MARINE SPATIAL PLANNING. CATCH PER UNIT EFFORT DATA DERIVED FROM FYK…	ATLANTIC COD (GADUS MORHUA); BALTIC SEA; BIOGENIC REEF; EELGRASS; FISH ABUNDANCE; FISH AS-SEMBLAGE; FISHERIES MANAGEMENT; FLOW VELOCITY; RESTORATION
RODRIGUEZ AR;HECK KL;JR	APPROACHING A TIPPING POINT? HERBIVORE CARRYING CAPACITY ESTIMATES IN A RAPIDLY CHANGING, SEAGRASS-DOMINATED FLORIDA BAY	2021	ESTUARIES AND COASTS	10.1007/s12237-020-00866-2	DAUPHIN ISLAND SEA LAB, 101 BIENVILLE BLVD, DAUPHIN ISLAND, 36528, AL, UNITED STATES; DEPARTMENT OF MARINE SCIENCES, UNIVERSITY OF SOUTH ALABAMA, 5871 USA DRIVE NORTH, MOBILE, 36668, AL, UNITED STATES	HERBIVORY IS A KEY STRUCTURING FORCE THAT CAN HAVE NEGATIVE, POSITIVE, OR MIXED IMPACTS ON SEAGRASSES. THE IDENTITY AND ABUNDANCE OF HERBIVORES, AS WELL ENVIRONMENTAL CONDITIONS SUCH AS SOLAR INSULATION, CAN INFLUENCE THE IMPACTS OF HERBIVORY. TO UNDERSTAND THE IMPACT OF HERBIVORES ON TURTLEGRASS IN WARM, TEMPERATE ST. JOSEPH BAY (SJB) IN THE NORTHEASTERN GULF OF MEXICO, WE ESTIMATED DENSITIES OF…	CARRYING CAPACITY; CHELONIA MYDAS; LYTECHINUS VARIEGATUS; PLANT-HERBIVORE INTERACTIONS; THALASSIA TESTUDINUM
MAGALHÃES KM;AMARAL CB	FIRST DESCRIPTION OF SEAGRASS MEADOWS FROM FERNANDO DE NORONHA ARCHIPELAGO IN THE TROPICAL SOUTHWESTERN ATLANTIC	2021	AQUATIC BOTANY	10.1016/j.aquabot.2020.103305	DEPARTAMENTO DE BIOLOGIA, UNIVERSIDADE FEDERAL RURAL DE PERNAMBUCO, UFRPE RUA DOM MANOEL DE MEDEIROS, S/N, DOIS IRMÃOS, RECIFE, CEP 52171-900, PE, BRAZIL; PROGRAMA DE PÓS-GRADUAÇÃO EM BOTÂNICA PPGB, UNIVERSIDADE FEDERAL RURAL DE PERNAMBUCO, UFRPE RUA DOM MANOEL DE MEDEIROS, S/N, DOIS IRMÃOS, RECIFE, CEP 52171-900, PE, BRAZIL	GLOBAL CHALLENGES FOR SEAGRASS CONSERVATION INCLUDE INCREASING SOCIETAL RECOGNITION OF THE IMPORTANCE OF SEAGRASS AND ASSESSING ITS DISTRIBUTION AND STATUS. WE PRESENT THE FIRST CHARACTERIZATION OF A HALODULE WRIGHTII MEADOW IN THE FERNANDO DE NORONHA ARCHIPELAGO, BRAZIL. THE SEAGRASS WAS REGISTERED IN SUESTE BAY, WHICH IS THE MOST SHELTERED COASTAL ENVIRONMENT OF THE ARCHIPELAGO AND IS ALSO WHER…	DISTRIBUTION; HALODULE WRIGHTII; OCEANIC ISLAND; POPULATION; SEAGRASS
DEMARCO KE;HILLMANN ER;NYMAN JA;COUVILLION B;LA PEYRE MK	DEFINING AQUATIC HABITAT ZONES ACROSS NORTHERN GULF OF MEXICO ESTUARINE GRADIENTS THROUGH SUBMERGED AQUATIC VEGETATION SPECIES ASSEMBLAGE AND BIOMASS DATA	2022	ESTUARIES AND COASTS	10.1007/s12237-021-00958-7	SCHOOL OF RENEWABLE NATURAL RESOURCES, LOUISIANA STATE UNIVERSITY AGRICULTURAL CENTER, BATON ROUGE, 70803, LA, UNITED STATES; DEPARTMENT OF BIOLOGICAL SCIENCES, SOUTHEASTERN LOUISIANA UNIVERSITY, HAMMOND, 70402, LA, UNITED STATES; U.S. GEOLOGICAL SURVEY, WETLANDS AND AQUATIC RESOURCES CENTER, COASTAL RESTORATION AND ASSESSMENT BRANCH, BATON ROUGE, LA, UNITED STATES; U.S. GEOLOGICAL SURVEY, LOUISI…	SUBMERGED AQUATIC VEGETATION (SAV) CREATES HIGHLY PRODUCTIVE HABITATS IN COASTAL AREAS, PROVIDING SUPPORT FOR MANY IMPORTANT SPECIES OF FISH AND WILDLIFE. DESPITE THE IMPORTANCE AND DOCUMENTED LOSS OF SAV ACROSS FRESH TO MARINE HABITATS GLOBALLY, WE LACK CONSISTENT BASELINE DATA ON ESTUARINE SAV RESOURCES, PARTICULARLY IN THE NORTHERN GULF OF MEXICO (NGOM) ESTUARIES. TO UNDERSTAND SAV DISTRIBUTIO…	AQUATIC HABITAT; ESTUARINE GRADIENTS; FLOATING AQUATIC VEGETATION; INDICATOR SPECIES; SPATIAL AND TEMPORAL PATTERNS
MARTIN S;SPARKS EL;CONSTANTIN AJ;CEBRIAN J;CHERRY JA	RESTORING FRINGING TIDAL MARSHES FOR ECOLOGICAL FUNCTION AND ECOSYSTEM RESILIENCE TO MODERATE SEA-LEVEL RISE IN THE NORTHERN GULF OF MEXICO	2021	ENVIRONMENTAL MANAGEMENT	10.1007/s00267-020-01410-5	MISSISSIPPI STATE UNIVERSITY, COASTAL RESEARCH AND EXTENSION CENTER, 1815 POPPS FERRY RD., BILOXI, 39532, MS, UNITED STATES; MISSISSIPPI-ALABAMA SEA GRANT CONSORTIUM, 703 EAST BEACH DRIVE, OCEAN SPRINGS, 39564, MS, UNITED STATES; HDR ENGINEERING, INC., 201 RUE IBERVILLE, SUITE 115, LAFAYETTE, 70508, LA, UNITED STATES; NORTHERN GULF INSTITUTE, MISSISSIPPI STATE UNIVERSITY, 1021 BALCH BLVD, STENNIS…	TIDAL MARSHES ARE INCREASINGLY VULNERABLE TO DEGRADATION OR LOSS FROM EUTROPHICATION, LAND-USE CHANGES, AND ACCELERATING SEA-LEVEL RISE, MAKING RESTORATION NECESSARY TO RECOVER ECOSYSTEM SERVICES. TO EVALUATE EFFECTS OF RESTORATION PLANTING DENSITY AND SEA-LEVEL RISE ON ECOSYSTEM FUNCTION (I.E., NITROGEN REMOVAL), WE RESTORED THREE MARSHES, WHICH DIFFERED IN ELEVATION, AT WEEKS BAY NATIONAL ESTUA…	FLOODING; JUNCUS ROEMERIANUS; NITROGEN REMOVAL; PLANT COMMUNITY; RESTORATION; WEIRS
FIGUEROA-LÓPEZ NN;RODRÍGUEZ-QUINTAL JG;BRANTE A	ABUNDANCE AND TROPHIC ECOLOGY OF THE LIONFISH, PTEROIS VOLITANS, IN THE MORROCOY NATIONAL PARK, VENEZUELA, SOUTHERN CARIBBEAN SEA; [ABUNDANCIA Y ECOLOGÍA TRÓFICA DEL PEZ LEÓN, PTEROIS VOLITANS, EN EL PARQUE NACIONAL MORROCOY, VENEZUELA, MAR CARIBE SUR]	2021	REVISTA DE BIOLOGIA MARINA Y OCEANOGRAFIA	10.22370/rbmo.2021.56.2.3057	DEPARTAMENTO DE ECOLOGÍA, FACULTAD DE CIENCIAS, UNIVERSIDAD CATÓLICA DE LA SANTÍSIMA CONCEPCIÓN, ALONSO DE RIBERA 2850, CONCEPCIÓN, 4090541, CHILE; LABORATORIO DE BIOLOGÍA MARINO COSTERA (BIOMAC-UC), DEPARTAMENTO DE BIOLOGÍA FACYT, UNIVERSIDAD DE CARABOBO, NAGUANAGUA 2005, VALENCIA, VENEZUELA; CENTRO DE INVESTIGACIÓN EN BIODIVERSIDAD Y AMBIENTES SUSTENTABLES, UNIVERSIDAD CATÓLICA DE LA SANTÍSIMA …	THE LIONFISH INVASION, PTEROIS VOLITANS, IN THE US ATLANTIC COAST AND THE CARIBBEAN SEA WATERS REPRESENTS A THREAT TO THE FUNCTIONING OF NATIVE MARINE ECOSYSTEM. THIS SPECIES WAS FIRST REPORTED IN THE VENEZUELAN COAST IN 2010, AND BY 2013 WAS VERY COMMON IN REEF AREAS. THIS STUDY AIMS TO EVALUATE THE ABUNDANCE AND TROPHIC ECOLOGY OF THE LIONFISH IN THE MORROCOY NATIONAL PARK, AND COMPARE ITS ABUN…	INVASION; INVASIVE SPECIES; LIONFISH; MORROCOY NATIONAL PARK
MULLINS LL;DRYMON JM;MOORE M;SKARKE A;MOORE A;RODGERS JC	DEFINING DISTRIBUTION AND HABITAT USE OF WEST-CENTRAL FLORIDA’S COASTAL SHARKS THROUGH A RESEARCH AND EDUCATION PROGRAM	2021	ECOLOGY AND EVOLUTION	10.1002/ece3.8277	COASTAL RESEARCH AND EXTENSION CENTER, MISSISSIPPI STATE UNIVERSITY, BILOXI, MS, UNITED STATES; DEPARTMENT OF GEOSCIENCES, MISSISSIPPI STATE UNIVERSITY, MISSISSIPPI STATE, MS, UNITED STATES; NORTHERN GULF INSTITUTE, STARKVILLE, MS, UNITED STATES; MISSISSIPPI-ALABAMA SEA GRANT CONSORTIUM, OCEAN SPRINGS, MS, UNITED STATES; COASTAL MARINE AND EDUCATION RESEARCH ACADEMY, CLEARWATER, FL, UNITED STATES…	IDENTIFYING CRITICAL HABITAT FOR HIGHLY MOBILE SPECIES SUCH AS SHARKS IS DIFFICULT, BUT ESSENTIAL FOR EFFECTIVE MANAGEMENT AND CONSERVATION. IN REGIONS WHERE BASELINE DATA ARE LACKING, NON-TRADITIONAL DATA SOURCES HAVE THE POTENTIAL TO INCREASE OBSERVATIONAL CAPACITY FOR SPECIES DISTRIBUTION AND HABITAT STUDIES. IN THIS STUDY, A RESEARCH AND EDUCATION ORGANIZATION CONDUCTED A 5-YEAR (2013–2018) S…	COASTAL; ELASMOBRANCH; HABITAT USE; NON-TRADITIONAL DATA
FRANZITTA M;REPOLHO T;PAULA JR;CAÇADOR I;MATOS AR;ROSA R;DUARTE B	DWARF EELGRASS (ZOSTERA NOLTII) FATTY ACID REMODELLING INDUCED BY CLIMATE CHANGE	2021	ESTUARINE, COASTAL AND SHELF SCIENCE	10.1016/j.ecss.2021.107546	MARE - MARINE AND ENVIRONMENTAL SCIENCES CENTRE, FACULDADE DE CIÊNCIAS DA UNIVERSIDADE DE LISBOA, CAMPO GRANDE, LISBOA, 1749-016, PORTUGAL; MARE - MARINE AND ENVIRONMENTAL SCIENCES CENTRE, LABORATÓRIO MARÍTIMO DA GUIA, FACULDADE DE CIÊNCIAS DA UNIVERSIDADE DE LISBOA, AVENIDA NOSSA SENHORA DO CABO 939, CASCAIS, 2750-374, PORTUGAL; DEPARTAMENTO DE BIOLOGIA ANIMAL, FACULDADE DE CIÊNCIAS DA UNIVERSID…	DWARF EELGRASS ZOSTERA NOLTII MEADOWS ARE FOUND IN ESTUARINE COASTAL AREAS ACROSS THE NORTH-EASTERN ATLANTIC, WHERE THEY PROVIDE KEY ECOSYSTEM SERVICES, INCLUDING NURSERY GROUNDS, SEDIMENT STABILIZATION, NUTRIENT CYCLING AND CARBON SEQUESTRATION. THESE BLUE CARBON ECOSYSTEMS ARE BEING SUBJECTED TO SEVERAL ANTHROPOGENIC PRESSURES, INCLUDING CLIMATE CHANGE-RELATED EFFECTS. IN THE PRESENT STUDY, WE …	CLIMATE CHANGE; ESSENTIAL FATTY ACIDS; MEMBRANE REMODELLING; ZOSTERA NOLTII
CHENG MLH;LIPPMANN TC;DIJKSTRA JA;BRADT G;COOK S;CHOI J-G;BROWN BL	A BASELINE FOR MICROPLASTIC PARTICLE OCCURRENCE AND DISTRIBUTION IN GREAT BAY ESTUARY	2021	MARINE POLLUTION BULLETIN	10.1016/j.marpolbul.2021.112653	DEPARTMENT OF BIOLOGICAL SCIENCES, UNIVERSITY OF NEW HAMPSHIRE, 38 ACADEMIC WAY, DURHAM, 03824, NH, UNITED STATES; UNIVERSITY OF NEW HAMPSHIRE, DEPARTMENT OF EARTH SCIENCES, JERE CHASE OCEAN ENGINEERING LAB, 24 COLOVOS ROAD, DURHAM, 03284, NH, UNITED STATES; CENTER FOR COASTAL AND OCEAN MAPPING, CHASE OCEAN ENGINEERING LAB, 24 COLOVOS ROAD, DURHAM, 03824, NH, UNITED STATES; UNIVERSITY OF NEW HAMP…	WE EXTRACTED AND ANALYZED MICROPLASTICS (MP) IN ARCHIVED SEDIMENT CORES FROM GREAT BAY ESTUARY (GBE) IN THE GULF OF MAINE REGION OF NORTH AMERICA. RESULTS INDICATED THAT MP ARE DISTRIBUTED IN GBE SEDIMENTS, 0–30 CM, AT AN AVERAGE OCCURRENCE OF 116 ± 21 PARTICLES G−1 AND THAT MORPHOLOGY VARIES BY SITE AND DEPTH. ANALYSIS BY SEDIMENT DEPTH AND AGE CLASS INDICATED THAT MP ACCUMULATION INCREASED OVER…	GREAT BAY ESTUARY; MICROPLASTICS; SEDIMENTATION
JESUS MD;SALES JBDL;MARTINS RS;READY JS;COSTA TAS;ABLETT JD;SCHIAVETTI A	TRADITIONAL KNOWLEDGE AIDS DESCRIPTION WHEN RESOLVING THE TAXONOMIC STATUS OF UNSETTLED SPECIES USING CLASSICAL AND MOLECULAR TAXONOMY: THE CASE OF THE SHALLOW-WATER OCTOPUS CALLISTOCTOPUS FURVUS (GOULD, 1852) FROM THE WESTERN ATLANTIC OCEAN	2021	FRONTIERS IN MARINE SCIENCE	10.3389/fmars.2020.595244	PROGRAMA DE PÓS-GRADUAÇÃO EM DESENVOLVIMENTO E MEIO AMBIENTE, LABORATÓRIO DE ETNOCONSERVAÇÃO E ÁREAS PROTEGIDAS (LECAP), UNIVERSIDADE ESTADUAL DE SANTA CRUZ, ILHÉUS, BRAZIL; GRUPO DE INVESTIGAÇÃO BIOLÓGICA INTEGRADA (GIBI), CENTRO DEESTUDOS AVANÇADOS DA BIODIVERSIDADE (CEABIO), UNIVERSIDADE FEDERAL DO PARÁ, BELÉM, BRAZIL; LABORATÓRIO DE CIÊNCIAS DA PESCA (LABPESCA), INSTITUTO DO MAR, UNIVERSIDADE…	SHALLOW-WATER MARINE INVERTEBRATE FAUNA IS DIVERSE IN TROPICAL LATITUDES BUT GENERALLY POORLY KNOWN. THIS IS IN PART DUE THE REMOTENESS OF MANY OF THESE REGIONS, AND A LACK OF LOCALLY TRAINED TAXONOMISTS. IN SUCH CASES, THE ETHNOKNOWLEDGE (I.E., INFORMATION ACQUIRED FROM THE SOCIOCULTURAL REFERENCES OF A GIVEN SOCIAL GROUP) OF TRADITIONAL HUMAN POPULATIONS MAY BE A VALUABLE TOOL TO ELUCIDATE GAPS…	BRAZIL; CRYPTIC SPECIES; ETHNOKNOWLEDGE; NEOTYPE; OCTOPODA; WESTERN ATLANTIC OCEAN
GORECKI R;SCHRANDT MN;SWITZER TS	EVIDENCE OF SHARED TRENDS IN JUVENILE FISH RECRUITMENT TO NEARSHORE SEAGRASS HABITATS OF THE EASTERN GULF OF MEXICO	2022	MARINE ECOLOGY PROGRESS SERIES	10.3354/meps14085	FLORIDA FISH AND WILDLIFE CONSERVATION COMMISSION, FISH AND WILDLIFE RESEARCH INSTITUTE, APALACHICOLA FIELD LABORATORY, EASTPOINT, 32328, FL, UNITED STATES; FLORIDA FISH AND WILDLIFE CONSERVATION COMMISSION, FISH AND WILDLIFE RESEARCH INSTITUTE, ST. PETERSBURG, 33701, FL, UNITED STATES	MONITORING ABUNDANCE OF JUVENILES OVER TIME IS FUNDAMENTAL TO EFFECTIVE FISHERIES MANAGEMENT, ESPECIALLY WHEN JUVENILE ABUNDANCE MAY BE USED TO PREDICT FUTURE PRODUCTIVITY. YET, THE MECHANISMS UNDERLYING VARIATION IN FISH RECRUITMENT REMAIN A SOURCE OF UNCERTAINTY FOR FULLY UNDERSTANDING POPULATION DYNAMICS. GIVEN THE INTEREST IN PROGRESSION FROM SINGLE-SPECIES TO ECOSYSTEM-BASED FISHERIES MANAGE…	DYNAMIC FACTOR ANALYSIS; GULF OF MEXICO; JUVENILE FISH RECRUITMENT; MARINE FISHERIES; MULTISPECIES SYNCHRONY; POPULATION DYNAMICS; TIME-SERIES ANALYSIS
VERCAEMER BM;SCARROW MA;ROETHLISBERGER B;KRUMHANSL KA;WONG MC	REPRODUCTIVE ECOLOGY OF ZOSTERA MARINA L. (EELGRASS) ACROSS VARYING ENVIRONMENTAL CONDITIONS	2021	AQUATIC BOTANY	10.1016/j.aquabot.2021.103444	BEDFORD INSTITUTE OF OCEANOGRAPHY, FISHERIES AND OCEANS CANADA, DARTMOUTH, NS, CANADA	SEXUAL REPRODUCTION IS CRITICAL TO THE RESILIENCE OF SEAGRASS BEDS IMPACTED BY HABITAT DEGRADATION OR ENVIRONMENTAL CHANGES, AS ROBUST SEED BANKS ALLOW NEW SHOOTS TO ESTABLISH EACH YEAR. REPRODUCTIVE STRATEGIES OF SEAGRASS BEDS RANGE ON A CONTINUUM FROM STRICTLY ANNUAL TO PERENNIAL, DRIVEN BY LOCAL ENVIRONMENTAL CONDITIONS. WE EXAMINED THE REPRODUCTIVE DYNAMICS OF ZOSTERA MARINA BEDS AT SIX SITES…	GROWING DEGREE-DAY; LIFE HISTORY; PHENOLOGY; REPRODUCTION; RESILIENCE; SEAGRASS; SEED BANK; TEMPERATURE
BERNARD G;KAUPPI L;LAVESQUE N;CIUTAT A;GRÉMARE A;MASSÉ C;MAIRE O	AN INVASIVE MUSSEL (ARCUATULA SENHOUSIA, BENSON 1842) INTERACTS WITH RESIDENT BIOTA IN CONTROLLING BENTHIC ECOSYSTEM FUNCTIONING	2020	JOURNAL OF MARINE SCIENCE AND ENGINEERING	10.3390/jmse8120963	UNIVERSITY BORDEAUX, CNRS, EPOC, EPHE, UMR 5805, ARCACHON, 33120, FRANCE; TVÄRMINNE ZOOLOGICAL STATION, UNIVERSITY OF HELSINKI, J.A. PALMÉNIN TIE 260, HANKO, FI-10900, FINLAND; UMS PATRIMOINE NATUREL (PATRINAT), AFB, MNHN, CNRS, CP41, 36 RUE GEOFFROY SAINT-HILAIRE, PARIS, 75005, FRANCE	THE INVASIVE MUSSEL ARCUATULA SENHOUSIA HAS SUCCESSFULLY COLONIZED SHALLOW SOFT SEDIMENTS WORLDWIDE. THIS FILTER FEEDING MUSSEL MODIFIES SEDIMENTARY HABITATS WHILE FORMING DENSE POPULATIONS AND EFFICIENTLY CONTRIBUTES TO NUTRIENT CYCLING. IN THE PRESENT STUDY, THE DENSITY OF A. SENHOUSIA WAS MANIPULATED IN INTACT SEDIMENT CORES TAKEN WITHIN AN INTERTIDAL ZOSTERA NOLTEI SEAGRASS MEADOW IN ARCACHON…	ARCACHON BAY; ARCUATULA SENHOUSIA; BENTHIC FLUXES; BIOTURBATION; CONTEXT DEPENDENCY; ECOSYSTEM FUNCTIONING; INVASIVE SPECIES; NUTRIENT CYCLING; SEAGRASS MEADOW
BELARMINO E;FRANCISCO DE NÓBREGA M;GRIMM AM;DA SILVA COPERTINO M;VIEIRA JP;GARCIA AM	LONG-TERM TRENDS IN THE ABUNDANCE OF AN ESTUARINE FISH AND RELATIONSHIPS WITH EL NIÑO CLIMATIC IMPACTS AND SEAGRASS MEADOWS REDUCTION	2021	ESTUARINE, COASTAL AND SHELF SCIENCE	10.1016/j.ecss.2021.107565	INSTITUTO DE OCEANOGRAFIA, UNIVERSIDADE FEDERAL DO RIO GRANDE, RIO GRANDE, (RS), BRAZIL; DEPARTAMENTO DE OCEANOGRAFIA, UNIVERSIDADE FEDERAL DE PERNAMBUCO, RECIFE, (PE), BRAZIL; DEPARTAMENTO DE FÍSICA, UNIVERSIDADE FEDERAL DO PARANÁ, CURITIBA, (PR), BRAZIL	EL NIÑO EVENTS AND THEIR CLIMATIC EFFECTS VARY MARKEDLY IN INTENSITY DUE TO SEVERAL FACTORS RELATED TO OCEANOGRAPHIC AND ATMOSPHERIC CONDITIONS IN THE PACIFIC EQUATORIAL OCEAN. AS A RESULT OF FLUCTUATIONS IN THE CLIMATE SYSTEM, RAINFALL AND TEMPERATURE DEVIATE FROM AVERAGE CONDITIONS WHICH CAUSES SEVERE BIOLOGICAL, ECONOMIC AND SOCIAL IMPACTS WORLDWIDE. IN THIS STUDY, LONG-TERM (23 YEARS) STANDAR…	ATHERINELLA BRASILIENSIS; ENSO; ESTUARINE HABITAT LOSS; LTER; PATOS LAGOON ESTUARY; SOUTHWESTERN ATLANTIC ESTUARIES
COMBS AR;JARVIS JC;KENWORTHY WJ	QUANTIFYING VARIATION IN ZOSTERA MARINA SEED SIZE AND COMPOSITION AT THE SPECIES’ SOUTHERN LIMIT IN THE WESTERN ATLANTIC: IMPLICATIONS FOR EELGRASS POPULATION RESILIENCE	2021	ESTUARIES AND COASTS	10.1007/s12237-020-00839-5	DEPARTMENT OF BIOLOGY AND MARINE BIOLOGY, UNIVERSITY OF NORTH CAROLINA WILMINGTON, WILMINGTON, 23403, NC, UNITED STATES	AT THE SOUTHERN LIMIT OF ZOSTERA MARINA IN THE WESTERN ATLANTIC, SEXUAL REPRODUCTION HAS PROVIDED A MECHANISM OF RECOVERY FOLLOWING THERMAL STRESS–RELATED INTERANNUAL LOSSES. TO UNDERSTAND THE NATURAL VARIABILITY IN SEED QUALITY IN EELGRASS MEADOWS, FLOWERING SHOOTS WERE COLLECTED WEEKLY TO BI-WEEKLY DURING THE 2018 FLOWERING SEASON (MARCH–JUNE) FROM THREE SITES IN TOPSAIL SOUND, NORTH CAROLINA (…	CARBOHYDRATES; LIFE HISTORY; PROTEIN; SEED WEIGHT; SEXUAL REPRODUCTION; VIABILITY
RØSÆG MV;THORARINSSON R;AUNSMO A	EFFECT OF VACCINES AGAINST PANCREAS DISEASE IN FARMED ATLANTIC SALMON	2021	JOURNAL OF FISH DISEASES	10.1111/jfd.13505	SALMAR FARMING AS, TRONDHEIM, NORWAY; ELANCO ANIMAL HEALTH, BERGEN, NORWAY; FACULTY OF VETERINARY MEDICINE, UNIVERSITY OF LIFE SCIENCES, OSLO, NORWAY; LAXAR FISKELDI EHF, ESKIFJÖRÐUR, ICELAND	PANCREAS DISEASE (PD) CAUSED BY SALMONID ALPHAVIRUS (SAV) CONTINUES TO NEGATIVELY IMPACT SALMON FARMING. TO ASSESS THE EFFECT ON GROWTH AND MORTALITY OF THREE VACCINES AGAINST PD, TWO CONTROLLED FIELD DESIGNS WERE EMPLOYED: ONE CONTROLLED FIELD STUDY WITH INDIVIDUAL MARKED FISH (PIT TAG) ASSESSING THREE PD VACCINES AND THREE CONTROLS GROUPS, AND A SECOND CONTROLLED FIELD STUDY WITH GROUP MARKED F…	ATLANTIC SALMON; PANCREAS DISEASE; SAV; VACCINE
BANG JENSEN B;DEAN KR;HUSEBY RB;ALDRIN M;QVILLER L	REALTIME CASE STUDY SIMULATIONS OF TRANSMISSION OF PANCREAS DISEASE (PD) IN NORWEGIAN SALMONID FARMING FOR DISEASE CONTROL PURPOSES	2021	EPIDEMICS	10.1016/j.epidem.2021.100502	NORWEGIAN VETERINARY INSTITUTE, PO BOX 64, ÅS, 1431, NORWAY; NORWEGIAN COMPUTING CENTER, P.O. BOX 114 BLINDERN, OSLO, N-0314, NORWAY	PANCREAS DISEASE (PD) IS A VIRAL DISEASE CAUSED BY SALMONID ALPHAVIRUS (SAV). IT AFFECTS FARMED SALMONIDS IN THE NORTH ATLANTIC, AND LEADS TO REDUCED FEED INTAKE AND INCREASED MORTALITY WITH REDUCED PRODUCTION AND WELFARE AS A CONSEQUENCE. IN 2013, THE ESTIMATED COST OF AN OUTBREAK ON AN AVERAGE SALMON FARM WAS ABOUT 6.6 MIL €. IN NORWAY, PD HAS BEEN NOTIFIABLE SINCE 2008, AND REGULATIONS TO MITI…	AQUATIC EPIDEMIOLOGY; DISEASE CONTROL; DISEASE TRANSMISSION; PANCREAS DISEASE; SCENARIO SIMULATION
GAGNON K;GUSTAFSSON C;SALO T;ROSSI F;GUNELL S;RICHARDSON JP;REYNOLDS PL;DUFFY JE;BOSTRÖM C	ROLE OF FOOD WEB INTERACTIONS IN PROMOTING RESILIENCE TO NUTRIENT ENRICHMENT IN A BRACKISH WATER EELGRASS (ZOSTERA MARINA) ECOSYSTEM	2021	LIMNOLOGY AND OCEANOGRAPHY	10.1002/lno.11792	ENVIRONMENTAL AND MARINE BIOLOGY, ÅBO AKADEMI UNIVERSITY, ÅBO, FINLAND; TVÄRMINNE ZOOLOGICAL STATION, UNIVERSITY OF HELSINKI, HANKO, FINLAND; ECOSEAS LABORATORY, CNRS, UNIVERSITÉ DE LA CÔTE D'AZUR, NICE, FRANCE; VIRGINIA INSTITUTE OF MARINE SCIENCE, COLLEGE OF WILLIAM & MARY, VIRGINIA, UNITED STATES; DATALAB: DATA SCIENCE AND INFORMATICS, UNIVERSITY OF CALIFORNIA, DAVIS, CA, UNITED STATES; TENNEN…	UNDERSTANDING THE ECOLOGICAL INTERACTIONS THAT ENHANCE THE RESILIENCE OF THREATENED ECOSYSTEMS IS ESSENTIAL IN ASSURING THEIR CONSERVATION AND RESTORATION. TOP-DOWN TROPHIC INTERACTIONS CAN INCREASE RESILIENCE TO BOTTOM-UP NUTRIENT ENRICHMENT, HOWEVER, AS MANY SEAGRASS ECOSYSTEMS ARE THREATENED BY BOTH EUTROPHICATION AND TROPHIC MODIFICATIONS, UNDERSTANDING HOW THESE PROCESSES INTERACT IS IMPORTA…
SOARES MO;TEIXEIRA CEP;BEZERRA LEA;RABELO EF;CASTRO IB;CAVALCANTE RM	THE MOST EXTENSIVE OIL SPILL REGISTERED IN TROPICAL OCEANS (BRAZIL): THE BALANCE SHEET OF A DISASTER	2022	ENVIRONMENTAL SCIENCE AND POLLUTION RESEARCH	10.1007/s11356-022-18710-4	INSTITUTO DE CIÊNCIAS DO MAR (LABOMAR), UNIVERSIDADE FEDERAL DO CEARÁ (UFC), FORTALEZA, BRAZIL; REEF SYSTEMS GROUP, LEIBNIZ CENTER FOR TROPICAL MARINE RESEARCH (ZMT), BREMEN, GERMANY; UNIVERSIDADE FEDERAL RURAL DO SEMI ÁRIDO (UFERSA), MOSSORÓ, BRAZIL; INSTITUTO DO MAR, UNIVERSIDADE FEDERAL DE SÃO PAULO (UNIFESP), SANTOS, BRAZIL	THIS ARTICLE PRESENTS A SYNTHESIS OF INFORMATION ABOUT THE MASSIVE OIL SPILL IN BRAZIL (2019/2020). THE EVENT AFFECTED 11 STATES; HOWEVER, THE MAJORITY OF THE OIL RESIDUE WAS COLLECTED (~ 5380 TONS) NEAR NINE STATES (99.8%) IN NORTHEASTERN BRAZIL. THIS SPILL WAS NOT THE LARGEST IN VOLUME (BETWEEN 5000 M3 AND 12,000 M3) RECORDED IN TROPICAL OCEANS, BUT IT WAS THE MOST EXTENSIVE (2890 KM). THIS SPI…	CORAL REEFS; MANGROVES; MARINE PROTECTED AREAS; MYSTERIOUS OIL SPILL; SOUTH ATLANTIC
REUSCH TBH;SCHUBERT PR;MARTEN S-M;GILL D;KAREZ R;BUSCH K;HENTSCHEL U	LOWER VIBRIO SPP. ABUNDANCES IN ZOSTERA MARINA LEAF CANOPIES SUGGEST A NOVEL ECOSYSTEM FUNCTION FOR TEMPERATE SEAGRASS BEDS	2021	MARINE BIOLOGY	10.1007/s00227-021-03963-3	DIVISION OF MARINE ECOLOGY, MARINE EVOLUTIONARY ECOLOGY, GEOMAR HELMHOLTZ-CENTRE FOR OCEAN RESEARCH KIEL, DÜSTERNBROOKER WEG 20, 24105, KIEL, GERMANY; STATE AGENCY FOR AGRICULTURE, ENVIRONMENT, AND RURAL AREAS SCHLESWIG-HOLSTEIN (LLUR), HAMBURGER CHAUSSEE 25, FLINTBEK, 24220, GERMANY; DIVISION OF MARINE ECOLOGY, MARINE SYMBIOSES, GEOMAR HELMHOLTZ-CENTRE FOR OCEAN RESEARCH KIEL, DÜSTERNBROOKER WEG…	SEAGRASSES, A POLYPHYLETIC GROUP OF ABOUT 60 MARINE ANGIOSPERM SPECIES, ARE THE FOUNDATION OF DIVERSE AND FUNCTIONALLY IMPORTANT MARINE HABITATS ALONG SHELTERED SEDIMENTARY COASTS. AS A NOVEL ECOLOGICAL FUNCTION WITH HIGH SOCIETAL RELEVANCE, A ROLE OF THE SEAGRASS LEAF CANOPY FOR REDUCING POTENTIALLY HARMFUL BACTERIA HAS RECENTLY BEEN HYPOTHESIZED IN TROPICAL REGIONS, BUT DATA FOR TEMPERATE REGIO…
EGER SL;COURTENAY SC	INTEGRATED COASTAL AND MARINE MANAGEMENT: INSIGHTS FROM LIVED EXPERIENCES IN THE BAY OF FUNDY, ATLANTIC CANADA	2021	OCEAN AND COASTAL MANAGEMENT	10.1016/j.ocecoaman.2020.105457	CANADIAN RIVERS INSTITUTE AT THE SCHOOL OF ENVIRONMENT, RESOURCES AND SUSTAINABILITY (SERS), FACULTY OF ENVIRONMENT, UNIVERSITY OF WATERLOO, 200 UNIVERSITY AVE W., WATERLOO, ON, CANADA; ENVIRONMENTAL CHANGE AND GOVERNANCE GROUP, UNIVERSITY OF WATERLOO, 200 UNIVERSITY AVE W., WATERLOO, ON, CANADA	THIS PAPER EXAMINES ‘THE GOVERNANCE GAP’ REGARDING THE OPERATIONALIZATION OF INTEGRATED COASTAL AND MARINE MANAGEMENT (ICM). ICM OFFERS A HOLISTIC AND STRATEGIC GOVERNANCE ARRANGEMENT EMPLOYED WORLDWIDE TO HELP MOVE BEYOND CONVENTIONAL SECTOR-BASED APPROACHES TO CONTRIBUTE TO THE SUSTAINABILITY OF COMPLEX AND DYNAMIC SOCIAL-ECOLOGICAL SYSTEMS. THE CONTEXT WITHIN WHICH WE INVESTIGATE THIS GAP IS T…	CAPACITY; CHALLENGES; GOVERNANCE; IMPLEMENTATION; INTEGRATED COASTAL AND MARINE MANAGEMENT; PARTICIPATION; SUSTAINABLE SOCIAL-ECOLOGICAL SYSTEMS
BRANHAM CC;FRAZIER BS;STRANGE JB;GALLOWAY AS;ADAMS DH;DRYMON JM;GRUBBS RD;PORTNOY DS;WELLS RJD;SANCHO G	DIET OF THE BONNETHEAD (SPHYRNA TIBURO) ALONG THE NORTHERN GULF OF MEXICO AND SOUTHEASTERN ATLANTIC COAST OF THE UNITED STATES; [LA DIETA DE LA CORNUDA DE CORONA (SPHYRNA TIBURO) EN EL NORTE DEL GOLFO DE MÉXICO Y LA COSTA ATLÁNTICA DEL SURESTE DE LOS ESTADOS UNIDOS DE AMÉRICA]	2022	ANIMAL BIODIVERSITY AND CONSERVATION	10.32800/abc.2022.45.0257	DEPARTMENT OF BIOLOGY, COLLEGE OF CHARLESTON, CHARLESTON, 29424, SC, UNITED STATES; MARINE RESOURCES RESOURCE INSTITUTE, SOUTH CAROLINA DEPARTMENT OF NATURAL RESOURCES, 29412, SC, UNITED STATES; COASTAL AND MARINE LABORATORY, FLORIDA STATE UNIVERSITY, 3618 HIGHWAY 98, STA. TERESA, 32358, FL, UNITED STATES; MARINE GENOMICS LABORATORY, TEXAS A&M UNIVERSITY–CORPUS CHRISTI, 6300 OCEAN DR UNIT 5892, C…	DIET OF THE BONNETHEAD (SPHYRNA TIBURO) ALONG THE NORTHERN GULF OF MEXICO AND SOUTHEASTERN ATLANTIC COAST OF THE UNITED STATES. THE DIET OF A POTENTIALLY OMNIVOROUS COASTAL SHARK SPECIES, THE BONNETHEAD (SPHYRNA TIBURO), WAS EXAMINED IN THE WESTERN ATLANTIC ALONG THE COAST OF THE SOUTHEASTERN UNITED STATES. A TOTAL OF 423 STOMACHS COLLECTED FROM TEXAS, ALABAMA, FLORIDA AND SOUTH CAROLINA WERE ANA…	CALLINECTES SPP; ELASMOBRANCH DIET; FEEDING ECOLOGY; SEAGRASSES; SPHYRNA TIBURO
SCHÄFER S;MONTEIRO J;CASTRO N;GIZZI F;HENRIQUES F;RAMALHOSA P;PARENTE MI;RILOV G;GESTOSO I;CANNING-CLODE J	LOST AND FOUND: A NEW HOPE FOR THE SEAGRASS CYMODOCEA NODOSA IN THE MARINE ECOSYSTEM OF A SUBTROPICAL ATLANTIC ISLAND	2021	REGIONAL STUDIES IN MARINE SCIENCE	10.1016/j.rsma.2020.101575	MARE- MARINE AND ENVIRONMENTAL SCIENCES CENTRE, AGÊNCIA REGIONAL PARA O DESENVOLVIMENTO DA INVESTIGAÇÃO TECNOLOGIA E INOVAÇÃO (ARDITI), EDIFÍCIO MADEIRA TECNOPOLO, CAMINHO DA PENTEADA, FUNCHAL, MADEIRA, 9020-105, PORTUGAL; GEOMAR HELMHOLTZ CENTRE FOR OCEAN RESEARCH KIEL, GERMANY; MARE - MARINE AND ENVIRONMENTAL SCIENCES CENTRE, FACULDADE DE CIÉNCIAS, UNIVERSIDADE DE LISBOA, PORTUGAL; CENTRO DE CI…	SEAGRASS MEADOWS ARE GLOBALLY RECOGNIZED AS IMPORTANT COASTAL HABITATS DUE TO THE VARIOUS ECOLOGICAL FUNCTIONS AND ECOSYSTEM SERVICES THEY PROVIDE. SUBSTANTIAL GLOBAL DECLINE OF SEAGRASS HABITATS HAS BEEN RECORDED OVER THE LAST DECADES, UNDERLINING THE NEED FOR EXTENSIVE STUDIES, INCLUDING MONITORING AND MAPPING THESE HABITATS ACROSS THEIR DISTRIBUTIONAL RANGE. CYMODOCEA NODOSA (UCRIA) ASCHERSON …	CYMODOCEA NODOSA; ECOSYSTEM SERVICES; HABITAT TYPE; MADEIRA ISLAND; SEAGRASS
DA SILVA VEL;DOLBETH M;FABRÉ NN	ASSESSING TROPICAL COASTAL DYNAMICS ACROSS HABITATS AND SEASONS THROUGH DIFFERENT DIMENSIONS OF FISH DIVERSITY	2021	MARINE ENVIRONMENTAL RESEARCH	10.1016/j.marenvres.2021.105458	LABORATÓRIO DE ECOLOGIA, PEIXES E PESCA – INSTITUTO DE CIÊNCIAS BIOLÓGICAS E DA SAÚDE, UNIVERSIDADE FEDERAL DE ALAGOAS, MACEIÓ, BRAZIL; INTERDISCIPLINARY CENTRE OF MARINE AND ENVIRONMENTAL RESEARCH - CIIMAR, UNIVERSIDADE DO PORTO, MATOSINHOS, PORTUGAL	COASTAL HABITAT MOSAICS ARE AMONG THE MOST PRODUCTIVE ECOSYSTEMS AROUND THE GLOBE, WITH MANY ECOLOGICAL AND SOCIAL-ECONOMIC SERVICES PROVIDED. THEIR NATURAL CHALLENGING CONDITIONS HAVE ALWAYS BEEN A SUBJECT OF CONCERN FOR ECOLOGIST AND CONSERVATIONIST, WITH A PARTICULAR INTEREST IN UNDERSTANDING HOW ITS SPATIAL AND TEMPORAL DYNAMICS INFLUENCE ECOSYSTEM FUNCTIONING. IN THIS CONTEXT, WE AIMED TO AS…	BIODIVERSITY DIMENSIONS; FISH ECOLOGY; TROPICAL ESTUARIES
MURPHY GEP;DUNIC JC;ADAMCZYK EM;BITTICK SJ;CÔTÉ IM;CRISTIANI J;GEISSINGER EA;GREGORY RS;LOTZE HK;O'CONNOR MI;ARAÚJO CAS;RUBIDGE EM;TEMPLEMAN ND;WONG MC	FROM COAST TO COAST TO COAST: ECOLOGY AND MANAGEMENT OF SEAGRASS ECOSYSTEMS ACROSS CANADA	2021	FACETS	10.1139/FACETS-2020-0020	DEPARTMENT OF BIOLOGY, DALHOUSIE UNIVERSITY, HALIFAX, B3H 4R2, NS, CANADA; BEDFORD INSTITUTE OF OCEANOGRAPHY, FISHERIES AND OCEANS CANADA, 1 CHALLENGER DRIVE, DARTMOUTH, B2Y 4A2, NS, CANADA; DEPARTMENT OF BIOLOGICAL SCIENCES, SIMON FRASER UNIVERSITY, BURNABY, V5A 1S6, BC, CANADA; DEPARTMENT OF ZOOLOGY, BIODIVERSITY RESEARCH CENTRE, UNIVERSITY OF BRITISH COLUMBIA, VANCOUVER, V6T 1Z4, BC, CANADA; D…	SEAGRASS MEADOWS ARE AMONG THE MOST PRODUCTIVE AND DIVERSE MARINE ECOSYSTEMS, PROVIDING ESSENTIAL STRUCTURE, FUNCTIONS, AND SERVICES. THEY ARE ALSO AMONG THE MOST IMPACTED BY HUMAN ACTIVITIES AND IN URGENT NEED OF BETTER MANAGEMENT AND PROTECTION. IN CANADA, EELGRASS (ZOSTERA MARINA) MEADOWS ARE FOUND ALONG THE ATLANTIC, PACIFIC, AND ARCTIC COASTS, AND THUS OCCUR ACROSS A WIDE RANGE OF BIOGEOGRAP…	BIOGEOGRAPHIC REGIONS; COMMUNITIES; CONSERVATION; EELGRASS; HABITAT STRUCTURE; HUMAN IMPACTS; MANAGEMENT; PHENOLOGY; SPECIES; ZOSTERA MARINA
MARTÍNEZ-GARCÍA L;HANSSON B;HOLLANDER J	ASSESSMENT OF LOCAL GENETIC STRUCTURE AND CONNECTIVITY OF THE COMMON EELGRASS ZOSTERA MARINA FOR SEAGRASS RESTORATION IN NORTHERN EUROPE	2022	MARINE ECOLOGY PROGRESS SERIES	10.3354/meps13658	DEPARTMENT OF BIOLOGY, LUND UNIVERSITY, LUND, 223 62, SWEDEN; WORLD MARITIME UNIVERSITY, SASAKAWA GLOBAL OCEAN INSTITUTE, MALMÖ, 211 18, SWEDEN	SEAGRASS MEADOWS ARE ONE OF THE MOST IMPORTANT HABITATS IN COASTAL REGIONS SINCE THEY CONSTITUTE A MULTIFUNCTIONAL ECOSYSTEM PROVIDING HIGH PRODUCTIVITY AND BIODIVERSITY. THEY PLAY A KEY ROLE IN CARBON SEQUESTRATION CAPACITY, MITIGATION AGAINST COASTAL EROSION AND AS NURSERY GROUNDS FOR MANY MARINE FISH AND INVERTEBRATES. HOWEVER, DESPITE THESE ECOSYSTEM FUNCTIONS AND SERVICES, SEAGRASS MEADOWS A…	ENVIRONMENTAL VARIABLES; GENETIC STRUCTURE; GENETIC VARIATION; RESTORATION; TRANSPLANTATION; ZOSTERA MARINA
HAYES CT;ALFORD SB;BELGRAD BA;CORREIA KM;DARNELL MZ;FURMAN BT;HALL MO;MARTIN CW;MCDONALD AM;SMEE DL;DARNELL KM	REGIONAL VARIATION IN SEAGRASS COMPLEXITY DRIVES BLUE CRAB CALLINECTES SAPIDUS MORTALITY AND GROWTH ACROSS THE NORTHERN GULF OF MEXICO	2022	MARINE ECOLOGY PROGRESS SERIES	10.3354/meps14084	DIVISION OF COASTAL SCIENCES, SCHOOL OF OCEAN SCIENCE AND ENGINEERING, THE UNIVERSITY OF SOUTHERN MISSISSIPPI, OCEAN SPRINGS, 39564, MS, UNITED STATES; NATURE COAST BIOLOGICAL STATION, UNIVERSITY OF FLORIDA, CEDAR KEY, 32625, FL, UNITED STATES; DAUPHIN ISLAND SEA LAB, DAUPHIN ISLAND, 36528, AL, UNITED STATES; FLORIDA FISH AND WILDLIFE CONSERVATION COMMISSION, FISH AND WILDLIFE RESEARCH INSTITUTE,…	SEAGRASS MEADOWS PROVIDE GREATER PREDATOR REFUGE AND RESOURCE AVAILABILITY THAN UNVEGETATED HABITATS AND GENERALLY IMPROVE THE SURVIVAL AND GROWTH RATES OF ASSOCIATED ANIMALS. FEW STUDIES, HOWEVER, HAVE EXAMINED HOW THESE RELATIONSHIPS MIGHT VARY AT A REGION-WIDE SPATIAL SCALE. THE BLUE CRAB CALLINECTES SAPIDUS IS A COMMERCIALLY IMPORTANT SPECIES THAT USES TURTLEGRASS THALASSIA TESTUDINUM HABITAT…	BLUE CRAB; GROWTH RATE; HABITAT COMPLEXITY; LARGE-SCALE; NURSERY HYPOTHESIS; PREDATION; SEAGRASS; THALASSIA TESTUDINUM; TURTLEGRASS
GALAVIZ-VILLA I;SOSA-VILLALOBOS CA;LAGUNES-REYES NL;LANDEROS-SÁNCHEZ C;CASTILLO-FERAT MA;GARCÍA-SALDAÑA A;SEDAS SP;PRIETO AC	NITRATE-NITROGEN (N-NO3-) IN GROUND WATERS OF AGRICULTURAL ZONES IN TABASCO, MÉXICO; RISKS FOR AQUATIC LIFE AND HUMAN HEALTH	2021	NATURE ENVIRONMENT AND POLLUTION TECHNOLOGY	10.46488/NEPT.2021.V20I03.050	TECNOLÓGICO NACIONAL DE MÉXICO, INSTITUTO TECNOLÓGICO DE BOCA DEL RÍO, CARRETERA VERACRUZ- CÓRDOBA KM 12 C.P., BOCA DEL RÍO, VERACRUZ, 94290, MEXICO; COLEGIO DE POSGRADUADOS CAMPUS VERACRUZ, CARR. XALAPA VERACRUZ KM 88.5 CARRETERA FEDERAL XALAPA-VERACRUZ VER, 91700, MEXICO; TECNOLÓGICO NACIONAL DE MÉXICO, INSTITUTO TECNOLÓGICO SUPERIOR DE HUATUSCO, AV. 25 PONIENTE NO.100, COL. RESERVA TERRITORIAL…	NITRATE NITROGEN (N-NO3-), THE MOST COMMON POLLUTANT IN GROUNDWATER, IS A RESULT OF THE EFFECT OF DIFFUSE SOURCES OF POLLUTION LIKE AGRICULTURE AND ANIMAL HUSBANDRY INTENSIVE. THE LAND USE FOR THESE ECONOMIC ACTIVITIES IS VERY COMMON IN THE LOS RÍOS SUB-REGION IN THE STATE OF TABASCO, MEXICO, WHERE THE LOS RÍOS AND BOCA DEL CERRO AQUIFERS ARE LOCATED. THE AIM OF THIS RESEARCH WAS TO ASSESS THE CO…	AGRICULTURE; ANIMAL HUSBANDRY; LEACHING OF N-COMPOUNDS; MARINE LIFE PROTECTION; WATER POLLUTION
BERNHARDT L-V;MYRMEL M;LILLEHAUG A;QVILLER L;WELI SC	CONCENTRATION AND DETECTION OF SALMONID ALPHAVIRUS IN SEAWATER DURING A POST-SMOLT SALMON (SALMO SALAR) COHABITANT CHALLENGE	2021	DISEASES OF AQUATIC ORGANISMS	10.3354/DAO03572	NORWEGIAN VETERINARY INSTITUTE, PO BOX 750 SENTRUM, OSLO, 0106, NORWAY; NORWEGIAN UNIVERSITY OF LIFE SCIENCES, FACULTY OF VETERINARY MEDICINE, VIROLOGY UNIT, PO BOX 8146 DEP., OSLO, 0033, NORWAY	CURRENTLY, THE PREVALENCE OF SALMONID ALPHAVIRUS (SAV) IN NORWEGIAN ATLANTIC SALMON FARMS IS LARGELY SURVEYED VIA SACRIFICING FISH AND SAMPLING OF ORGAN TISSUE ON A MONTHLY BASIS. HOWEVER, A MORE COST-EFFICIENT, STRAIGHTFORWARD, RAPID, RELIABLE, REPRODUCIBLE AND ANIMAL WELFARE FRIENDLY METHOD BASED ON THE DETECTION OF SAV IN WATER COULD BE CONSIDERED AS AN ALTERNATIVE METHOD. IN THE PRESENT STUDY…	MEMBRANE FILTERS; PANCREAS DISEASE; RT-QPCR; SALMONID ALPHAVIRUS; SAV CONCENTRATION; SAV DETECTION; SURVEILLANCE; WATER FILTRATION
BOUTOUMIT S;BOUOUAROUR O;EL KAMCHA R;POUZET P;ZOURARAH B;BENHOUSSA A;MAANAN M;BAZAIRI H	SPATIAL PATTERNS OF MACROZOOBENTHOS ASSEMBLAGES IN A SENTINEL COASTAL LAGOON: BIODIVERSITY AND ENVIRONMENTAL DRIVERS	2021	JOURNAL OF MARINE SCIENCE AND ENGINEERING	10.3390/jmse9050461	BIOBIO RESEARCH CENTER, BIOECOGEN LABORATORY, FACULTY OF SCIENCES, MOHAMMED V UNIVERSITY IN RABAT, 4 AVENUE IBN BATTOUTA, RABAT, 10106, MOROCCO; LETG UMR CNRS 6554, UNIVERSITY OF NANTES, CEDEX 3, NANTES, 44312, FRANCE; MARINE GEOSCIENCES AND SOIL SCIENCES LABORATORY, ASSOCIATED UNIT URAC 45, FACULTY OF SCIENCES, CHOUAIB DOUKKALI UNIVERSITY, EL JADIDA, 24000, MOROCCO; INSTITUTE OF LIFE AND EARTH S…	THIS STUDY PRESENTS AN ASSESSMENT OF THE DIVERSITY AND SPATIAL DISTRIBUTION OF BENTHIC MACROFAUNA COMMUNITIES ALONG THE MOULAY BOUSSELHAM LAGOON AND DISCUSSES THE ENVIRONMENTAL FACTORS CONTRIBUTING TO OBSERVED PATTERNS. IN THE AUTUMN OF 2018, 68 STATIONS WERE SAMPLED WITH THREE REPLICATES PER STATION IN SUBTIDAL AND INTERTIDAL AREAS. ENVIRONMENTAL CONDITIONS SHOWED THAT THE RANGE OF WATER TEMPERA…	ATLANTIC MOROCCO; BENTHIC MACROFAUNA; MOULAY BOUSSELHAM LAGOON; SEMI ENCLOSED COASTAL SYSTEM
DARNELL KM;FURMAN BT;HECK KL;JR;BYRON D;REYNOLDS L;DUNTON KH	SEED RESERVE HOT SPOTS FOR THE SUB-TROPICAL SEAGRASS HALODULE WRIGHTII (SHOAL GRASS) IN THE NORTHERN GULF OF MEXICO	2021	ESTUARIES AND COASTS	10.1007/s12237-020-00808-y	SCHOOL OF OCEAN SCIENCE AND ENGINEERING, GULF COAST RESEARCH LABORATORY, THE UNIVERSITY OF SOUTHERN MISSISSIPPI, OCEAN SPRINGS, 39564, MS, UNITED STATES; FLORIDA FISH AND WILDLIFE CONSERVATION COMMISSION, FLORIDA FISH AND WILDLIFE RESEARCH INSTITUTE, ST. PETERSBURG, 33701, FL, UNITED STATES; DAUPHIN ISLAND SEA LAB, DAUPHIN ISLAND, 36528, AL, UNITED STATES; SOIL AND WATER SCIENCES DEPARTMENT, UNIV…	HALODULE WRIGHTII (SHOAL GRASS) IS A DIOECIOUS SEAGRASS WITH A WIDESPREAD TROPICAL AND SUBTROPICAL DISTRIBUTION. LIKE ALL SEAGRASS SPECIES, H. WRIGHTII HAS THE ABILITY TO EXPAND ASEXUALLY THROUGH RHIZOME ELONGATION AND TO REPRODUCE SEXUALLY THROUGH SEED. TO BETTER UNDERSTAND H. WRIGHTII SEXUAL RECRUITMENT DYNAMICS IN THE NORTHERN GULF OF MEXICO, WE INVESTIGATED SEED BANK DENSITIES AT 815 SITES FR…	DORMANT SEEDS; GENETIC DIVERSITY; GULF OF MEXICO; REPRODUCTION; SEED BANK; SHOAL GRASS
BRAGA JC;BAJO-CAMPOS I;CÁRDENAS-CARRETERO J	LATE MIOCENE CYMODOCEA SEAGRASS IN THE GUADALQUIVIR BASIN (SOUTHERN SPAIN)	2021	REVIEW OF PALAEOBOTANY AND PALYNOLOGY	10.1016/j.revpalbo.2021.104485	DEPARTAMENTO DE ESTRATIGRAFÍA Y PALEONTOLOGÍA, UNIVERSIDAD DE GRANADA, CAMPUS FUENTENUEVA, GRANADA, 18002, SPAIN; MUSEO DE ALCALÁ DE GUADAÍRA (SECCIÓN DE PALEONTOLOGÍA), C/ JUEZ PÉREZ DÍAZ, S/N, ALCALÁ DE GUADAÍRA, 41500, SEVILLA, SPAIN	DESPITE THE ABUNDANCE OF SEAGRASS-RELATED DEPOSITS IN THE GEOLOGICAL RECORD, SEAGRASS MACROFOSSILS ARE SCATTERED IN TIME AND SPACE, DUE TO THE LOW PRESERVATION POTENTIAL OF MARINE ANGIOSPERMS. FOSSIL SEAGRASS IMPRESSIONS, MAINLY RHIZOMES OCCUR IN MESSINIAN (LATE MIOCENE) MARL BEDS INTERCALATED IN CROSS-BEDDED BIOCLASTIC LIMESTONES IN THE GUADALQUIVIR BASIN NEAR ALCALÁ DE GUADAÍRA IN SOUTHERN SPAI…	ALCALÁ DE GUADAÍRA; ALISMATALES; MESSINIAN; PALEOENVIRONMENT; SEAGRASS MACROFOSSILS
MARIN-DIAZ B;FIVASH GS;NAUTA J;TEMMINK RJM;HIJNER N;REIJERS VC;CRUIJSEN PPMJM;DIDDEREN K;HEUSINKVELD JHT;PENNING E;MALDONADO-GARCIA G;VAN BELZEN J;DE SMIT JC;CHRISTIANEN MJA;VAN DER HEIDE T;VAN DER WAL D;OLFF H;BOUMA TJ;GOVERS LL	ON THE USE OF LARGE-SCALE BIODEGRADABLE ARTIFICIAL REEFS FOR INTERTIDAL FORESHORE STABILIZATION	2021	ECOLOGICAL ENGINEERING	10.1016/j.ecoleng.2021.106354	NIOZ ROYAL NETHERLANDS INSTITUTE FOR SEA RESEARCH, DEPARTMENT OF ESTUARINE AND DELTA SYSTEMS, PO BOX 140, YERSEKE, 4400 AC, NETHERLANDS; CONSERVATION ECOLOGY GROUP, GRONINGEN INSTITUTE FOR EVOLUTIONARY LIFE SCIENCES, UNIVERSITY OF GRONINGEN, PO BOX 11103, GRONINGEN, 9700 CC, NETHERLANDS; AQUATIC ECOLOGY AND ENVIRONMENTAL BIOLOGY, INSTITUTE FOR WATER AND WETLAND RESEARCH, RADBOUD UNIVERSITY, HEYEN…	COMBINING FORESHORE ECOSYSTEMS LIKE SALTMARSHES AND MANGROVES WITH TRADITIONAL HARD ENGINEERING STRUCTURES MAY OFFER A MORE SUSTAINABLE SOLUTION TO COASTAL PROTECTION THAN ENGINEERING STRUCTURES ALONE. HOWEVER, FORESHORE ECOSYSTEMS, ARE RAPIDLY DEGRADING ON A GLOBAL SCALE DUE TO HUMAN ACTIVITIES AND CLIMATE CHANGE. MARSH-EDGES COULD BE PROTECTED BY USING CONNECTED ECOSYSTEMS, SUCH AS SHELLFISH RE…	COASTAL PROTECTION; ECOSYSTEM CONNECTIVITY; ECOSYSTEM RESTORATION; ECOSYSTEM-BASED COASTAL DEFENCE; SEDIMENT DYNAMICS; WAVE ATTENUATION
KELLY NE;GUIJARRO-SABANIEL J;ZIMMERMAN R	ANTHROPOGENIC NITROGEN LOADING AND RISK OF EUTROPHICATION IN THE COASTAL ZONE OF ATLANTIC CANADA	2021	ESTUARINE, COASTAL AND SHELF SCIENCE	10.1016/j.ecss.2021.107630	FISHERIES AND OCEANS CANADA, BEDFORD INSTITUTE OF OCEANOGRAPHY, PO BOX 1006, 1 CHALLENGER DRIVE, DARTMOUTH, B2Y 4A2, NS, CANADA	NUTRIENT POLLUTION DERIVED FROM HUMAN LAND-USE ACTIVITIES REMAINS A MAJOR CAUSE OF THE EUTROPHICATION OF COASTAL ECOSYSTEMS AROUND THE WORLD. IN THIS STUDY, WE CONDUCT A NUTRIENT LOADING ANALYSIS FOR THE COASTAL WATERSHEDS BORDERING THE BAY OF FUNDY AND SCOTIAN SHELF OF ATLANTIC CANADA, A COLD TEMPERATE REGION OF THE NORTHWEST ATLANTIC THAT EXHIBITS STRONG GRADIENTS IN OCEANOGRAPHIC CONDITIONS AN…	ANTHROPOGENIC IMPACTS; ATMOSPHERIC DEPOSITION; COASTAL ZONE; EUTROPHICATION; LAND USE; NUTRIENT LOADING; WASTEWATER
GROSS CP;EMMETT DUFFY J;HOVEL KA;KARDISH MR;REYNOLDS PL;BOSTRÖM C;BOYER KE;CUSSON M;EKLÖF J;ENGELEN AH;ERIKSSON BK;JOEL FODRIE F;GRIFFIN JN;HEREU CM;HORI M;RANDALL HUGHES A;IVANOV MV;JORGENSEN P;KRUSCHEL C;LEE K-S;LEFCHECK J;MCGLATHERY K;MOKSNES P-O;NAKAOKA M;O CONNOR MI;O CONNOR NE;OLSEN JL;ORTH RJ;PETERSON BJ;REISS H;ROSSI F;RUESINK J;SOTKA EE;THORMAR J;TOMAS F;UNSWORTH R;VOIGT EP;WHALEN MA;ZIE…	THE BIOGEOGRAPHY OF COMMUNITY ASSEMBLY: LATITUDE AND PREDATION DRIVE VARIATION IN COMMUNITY TRAIT DISTRIBUTION IN A GUILD OF EPIFAUNAL CRUSTACEANS	2022	PROCEEDINGS OF THE ROYAL SOCIETY B: BIOLOGICAL SCIENCES	10.1098/rspb.2021.1762	DEPARTMENT OF EVOLUTION AND ECOLOGY; DATALAB: DATA SCIENCE AND INFORMATICS, UNIVERSITY OF CALIFORNIA, DAVIS, CA, UNITED STATES; TENNENBAUM MARINE OBSERVATORIES NETWORK, MARINEGEO, SMITHSONIAN ENVIRONMENTAL RESEARCH CENTER, EDGEWATER, MD, UNITED STATES; DEPARTMENT OF BIOLOGY, SAN DIEGO STATE UNIVERSITY, SAN DIEGO, CA, UNITED STATES; DEPARTMENT OF ENVIRONMENTAL AND MARINE BIOLOGY, ABO AKADEMI UNIVE…	WHILE CONSIDERABLE EVIDENCE EXISTS OF BIOGEOGRAPHIC PATTERNS IN THE INTENSITY OF SPECIES INTERACTIONS, THE INFLUENCE OF THESE PATTERNS ON VARIATION IN COMMUNITY STRUCTURE IS LESS CLEAR. STUDYING HOW THE DISTRIBUTIONS OF TRAITS IN COMMUNITIES VARY ALONG GLOBAL GRADIENTS CAN INFORM HOW VARIATION IN INTERACTIONS AND OTHER FACTORS CONTRIBUTE TO THE PROCESS OF COMMUNITY ASSEMBLY. USING A MODEL SELECTI…	COMMUNITY ASSEMBLY; EELGRASS EPIFAUNA; FUNCTIONAL TRAITS; HISTORICAL CONTINGENCY; LATITUDINAL GRADIENT; PREDATION
ROMÁN M;DE LOS SANTOS CB;ROMÁN S;SANTOS R;TRONCOSO JS;VÁZQUEZ E;OLABARRIA C	LOSS OF SURFICIAL SEDIMENTARY CARBON STOCKS IN SEAGRASS MEADOWS SUBJECTED TO INTENSIVE CLAM HARVESTING	2022	MARINE ENVIRONMENTAL RESEARCH	10.1016/j.marenvres.2022.105570	CENTRO DE INVESTIGACIÓN MARIÑA, UNIVERSIDADE DE VIGO, ECOCOST, FACULTADE DE CIENCIAS DEL MAR, EDIFICIO CC EXPERIMENTAIS, CAMPUS DE VIGO, AS LAGOAS-MARCOSENDE, VIGO, 36310, SPAIN; CENTRO DE CIÊNCIAS DO MAR (CCMAR), UNIVERSIDADE DO ALGARVE, CAMPUS DE GAMBELAS, FARO, 8005-139, PORTUGAL	SEAGRASS CARBON STOCKS ARE VULNERABLE TO PHYSICAL DISTURBANCE. WE ASSESSED THE EFFECT OF CLAM HARVESTING ON THE ORGANIC CARBON (CORG) STOCKS IN SURFACE SEDIMENTS IN FOUR INTERTIDAL ZOSTERA NOLTEI MEADOWS ON THE IBERIAN ATLANTIC COAST (SPAIN AND PORTUGAL), BY COMPARING UNDISTURBED AND HARVESTED AREAS. WE ALSO MONITORED THE SPATIAL COVER OF THE MEADOWS THROUGHOUT THE GROWING SEASON. SEDIMENTARY COR…	BLUE CARBON; DISTURBANCE; GROWING SEASON; MAPPING; SEAGRASS; SHELLFISH HARVESTING
UNSWORTH RKF;BUTTERWORTH EG	SEAGRASS MEADOWS PROVIDE A SIGNIFICANT RESOURCE IN SUPPORT OF AVIFAUNA	2021	DIVERSITY	10.3390/d13080363	PROJECT SEAGRASS, BRIDGEND, P.O. BOX 412, BRIDGEND, CF31 9RL, UNITED KINGDOM; DEPARTMENT OF BIOSCIENCES, SWANSEA UNIVERSITY, SWANSEA, SA28PP, UNITED KINGDOM	SEAGRASS MEADOWS ARE KNOWN TO BE RICH IN FAUNA, WITH COMPLEX FOOD WEBS THAT PROVIDE TROPHIC SUBSIDY TO SPECIES AND HABITATS WAY BEYOND THE EXTENT OF THEIR DISTRIBUTION. BIRDS ARE AN OFTEN-OVERLOOKED PART OF MARINE ECOSYSTEMS; NOT ONLY ARE THEY CRUCIAL TO THE HEALTH OF MARINE ECOSYSTEMS, BUT THEIR POPULATIONS ARE ALSO SUPPORTED BY THE PRODUCTIVITY AND BIODIVERSITY OF MARINE ECOSYSTEMS. THE LINKS O…	EELGRASS; FORAGING; GRAZING; SEABIRDS; WILDFOWL; ZOSTERA
GAMIL AAA;GADAN K;GISLEFOSS E;EVENSEN Ø	SEA LICE (LEPEOPHTHEIRUS SALMONIS) INFESTATION REDUCES THE ABILITY OF PERIPHERAL BLOOD MONOCYTIC CELLS (PBMCS) TO RESPOND TO AND CONTROL REPLICATION OF SALMONID ALPHAVIRUS IN ATLANTIC SALMON (SALMO SALAR L.)	2020	VIRUSES	10.3390/v12121450	DEPARTMENT OF PARACLINICAL SCIENCES, FACULTY OF VETERINARY MEDICINE, NORWEGIAN UNIVERSITY OF LIFE SCIENCES, P.O. BOX 369, OSLO, 0102, NORWAY	HERE WE HAVE STUDIED THE IMPACT OF LICE (LEPEOPHTHEIRUS SALMONIS) INFESTATION OF DONOR FISH ON THE ABILITY OF ISOLATED PERIPHERAL BLOOD MONOCYTES (PBMCS) TO CONTROL THE REPLICATION OF SALMONID ALPHAVIRUS (SAV) EX VIVO. PBMCS WERE COLLECTED BY PERCOLL GRADIENTS AT EIGHT AND NINE WEEKS POST COPEPODID INFESTATION OF ATLANTIC SALMON POST SMOLT. UNINFESTED FISH WERE CONTROLS. PBMCS WERE THEN INFECTED …	INNATE IMMUNE RESPONSES; INTERACTION; LEPEOPHTHEIRUS SALMONIS; SALMONID ALPHAVIRUS
BIBER P	PROLONGED LOW SALINITY TOLERANCE IN HALODULE WRIGHTII ASCH	2022	AQUATIC BOTANY	10.1016/j.aquabot.2022.103498	GULF COAST RESEARCH LABORATORY, 703 EAST BEACH DRIVE, OCEAN SPRINGS, MS, UNITED STATES	THE SEAGRASS HALODULE WRIGHTII (SHOAL GRASS) IS FOUND THROUGHOUT THE CARIBBEAN AND GULF OF MEXICO WHERE IT CAN BE AN IMPORTANT OR DOMINANT COMPONENT OF THE FLORA. IT IS GENERALLY MORE TOLERANT TO DISTURBANCE THAN OTHER SEAGRASS SPECIES, INCLUDING TOLERANCE TO REDUCED SALINITY. THIS STUDY INVESTIGATED THE LOW SALINITY TOLERANCE OF A POPULATION OF H. WRIGHTII THAT HAS A LONG HISTORY OF EXPOSURE TO …	FLOODING; FRESHWATER; SALINITY; SHOALGRASS; TOLERANCE
RUOCCO M;JAHNKE M;SILVA J;PROCACCINI G;DATTOLO E	2B-RAD GENOTYPING OF THE SEAGRASS CYMODOCEA NODOSA ALONG A LATITUDINAL CLINE IDENTIFIES CANDIDATE GENES FOR ENVIRONMENTAL ADAPTATION	2022	FRONTIERS IN GENETICS	10.3389/fgene.2022.866758	STAZIONE ZOOLOGICA ANTON DOHRN, NAPLES, ITALY; DEPARTMENT OF MARINE SCIENCES, TJÄRNÖ MARINE LABORATORY, UNIVERSITY OF GOTHENBURG, GOTHENBURG, SWEDEN; CENTRE OF MARINE SCIENCES, UNIVERSITY OF ALGARVE, FARO, PORTUGAL	PLANT POPULATIONS DISTRIBUTED ALONG BROAD LATITUDINAL GRADIENTS OFTEN SHOW PATTERNS OF CLINAL VARIATION IN GENOTYPE AND PHENOTYPE. DIFFERENCES IN PHOTOPERIOD AND TEMPERATURE CUES ACROSS LATITUDES INFLUENCE MAJOR PHENOLOGICAL EVENTS, SUCH AS TIMING OF FLOWERING OR SEED DORMANCY. HERE, WE USED AN ARRAY OF 4,941 SNPS DERIVED FROM 2B-RAD GENOTYPING TO CHARACTERIZE POPULATION DIFFERENTIATION AND LEVEL…	2B-RAD; FLOWERING; LATITUDE; OUTLIER LOCI; SEAGRASS; SNPS
BRACHO VILLAVICENCIO C;GÓMEZ MADURO MC;HERNÁNDEZ-ÁVILA I	IMPACTS OF FISHING ON THE CARIBBEAN WHITE SEA URCHIN, LYTECHINUS VARIEGATUS, IN MARGARITA ISLAND, VENEZUELA	2021	MARINE ENVIRONMENTAL RESEARCH	10.1016/j.marenvres.2021.105310	ESCUELA DE CIENCIAS APLICADAS DEL MAR (ECAM), UNIVERSIDAD DE ORIENTE - NÚCLEO DE NUEVA ESPARTA (UDO-NE), ISLA DE MARGARITA, VENEZUELA; FACULTAD DE CIENCIAS NATURALES, UNIVERSIDAD AUTÓNOMA DEL CARMEN, CAMPECHE, MEXICO	THE CARIBBEAN WHITE SEA URCHIN, L. VARIEGATUS, IS LOCALLY HARVESTED IN MARGARITA ISLAND AND OTHER LOCATIONS OF SOUTHEASTERN VENEZUELA. THE RECENT REDUCTION OF DENSITIES RAISES CONCERNS ABOUT POTENTIAL IMPACTS FOR OVERFISHING. DENSITIES OF L. VARIEGATUS WERE ESTIMATED AT IMPACT AND CONTROL LOCATIONS BETWEEN LATE-2012 AND MID-2015 TO 1) TEST TEMPORAL CHANGES, COMPARING WITH 1997–1998 ESTIMATIONS, 2…	CARIBBEAN; LOCAL SUSTAINABILITY; SEA URCHIN; SMALL-SCALE FISHERY; THALASSIA MEADOWS
SULLIVAN CR;SMYTH AR;MARTIN CW;REYNOLDS LK	HOW DOES MANGROVE EXPANSION AFFECT STRUCTURE AND FUNCTION OF ADJACENT SEAGRASS MEADOWS?	2021	ESTUARIES AND COASTS	10.1007/s12237-020-00879-x	SOIL AND WATER SCIENCES DEPARTMENT, UNIVERSITY OF FLORIDA, GAINESVILLE, FL, UNITED STATES; TROPICAL RESEARCH AND EDUCATION CENTER, UNIVERSITY OF FLORIDA, HOMESTEAD, FL, UNITED STATES; NATURE COAST BIOLOGICAL STATION, UNIVERSITY OF FLORIDA, CEDAR KEY, FL, UNITED STATES	TEMPERATURES ARE INCREASING GLOBALLY AND CAUSING SPECIES-SPECIFIC GEOGRAPHIC RANGE EXPANSIONS. IN THE GULF OF MEXICO, MANGROVES ARE ENCROACHING REGIONS HISTORICALLY DOMINATED BY TEMPERATE SALT MARSHES, CHANGING ANIMAL COMMUNITIES AND NUTRIENT CYCLING IN THE INTERTIDAL ZONE. MARINE SYSTEMS ARE HIGHLY CONNECTED; THEREFORE, WE EXPECT THAT CHANGES IN THE INTERTIDAL WILL ALTER FUNCTIONS OF ADJACENT SU…	DENITRIFICATION; HABITAT CONNECTIVITY; OUTWELLING; SALT MARSHES; THALASSIA TESTUDINUM; TROPICALIZATION
WILSON KL;WONG MC;DEVRED E	COMPARING SENTINEL-2 AND WORLDVIEW-3 IMAGERY FOR COASTAL BOTTOM HABITAT MAPPING IN ATLANTIC CANADA	2022	REMOTE SENSING	10.3390/rs14051254	BEDFORD INSTITUTE OF OCEANOGRAPHY, FISHERIES AND OCEANS CANADA, DARTMOUTH, B2Y 4A2, NS, CANADA	SATELLITE REMOTE SENSING IS A VALUABLE TOOL TO MAP AND MONITOR THE DISTRIBUTION OF MARINE MACROPHYTES SUCH AS SEAGRASS AND SEAWEEDS THAT PERFORM MANY ECOLOGICAL FUNCTIONS AND SERVICES IN COASTAL HABITATS. VARIOUS SATELLITES HAVE BEEN USED TO MAP THE DISTRIBUTION OF THESE COASTAL BOTTOM HABITAT-FORMING SPECIES, WITH EACH SENSOR PROVIDING UNIQUE BENEFITS. IN THIS STUDY, WE FIRST EXPLORED OPTIMAL ME…	BOTTOM HABITAT; MARINE MACROPHYTE; SATELLITE REMOTE SENSING; SEAGRASS; SEAWEED; SENTINEL-2; SUBMERGED AQUATIC VEGETATION; WORLDVIEW-2; WORLDVIEW-3
BONANNO A;ENNES M;HOEY JA;MOBERG E;NELSON S-M;PLETCHER N;TANNER RL	EMPOWERING HOPE-BASED CLIMATE CHANGE COMMUNICATION TECHNIQUES FOR THE GULF OF MAINE	2021	ELEMENTA	10.1525/elementa.2020.00051	NATIONAL NETWORK FOR OCEAN AND CLIMATE CHANGE INTERPRETATION, BOSTON, MA, UNITED STATES; DEPARTMENT OF NATURAL HISTORY, UNIVERSITY OF FLORIDA, GAINESVILLE, FL, UNITED STATES; ECOLOGY AND EVOLUTIONARY BIOLOGY DEPARTMENT, UNIVERSITY OF CALIFORNIA SANTA CRUZ, SANTA CRUZ, CA, UNITED STATES; UC CALIFORNIA NATURALIST PROGRAM, UNIVERSITY OF CALIFORNIA AGRICULTURE AND NATURAL RESOURCES, DAVIS, CA, UNITED…	THE GULF OF MAINE IS ONE OF THE FASTEST WARMING MARINE AREAS ON THE PLANET: THE INDUSTRIES AND CREATURES THAT CALL IT HOME FACE AN UNPRECEDENTED SHIFT IN THEIR INTERACTIONS AND EXISTENCE. SCIENTISTS, POLICY MAKERS, AND PRACTITIONERS OFTEN WANT TO COMMUNICATE TO THE PUBLIC ABOUT THE SERIOUSNESS OF THE SITUATION TO ENCOURAGE MITIGATION AND ADAPTATION. MANY STANDARD COMMUNICATION STRATEGIES THAT REL…	CLIMATE CHANGE; COMMUNICATION; FRAMING
JOURDAN C;FORT J;PINAUD D;DELAPORTE P;GERNIGON J;LACHAUSSÉE N;LEMESLE J-C;PIGNON-MUSSAUD C;PINEAU P;ROBIN F;ROUSSEAU P;BOCHER P	NYCTHEMERAL MOVEMENTS OF WINTERING SHOREBIRDS REVEAL IMPORTANT DIFFERENCES IN HABITAT USES OF FEEDING AREAS AND ROOSTS	2021	ESTUARIES AND COASTS	10.1007/s12237-020-00871-5	LIENSS, UMR 7266, CNRS-LA ROCHELLE UNIVERSITÉ, 2 RUE OLYMPE DE GOUGES, LA ROCHELLE, 17000, FRANCE; CEBC, UMR 7372, CNRS-LA ROCHELLE UNIVERSITÉ, 405 ROUTE DE PRISSÉ LA CHARRIÈRE, VILLIERS EN BOIS, 79360, FRANCE; NATIONAL NATURE RESERVE OF MOËZE-OLÉRON, LPO, LA GRANGE À NOUREAU ROUTE DE PLAISANCE, SAINT-FROULT, 17780, FRANCE; NATIONAL NATURE RESERVE OF LILLEAU DES NIGES, LPO, ROUTE DU VIEUX PORT, L…	MOST SHOREBIRDS DEPEND ON COASTAL HABITATS FOR MUCH OF THEIR LIFE CYCLE. THE QUALITY AND DIVERSITY OF FEEDING AREAS DURING THE WINTERING PERIOD DIRECTLY CONDITION THEIR WINTER SURVIVAL, SUBSEQUENT MIGRATION, AND BREEDING SUCCESS. DURING THEIR WINTERING IN FRANCE, SHOREBIRDS USE INTERTIDAL AREAS FOR FEEDING, BOTH IN DAYLIGHT AND AT NIGHT, DEPENDING ON THE AVAILABILITY OF MUDFLATS DURING THE TIDAL …	COASTAL ECOLOGY; COASTAL HABITATS; GPS TRACKING; INTERTIDAL MUDFLATS; LIMOSA LAPPONICA; NOCTURNAL FORAGING
VAHTMÄE E;KOTTA J;LÕUGAS L;KUTSER T	MAPPING SPATIAL DISTRIBUTION, PERCENT COVER AND BIOMASS OF BENTHIC VEGETATION IN OPTICALLY COMPLEX COASTAL WATERS USING HYPERSPECTRAL CASI AND MULTISPECTRAL SENTINEL-2 SENSORS	2021	INTERNATIONAL JOURNAL OF APPLIED EARTH OBSERVATION AND GEOINFORMATION	10.1016/j.jag.2021.102444	ESTONIAN MARINE INSTITUTE, UNIVERSITY OF TARTU, MÄEALUSE 14, TALLINN, 12618, ESTONIA	THIS WORK ASSESSED THE CAPABILITY OF COMPACT AIRBORNE SPECTROGRAPHIC IMAGER (CASI) AND SATELLITE MULTISPECTRAL SENTINEL-2 IMAGE DATA FOR MAPPING THE DISTRIBUTION, PERCENT COVER (%COVER) AND BIOMASS OF SUBMERGED AQUATIC VEGETATION (SAV) IN OPTICALLY COMPLEX COASTAL WATERS OF THE BALTIC SEA. AS A FIRST STEP, THE DISTRIBUTION MAPS OF SAV WERE CREATED FOR BROWN MACROALGAE, GREEN MACROALGAE AND HIGHER…	BALTIC SEA; BENTHIC VEGETATION; BIOMASS; HYPERSPECTRAL; MULTISPECTRAL; PERCENT COVER
MACQUEEN DJ;EVE O;GUNDAPPA MK;DANIELS RR;GALLAGHER MD;ALEXANDERSEN S;KARLSEN M	GENOMIC EPIDEMIOLOGY OF SALMONID ALPHAVIRUS IN NORWEGIAN AQUACULTURE REVEALS RECENT SUBTYPE-2 TRANSMISSION DYNAMICS AND NOVEL SUBTYPE-3 LINEAGES	2021	VIRUSES	10.3390/v13122549	THE ROSLIN INSTITUTE AND ROYAL (DICK) SCHOOL OF VETERINARY STUDIES, THE UNIVERSITY OF EDINBURGH, EDINBURGH, EH25 9RG, UNITED KINGDOM; BIONANO GENOMICS, 9540 TOWNE CENTRE DR #100, SAN DIEGO, 92121, CA, UNITED STATES; PHARMAQ AS, OSLO, 0275, NORWAY	VIRAL DISEASE POSES A MAJOR BARRIER TO SUSTAINABLE AQUACULTURE, WITH OUTBREAKS CAUSING LARGE ECONOMIC LOSSES AND GROWING CONCERNS FOR FISH WELFARE. GENOMIC EPIDEMIOLOGY CAN SUPPORT DISEASE CONTROL BY PROVIDING RAPID INFERENCES ON VIRAL EVOLUTION AND DISEASE TRANSMISSION. IN THIS STUDY, GENOMIC EPIDEMIOLOGY WAS USED TO INVESTIGATE SALMONID ALPHAVIRUS (SAV), THE CAUSATIVE AGENT OF PANCREAS DISEASE …	AQUACULTURE; GENOMIC EPIDEMIOLOGY; GENOMIC SURVEILLANCE; PANCREAS DISEASE; SALMONID ALPHAVIRUS; VIRAL GENOMICS
JAKOBSSON-THOR S;BRAKEL J;TOTH GB;PAVIA H	COMPLEX INTERACTIONS OF TEMPERATURE, LIGHT AND TISSUE DAMAGE ON SEAGRASS WASTING DISEASE IN ZOSTERA MARINA	2020	FRONTIERS IN MARINE SCIENCE	10.3389/fmars.2020.575183	DEPARTMENT OF MARINE SCIENCES–TJÄRNÖ, UNIVERSITY OF GOTHENBURG, STRÖMSTAD, SWEDEN; MARINE EVOLUTIONARY ECOLOGY, GEOMAR HELMHOLTZ CENTRE FOR OCEAN RESEARCH KIEL, KIEL, GERMANY	THE TEMPERATE SEAGRASS SPECIES EELGRASS ZOSTERA MARINA CAN BE INFECTED BY THE WASTING DISEASE PATHOGEN LABYRINTHULA ZOSTERAE, WHICH IS BELIEVED TO HAVE KILLED ABOUT 90% OF THE SEAGRASS IN THE ATLANTIC OCEAN IN THE 1930S. IT IS NOT KNOWN WHY THIS OPPORTUNISTIC PATHOGEN SOMETIMES BECOMES VIRULENT, BUT THE RECURRENT OUTBREAKS MAY BE DUE TO A WEAKENING OF THE Z. MARINA PLANTS FROM ADVERSE ENVIRONMENT…	CHEMICAL DEFENSE; EELGRASS; GENE EXPRESSION; INFECTION; LABYRINTHULA; MARINE PATHOGEN; MULTIFACTORIAL EXPERIMENT
BAUER BA;KAMINSKI RM;LANHAM JD;GERARD PD;WIGGERS EP	HYDROLOGICAL MANAGEMENT FOR SUBMERSED AQUATIC VEGETATION IN SOUTH CAROLINA COASTAL IMPOUNDMENTS	2020	WILDLIFE SOCIETY BULLETIN	10.1002/wsb.1116	NEMOURS WILDLIFE FOUNDATION, 161 NEMOURS PLANTATION ROAD, YEMASSEE, 29945, SC, UNITED STATES; JAMES C. KENNEDY WATERFOWL AND WETLANDS CONSERVATION CENTER, BELLE W. BARUCH INSTITUTE OF COASTAL ECOLOGY AND FOREST SCIENCE, CLEMSON UNIVERSITY, P.O. BOX 596, GEORGETOWN, 29442, SC, UNITED STATES; DEPARTMENT OF FORESTRY AND ENVIRONMENTAL CONSERVATION, CLEMSON UNIVERSITY, CLEMSON, 29634, SC, UNITED STATE…	WE CONDUCTED A FIELD EXPERIMENT TO TEST EFFECTS OF COMPLETE DRAWDOWN TO DRIED SUBSTRATES VERSUS PARTIAL (SHALLOW WATER, 0–10 CM) DRAWDOWN ON WIDGEONGRASS (RUPPIA MARITIMA) AND OTHER NATIVE SUBMERSED AQUATIC VEGETATION (SAV) BIOMASS (DRY) IN MANAGED BRACKISH TIDAL IMPOUNDMENTS (HEREAFTER, IMPOUNDMENTS) IN THE ASHEPOO, COMBAHEE, AND EDISTO RIVERS BASIN, SOUTH CAROLINA, USA. WE SAMPLED SAV IN 20 IMP…	MANAGED WETLANDS; RUPPIA MARITIMA; SOUTH CAROLINA; SUBMERSED AQUATIC VEGETATION; WATERFOWL; WIDGEONGRASS
JANAS U;BURSKA D;KENDZIERSKA H;PRYPUTNIEWICZ-FLIS D;ŁUKAWSKA-MATUSZEWSKA K	IMPORTANCE OF BENTHIC MACROFAUNA AND COASTAL BIOTOPES FOR ECOSYSTEM FUNCTIONING – OXYGEN AND NUTRIENT FLUXES IN THE COASTAL ZONE	2019	ESTUARINE, COASTAL AND SHELF SCIENCE	10.1016/j.ecss.2019.05.020	INSTITUTE OF OCEANOGRAPHY, FACULTY OF OCEANOGRAPHY AND GEOGRAPHY, UNIVERSITY OF GDAŃSK, AL. MARSZAŁKA J. PIŁSUDSKIEGO 46, GDYNIA, 81-378, POLAND	THE COASTAL ZONE, OFTEN A MOSAIC OF BIOTOPES, PLAYS A NUMBER OF IMPORTANT ROLES THAT ENSURE THE PROPER FUNCTIONING OF THE ENTIRE MARINE ECOSYSTEM. IN THIS TRANSITION ZONE BETWEEN THE LAND AND THE OPEN SEA, THE PROCESSES OF NUTRIENT TRANSFORMATION AND RETENTION TAKE PLACE. THE OBJECTIVE OF THE PRESENT STUDY WAS TO DETERMINE THE EFFECT OF BENTHIC FAUNA AND ENVIRONMENTAL PARAMETERS ON SOLUTE FLUXES …	BENTHIC COMMUNITIES; COASTAL ZONE; ECOSYSTEM FUNCTIONS; MYTILUS TROSSULUS; OXYGEN AND NUTRIENT FLUXES; ZOSTERA MARINA
GUERRERO-MESEGUER L;COX TE;SANZ-LÁZARO C;SCHMID S;ENZOR LA;MAJOR K;GAZEAU F;CEBRIAN J	DOES OCEAN ACIDIFICATION BENEFIT SEAGRASSES IN A MESOHALINE ENVIRONMENT? A MESOCOSM EXPERIMENT IN THE NORTHERN GULF OF MEXICO	2020	ESTUARIES AND COASTS	10.1007/s12237-020-00720-5	DEPARTAMENTO DE ECOLOGÍA E HIDROLOGÍA, FACULTAD DE BIOLOGÍA, UNIVERSIDAD DE MURCIA, MURCIA, 30100, SPAIN; INTERDISCIPLINARY CENTRE OF MARINE AND ENVIRONMENTAL RESEARCH (CIIMAR), TERMINAL DE CRUZEIROS DE LEIXÕES, AVENIDA NORTON DE MATOS S/N, MATOSINHOS, 4450-208, PORTUGAL; DAUPHIN ISLAND SEA LAB, DAUPHIN ISLAND, AL, UNITED STATES; DEPARTMENT OF BIOLOGICAL SCIENCES, UNIVERSITY OF NEW ORLEANS, NEW O…	OCEAN ACIDIFICATION IS THOUGHT TO BENEFIT SEAGRASSES BECAUSE OF INCREASED CARBON DIOXIDE (CO2) AVAILABILITY FOR PHOTOSYNTHESIS. HOWEVER, IN ORDER TO TRULY ASSESS ECOLOGICAL RESPONSES, EFFECTS OF OCEAN ACIDIFICATION NEED TO BE INVESTIGATED IN A VARIETY OF COASTAL ENVIRONMENTS. WE TESTED THE HYPOTHESIS THAT OCEAN ACIDIFICATION WOULD BENEFIT SEAGRASSES IN THE NORTHERN GULF OF MEXICO, WHERE THE SEAGR…	CARBON DIOXIDE; PH; PRODUCTIVITY; SEAGRASS SPECIES INTERACTIONS
STAVELEY TAB;JACOBY DMP;PERRY D;VAN DER MEIJS F;LAGENFELT I;CREMLE M;GULLSTRÖM M	SEA SURFACE TEMPERATURE DICTATES MOVEMENT AND HABITAT CONNECTIVITY OF ATLANTIC COD IN A COASTAL FJORD SYSTEM	2019	ECOLOGY AND EVOLUTION	10.1002/ece3.5453	DEPARTMENT OF ECOLOGY, ENVIRONMENT AND PLANT SCIENCES, STOCKHOLM UNIVERSITY, STOCKHOLM, SWEDEN; AQUABIOTA WATER RESEARCH, STOCKHOLM, SWEDEN; INSTITUTE OF ZOOLOGY, ZOOLOGICAL SOCIETY OF LONDON, REGENT'S PARK, LONDON, UNITED KINGDOM; DEPARTMENT OF AQUATIC RESOURCES, SWEDISH UNIVERSITY OF AGRICULTURAL SCIENCES, LYSEKIL, SWEDEN; THE COUNTY ADMINISTRATIVE BOARD OF VÄSTRA GÖTALAND, GOTHENBURG, SWEDEN; …	WHILE MOVEMENTS OF ORGANISMS HAVE BEEN STUDIED ACROSS A MYRIAD OF ENVIRONMENTS, INFORMATION IS OFTEN LACKING REGARDING SPATIO-SEASONAL PATTERNING IN COMPLEX TEMPERATE COASTAL SYSTEMS. HIGHLY MOBILE FISH FORM AN INTEGRAL PART OF MARINE FOOD WEBS PROVIDING LINKAGES WITHIN AND AMONG HABITATS, BETWEEN PATCHES OF HABITATS, AND AT DIFFERENT LIFE STAGES. WE INVESTIGATED HOW MOVEMENT, ACTIVITY, AND CONNE…	ACOUSTIC TELEMETRY; COASTAL SEASCAPE ECOLOGY; FISH MOVEMENT; NETWORK ANALYSIS; SEAGRASS HABITAT
HERRERA-BOJÓRQUEZ LG;GONZÁLEZ-MUÑOZ R;LEÓN-DENIZ LV;ARJONA-TORRES G;SIMA-ÁLVAREZ R	SEA ANEMONES (ANTHOZOA: ACTINIARIA) FROM THE COAST OF YUCATÁN, MEXICO; [ANÉMONAS (ANTHOZOA: ACTINIARIA) DE LA COSTA DE YUCATÁN, MÉXICO]	2020	REVISTA MEXICANA DE BIODIVERSIDAD	10.22201/ib.20078706e.2020.91.3195	UNIVERSIDAD AUTÓNOMA DE YUCATÁN, FACULTAD DE MEDICINA VETERINARIA Y ZOOTECNIA, DEPARTAMENTO DE BIOLOGÍA MARINA, KM. 15.5 CARRETERA A XMATKUIL, APARTADO POSTAL 116, MÉRIDA, YUCATÁN, 97315, MEXICO; LABORATORIO DE BIOLOGÍA DE CNIDARIOS, INSTITUTO DE INVESTIGACIONES MARINAS Y COSTERAS, CONSEJO NACIONAL DE INVESTIGACIONES CIENTÍFICAS Y TÉCNICAS, FACULTAD DE CIENCIAS NATURALES Y EXACTAS, UNIVERSIDAD NA…	SEA ANEMONES (ORDER ACTINIARIA) ARE AMONG THE BENTHIC MARINE INVERTEBRATE GROUPS THAT COMMONLY INHABIT A WIDE RANGE OF COASTAL ENVIRONMENTS, INCLUDING SEAGRASS MEADOWS, ROCKY BOTTOMS, CORAL REEFS, SANDY PATCHES, MANGROVES, AND ARTIFICIAL SUBSTRATES. HOWEVER, THEY ARE TYPICALLY OVERLOOKED IN MOST FAUNAL STUDIES OR BIODIVERSITY ASSESSMENTS IN SHALLOW WATER ENVIRONMENTS ALONG THE COASTLINE OF THE ME…	BENTHIC FAUNA; CNIDARIA; GULF OF MEXICO; INVERTEBRATES; WESTERN ATLANTIC
WILSON KL;SKINNER MA;LOTZE HK	EELGRASS (ZOSTERA MARINA) AND BENTHIC HABITAT MAPPING IN ATLANTIC CANADA USING HIGH-RESOLUTION SPOT 6/7 SATELLITE IMAGERY	2019	ESTUARINE, COASTAL AND SHELF SCIENCE	10.1016/j.ecss.2019.106292	DEPARTMENT OF BIOLOGY, DALHOUSIE UNIVERSITY, PO BOX 15000, 1355 OXFORD STREET, HALIFAX, B3H 4R2, NOVA SCOTIA, CANADA; STANTEC CONSULTING LTD., 40 HIGHFIELD PARK DRIVE 102-40, DARTMOUTH, B3A 0A3, NOVA SCOTIA, CANADA	EELGRASS (ZOSTERA MARINA) IS THE DOMINANT PERENNIAL CANOPY-FORMING VEGETATION ALONG THE SOFT-SEDIMENT SHORES OF THE NORTHWEST ATLANTIC. EELGRASS IS CONSIDERED AN ECOLOGICALLY SIGNIFICANT SPECIES IN ATLANTIC CANADA AS IT PROVIDES ESSENTIAL ECOSYSTEM FUNCTIONS AND SERVICES AND IS AN INDICATOR OF ECOSYSTEM HEALTH. RECENT DECLINES OF EELGRASS HABITATS HIGHLIGHT THE NEED FOR METHODS QUANTIFYING THE LA…	CANADA; COASTAL ZONE MONITORING; JORDAN BAY; MARINE MACROPHYTES; NOVA SCOTIA; PIXEL-BASED CLASSIFICATION; PORT JOLI BAY; PORT MOUTON BAY; REMOTE SENSING; SEAGRASS; SEAWEED
ARMENTEROS M;RODRÍGUE-GARCÍA P;PÉREZ-GARCÍA JA;GRACIA A	DIVERSITY PATTERNS OF FREE-LIVING NEMATODE ASSEMBLAGES IN SEAGRASS BEDS FROM THE CUBAN ARCHIPELAGO (CARIBBEAN SEA)	2020	BIODIVERSITY DATA JOURNAL	10.3897/BDJ.8.E58848	CENTRO DE INVESTIGACIONES MARINAS, UNIVERSIDAD DE LA HABANA, HABANA, CUBA; INSTITUTO DE CIENCIAS DEL MAR Y LIMNOLOGÍA, UNIVERSIDAD NACIONAL AUTÓNOMA DE MÉXICO, MÉXICO, MEXICO	DIVERSITY PATTERNS OF FREE-LIVING MARINE NEMATODES IN TROPICAL SEAGRASS BEDS ARE UNDERSTUDIED. HERE, WE DESCRIBE THE SPECIES RICHNESS AND ASSEMBLAGE COMPOSITION OF NEMATODES IN 13 SEAGRASS SITES COVERING THE WHOLE CUBAN ARCHIPELAGO. NEMATODES WERE COLLECTED FROM THALASSIA TESTUDINUM SEAGRASS BEDS AND IDENTIFIED TO SPECIES LEVEL. WE PROVIDE A CHECKLIST OF NEMATODE SPECIES FROM SEAGRASS BEDS. THE S…	CARIBBEAN SEA; DISTANCE DECAY OF SIMILARITY; MEIOFAUNA; RICHNESS; SPATIAL PATTERNS; Β-DIVERSITY
FURNESS E;UNSWORTH RKF	DEMERSAL FISH ASSEMBLAGES IN NE ATLANTIC SEAGRASS AND KELP	2020	DIVERSITY	10.3390/d12100366	PROJECT SEAGRASS, 33 PARK PLACE, CARDIFF, CF10 3BA, UNITED KINGDOM; SEAGRASS ECOSYSTEM RESEARCH GROUP, COLLEGE OF SCIENCE, SWANSEA UNIVERSITY, WALLACE BUILDING, SWANSEA, SA2 8PP, UNITED KINGDOM	GLOBAL FISHERIES ARE IN DECLINE, CALLING FOR URGENT EVIDENCE-BASED ACTION. ONE SUCH ACTION IS THE IDENTIFICATION AND PROTECTION OF FISHERY-ASSOCIATED HABITATS SUCH AS SEAGRASS MEADOWS AND KELP FORESTS, BOTH OF WHICH HAVE SUFFERED LONG-TERM LOSS AND DEGRADATION IN THE NORTH ATLANTIC REGION. DIRECT COMPARISONS OF THE VALUE OF SEAGRASS AND KELP IN SUPPORTING DEMERSAL FISH ASSEMBLAGES ARE LARGELY ABS…	BIODIVERSITY CONSERVATION; EELGRASS; FISH ASSEMBLAGES; FISHERIES; LAMINARIA; MARINE ECOSYSTEM; NURSERY HABITAT; SPECIES DIVERSITY; UK; ZOSTERA
RUIZ-FERNÁNDEZ AC;SANCHEZ-CABEZA J-A;CUÉLLAR-MARTÍNEZ T;PÉREZ-BERNAL LH;CARNERO-BRAVO V;ÁVILA E;CARDOSO-MOHEDANO JG	INCREASING SALINIZATION AND ORGANIC CARBON BURIAL RATES IN SEAGRASS MEADOWS FROM AN ANTHROPOGENICALLY-MODIFIED COASTAL LAGOON IN SOUTHERN GULF OF MEXICO	2020	ESTUARINE, COASTAL AND SHELF SCIENCE	10.1016/j.ecss.2020.106843	UNIDAD ACADÉMICA MAZATLÁN, INSTITUTO DE CIENCIAS DEL MAR Y LIMNOLOGÍA, UNIVERSIDAD NACIONAL AUTÓNOMA DE MÉXICO, CALZ. J. MONTES CAMARENA S/N, PLAYA SUR, MAZATLÁN, 82040, MEXICO; INSTITUTO DEL MAR DEL PERU (IMARPE), ESQUINA GENERAL GAMARRA Y VALLE, CALLAO, PERU; GEOTOP AND DÉPARTEMENT DES SCIENCES DE LA TERRE ET DE L'ATMOSPHÈRE, UNIVERSITÉ DU QUÉBEC À MONTRÉAL, P.O. BOX 8888, STATION CENTRE-VILLE,…	INTERTIDAL ECOSYSTEMS, SUCH AS MARSHES, MANGROVES, AND SEAGRASSES, CONTRIBUTE TO THE GLOBAL CARBON STORAGE, HELPING TO REGULATE ATMOSPHERIC CO2 CONCENTRATIONS. ORGANIC CARBON (CORG) DATA FROM SEAGRASS MEADOWS IN THE MEXICAN COASTLINE ARE STILL SCARCE, PREVENTING APPROPRIATE EVALUATIONS OF ITS CONTRIBUTION TO MITIGATE GLOBAL CLIMATE CHANGE. RECENT TEMPORAL CHANGES (≤100 YEARS) OF CORG CONCENTRATIO…	<SUP>210</SUP>PB DATING; COASTAL CARBON SINK; GULF OF MEXICO LARGE MARINE ECOSYSTEM; SEA LEVEL RISE; SEDIMENTS
WITAK M;PĘDZIŃSKI J;OLIWA S;HETKO D	BIODIVERSITY OF BENTHIC DIATOM FLORA IN THE COASTAL ZONE OF PUCK BAY (SOUTHERN BALTIC SEA): A CASE STUDY OF THE HEL PENINSULA	2020	OCEANOLOGICAL AND HYDROBIOLOGICAL STUDIES	10.1515/ohs-2020-0027	UNIVERSITY OF GDAŃSK, FACULTY OF OCEANOGRAPHY AND GEOGRAPHY, INSTITUTE OF OCEANOGRAPHY, DEPARTMENT OF MARINE GEOLOGY, AL. M. PIŁSUDSKIEGO 46, GDYNIA, 81-378, POLAND	THE PAPER PRESENTS THE RESULTS OF THE ANALYSIS OF DIATOMS FROM SURFACE SEDIMENTS (STONES, SANDS) AND MACROFLORA (SEAGRASS, MACROALGAE) COLLECTED AT 16 SAMPLING SITES LOCATED ALONG THE INNER COASTAL ZONE OF PUCK BAY (SOUTHERN BALTIC SEA) ALONG THE HEL PENINSULA. THE MAIN DIATOM SPECIES OF EPILITHON, EPIPSAMMON AND EPIPHYTON WERE CHARACTERIZED WITH RESPECT TO THEIR AUTECOLOGICAL PREFERENCES (HABITA…	BALTIC SEA; BENTHIC DIATOMS; COASTAL ZONE; ECOLOGY; HEL PENINSULA; PUCK BAY; SUBSTRATE
PEZY J-P;DELECRIN C;BAFFREAU A;BASUYAUX O;DAUVIN J-C	ANTHROPOGENIC IMPACT OF OYSTER FARMING ON MACROFAUNA BIODIVERSITY IN AN EELGRASS (ZOSTERA MARINA) ECOSYSTEM OF THE ENGLISH CHANNEL	2019	ECOLOGICAL INDICATORS	10.1016/j.ecolind.2019.105480	NORMANDIE UNIV., UNICAEN, MORPHODYNAMIQUE CONTINENTALE ET CÔTIÈRE, CNRS UMR 6143 M2C, 24 RUE DES TILLEULS, CAEN, F-14000, FRANCE; GEMEL-NORMANDIE, 54 RUE DU DOCTEUR CHARCOT, LUC-SUR-MER, 14530, FRANCE; SMEL, CENTRE EXPÉRIMENTAL, ZAC BLAINVILLE SUR MER, BLAINVILLE SUR MER, F-50560, FRANCE	ZOSTERA MARINA FLOURISH ALONG THE WEST COAST OF COTENTIN, IN COHABITATION WITH EXTENSIVE OYSTER CULTIVATION. IN 2016, SEASONAL SAMPLING WAS CARRIED OUT BASED ON FIVE COMBINATIONS OF CONDITIONS INVOLVING VEGETATED AND UNVEGETATED AREAS, PRESENCE OR ABSENCE OF OYSTER TABLES AND A CONTROL STATION WITHOUT EITHER EELGRASS OR OYSTER CULTIVATION. THE SEDIMENTS CONSISTED OF MUDDY SANDY GRAVEL AND NO SIGN…	DIVERSITY; ECOLOGICAL STATUS; HUMAN ACTIVITY; SEASONAL CHANGES; TRACTOR PATHWAY
LARKIN PD;HAMILTON AM;LOPEZ AI;RUBIANO-RINCON S	HOW CLONE CAN YOU GO? SEEDBANK DENSITY AND A MULTISCALE ASSESSMENT OF GENOTYPIC DIVERSITY IN THE SEAGRASS HALODULE WRIGHTII	2020	AQUATIC BOTANY	10.1016/j.aquabot.2020.103207	DEPARTMENT OF PHYSICAL AND ENVIRONMENTAL SCIENCES, TEXAS A&M UNIVERSITY-CORPUS CHRISTI, CORPUS CHRISTI, 78412-5802, TX, UNITED STATES	SEAGRASS CONSERVATION AND MANAGEMENT PLANS ARE PLACING INCREASED EMPHASIS ON THE COLLECTION OF DATA RELATED TO SEAGRASS BED “CONDITION” SUCH AS VEGETATIVE CHARACTERISTICS, SEED PRODUCTION AND GENETIC DIVERSITY. ONE IMPORTANT ASPECT OF GENETIC DIVERSITY IN SPECIES THAT REPRODUCE BOTH SEXUALLY AND ASEXUALLY IS GENOTYPIC DIVERSITY. GENOTYPIC (CLONAL) DIVERSITY IS USUALLY DESCRIBED AS THE PROPORTION …	CLONAL GROWTH; GENETIC DIVERSITY; HALODULE WRIGHTII; MICROSATELLITES; SEAGRASS
GAGNON K;VIRTANEN EA;RUSANEN P;NURMI M;VIITASALO M;JORMALAINEN V	CORMORANTS HAVE NEGLIGIBLE SEASCAPE-SCALE IMPACTS ON BENTHIC VEGETATION COMMUNITIES	2020	MARINE ECOLOGY PROGRESS SERIES	10.3354/meps13494	SECTION OF ECOLOGY, DEPARTMENT OF BIOLOGY, UNIVERSITY OF TURKU, TURUN YLIOPISTO, 20014, FINLAND; ENVIRONMENTAL AND MARINE BIOLOGY, ÅBO AKADEMI UNIVERSITY, TURKU, 20520, FINLAND; FINNISH ENVIRONMENT INSTITUTE, MARINE RESEARCH CENTRE, HELSINKI, 00790, FINLAND; FINNISH ENVIRONMENT INSTITUTE, BIODIVERSITY CENTRE, HELSINKI, 00790, FINLAND	GREAT CORMORANT PHALACROCORAX CARBO SINENSIS POPULATIONS IN THE BALTIC SEA HAVE RAPIDLY EXPANDED SINCE THE 1990S, RAISING CONCERNS ABOUT THEIR ECOSYSTEM IMPACTS. NUTRIENT RUNOFF FROM COLONIES, AS WELL AS CORMORANT PREDATION ON FISH, CAN AFFECT SURROUNDING PRODUCER COMMUNITIES. PAST STUDIES HAVE FOUND CORMORANT IMPACTS ON PRODUCERS IN THE IMMEDIATE VICINITY OF COLONIES, BUT THE IMPORTANCE OF CORMO…	BALTIC SEA; CORMORANTS; MACROALGAE; MACROPHYTES; NUTRIENT ENRICHMENT; PHALACROCORAX
JOEL FODRIE F;HECK KL;JR;ANDRUS CFT;POWERS SP	DETERMINANTS OF THE NURSERY ROLE OF SEAGRASS MEADOWS IN THE SUB-TROPICAL GULF OF MEXICO: INSHORE–OFFSHORECONNECTIVITYFORSNAPPERANDGROUPER	2020	MARINE ECOLOGY PROGRESS SERIES	10.3354/meps13403	INSTITUTE OF MARINE SCIENCES, DEPARTMENT OF MARINE SCIENCES, UNIVERSITY OF NORTH CAROLINA AT CHAPEL HILL, MOREHEAD CITY, 28557, NC, UNITED STATES; DAUPHIN ISLAND SEA LAB., DAUPHIN ISLAND, 36528, AL, UNITED STATES; DEPARTMENT OF MARINE SCIENCES, LIFE SCIENCES BUILDING ROOM 25, UNIVERSITY OF SOUTH ALABAMA, MOBILE, 36688, AL, UNITED STATES; DEPARTMENT OF GEOLOGICAL SCIENCES, UNIVERSITY OF ALABAMA, 2…	QUANTIFYING THE NURSERY ROLE OF HABITATS OR LOCATIONS IN SUPPORTING FISHERIES IS CENTRAL TO UNDERSTANDING POPULATION-SCALE ANIMAL-HABITAT RELATIONSHIPS, AND IN GUIDING ECOSYSTEM-BASED MANAGEMENT. WE ASSESSED THE NURSERY ROLE OF NORTHERN GULF OF MEXICO SEAGRASS MEADOWS FOR GRAY SNAPPER, LANE SNAPPER, AND GAG RECRUITING TO ALABAMA’S EXTENSIVE OFFSHORE REEF COMPLEX. WE ACCOMPLISHED THIS USING BROADS…	CONNECTIVITY; EGRESS; JUVENILE FISHES; LUTJANIDS; RECRUITMENT; SERRANIDS
MAGRIS RA;GIARRIZZO T	MYSTERIOUS OIL SPILL IN THE ATLANTIC OCEAN THREATENS MARINE BIODIVERSITY AND LOCAL PEOPLE IN BRAZIL	2020	MARINE POLLUTION BULLETIN	10.1016/j.marpolbul.2020.110961	CHICO MENDES INSTITUTE FOR BIODIVERSITY CONSERVATION, MINISTRY OF ENVIRONMENT, BRASILIA DF, 70.670-350, BRAZIL; NÚCLEO DE ECOLOGIA AQUÁTICA E PESCA DA AMAZÔNIA (NEAP), UNIVERSIDADE FEDERAL DO PARÁ, BELÉM, 66040-170, PA, BRAZIL	THIS STUDY PROVIDES THE FIRST PRELIMINARY ASSESSMENT OF THE POTENTIAL IMPACT FROM THE RECENT OIL SPILL IN THE SOUTHERN ATLANTIC OCEAN. USING INFORMATION ON THE OCCURRENCE OF OIL PATCHES ALONG THE BRAZILIAN COAST, WE QUANTIFIED POTENTIAL EXPOSURE OF MARINE COASTAL HABITATS (ESTUARIES, MANGROVES, BEACHES, SEAGRASS MEADOWS, TIDAL FLATS, AND CORAL REEFS) TO OIL-RELATED DISTURBANCES. WE ALSO EVALUATED…
SOARES S;ELWENN SA;CAMPBELL M;WHITE P;STILL N;MUNRO ES	SALMONID ALPHAVIRUS SUBTYPE I ISOLATED FROM CLINICALLY-DISEASED ATLANTIC SALMON, SALMO SALAR, IN FRESHWATER CULTURE	2019	AQUACULTURE	10.1016/j.aquaculture.2019.06.006	MARINE SCOTLAND SCIENCE, MARINE LABORATORY, ABERDEEN, SCOTLAND, UNITED KINGDOM	PANCREAS DISEASE (PD) IS A DISEASE OF CULTIVATED SALMONIDS CAUSED BY SALMONID ALPHAVIRUS (SAV) AND IT IS RESPONSIBLE FOR SIGNIFICANT LOSSES WITHIN THE AQUACULTURE INDUSTRY, AT THE MARINE STAGE, IN IRELAND, NORWAY AND SCOTLAND. IN MAY 2018, AN INCREASED MORTALITY OF ATLANTIC SALMON AT A FRESHWATER HATCHERY ON THE WEST COAST OF SCOTLAND WAS REPORTED TO MARINE SCOTLAND SCIENCE, FISH HEALTH INSPECTOR…	DISEASE OUTBREAK; PANCREAS DISEASE; SALMONID ALPHAVIRUS; SALMONID FRESHWATER PRODUCTION
TRACY AM;PIELMEIER ML;YOSHIOKA RM;HERON SF;DREW HARVELL C	INCREASES AND DECREASES IN MARINE DISEASE REPORTS IN AN ERA OF GLOBAL CHANGE	2019	PROCEEDINGS OF THE ROYAL SOCIETY B: BIOLOGICAL SCIENCES	10.1098/rspb.2019.1718	DEPARTMENT OF ECOLOGY AND EVOLUTIONARY BIOLOGY, CORNELL UNIVERSITY, ITHACA, 14853, NY, UNITED STATES; OREGON INSTITUTE OF MARINE BIOLOGY, UNIVERSITY OF OREGON, CHARLESTON, 97420, OR, UNITED STATES; MARINE GEOPHYSICAL LABORATORY, PHYSICS DEPARTMENT, COLLEGE OF SCIENCE AND ENGINEERING, JAMES COOK UNIVERSITY, TOWNSVILLE, 4811, QLD, AUSTRALIA; NOAA CORAL REEF WATCH, NESDIS CENTER FOR SATELLITE APPLIC…	OUTBREAKS OF MARINE INFECTIOUS DISEASES HAVE CAUSED WIDESPREAD MASS MORTALITIES, BUT THE LACK OF BASELINE DATA HAS PRECLUDED EVALUATING WHETHER DISEASE IS INCREASING OR DECREASING IN THE OCEAN. WE USE AN ESTABLISHED LITERATURE PROXY METHOD FROM WARD AND LAFFERTY (WARD AND LAFFERTY 2004 PLOS BIOLOGY 2, E120 (DOI:10.1371/JOURNAL.PBIO.0020120)) TO ANALYSE A 44-YEAR GLOBAL RECORD OF NORMALIZED DISEAS…	INFECTIOUS DISEASE; LITERATURE PROXY; MARINE; TEMPERATURE ANOMALIES
ALONSO-HERNÁNDEZ CM;FANELLI E;DIAZ-ASENCIO M;SANTAMARÍA JM;MORERA-GÓMEZ Y	CARBON AND NITROGEN ISOTOPES TO DISTINGUISH SOURCES OF SEDIMENTARY ORGANIC MATTER IN A CARIBBEAN ESTUARY	2020	ISOTOPES IN ENVIRONMENTAL AND HEALTH STUDIES	10.1080/10256016.2020.1819263	CENTRO DE ESTUDIOS AMBIENTALES DE CIENFUEGOS (CEAC), CIENFUEGOS, CUBA; ENVIRONMENT LABORATORIES, INTERNATIONAL ATOMIC ENERGY AGENCY, MONACO, MONACO; DEPARTMENT OF LIFE AND ENVIRONMENTAL SCIENCES (DISVA), MARCHE POLYTECHNIC UNIVERSITY, ANCONA, ITALY; DIVISION OF OCEANOLOGY, ENSENADA CENTER FOR SCIENTIFIC RESEARCH AND HIGHER EDUCATION (CICESE), ENSENADA, MEXICO; LABORATORIO INTEGRADO DE CALIDAD AMB…	CARBON AND NITROGEN STABLE ISOTOPE COMPOSITIONS (Δ13C AND Δ15N) OF ORGANIC MATTER (OM) AND TOTAL ORGANIC CARBON TO TOTAL NITROGEN RATIO (CORG/TN) IN A SEDIMENT CORE COLLECTED IN SAGUA ESTUARY (CUBA), WERE INVESTIGATED TO ELUCIDATE THE ORIGIN OF THE SEDIMENTARY OM (SOM) AND CHANGES IN ITS MAIN SOURCES, OVER THE LAST 100 YEARS. RESULTS SHOWED ALMOST CONSTANT VALUES IN THE ELEMENTAL AND ISOTOPE COMP…	CARBON-13; CARIBBEAN SEA; CUBA; LEAD-210; NITROGEN-15; ORGANIC MATTER; RADIUM-226; SAGUA ESTUARY; SEDIMENTS
ESPINO F;OTERO-FERRER FJ;BOSCH NE;COCA J;HAROUN R;TUYA F	WIDESPREAD DEMOGRAPHIC EXPLOSION OF A NON-INDIGENOUS HYDROZOAN ON AN OCEANIC ISLAND; [EXPLOSIÓN DEMOGRÁFICA DE UN HIDROZOO EXÓTICO EN UNA ISLA OCEÁNICA]	2020	SCIENTIA MARINA	10.3989/scimar.04949.09A	GRUPO DE INVESTIGACIÓN EN BIODIVERSIDAD Y CONSERVACIÓN, IU-ECOAQUA, UNIVERSIDAD DE LAS PALMAS DE GRAN CANARIA, CRTA. TALIARTE S/N, TELDE, 35214, CANARY ISLANDS, SPAIN; SCHOOL OF BIOLOGICAL SCIENCES, UWA OCEANS INSTITUTE, CRAWLEY, PERTH, WA, AUSTRALIA; DEPARTAMENTO DE BIOLOGÍA, FACULTAD DE CIENCIAS DEL MAR, UNIVERSIDAD DE LAS PALMAS DE GRAN CANARIA, CANARY ISLANDS, SPAIN	THE ARRIVAL OF NON-INDIGENOUS SPECIES INTO NEW AREAS IS ONE OF THE MAIN PROCESSES ALTERING THE OCEANS GLOBALLY. MACRORHYNCHIA PHILIPPINA IS A LARGE-SIZED COLONIAL HYDROZOAN OF AN INVASIVE NATURE. TO OBTAIN A DEEPER UNDERSTANDING OF THE PROCESS OF COLONIZATION OF NEW AREAS, IT IS ESSENTIAL TO DESCRIBE THE ECOLOGICAL PATTERN THROUGH SCALES OF TEMPORAL AND SPATIAL VARIATION. IN THIS STUDY, WE DESCRI…	CANARY ISLANDS; COLONIZATION; HYDROZOAN; NEARSHORE HABITATS; NON-INDIGENOUS SPECIES
JACKSON CA;SCHMUTZ P;HARWELL MC;LITTLES CJ	THE ECOSYSTEM SERVICE OF PROPERTY PROTECTION AND EXPOSURE TO ENVIRONMENTAL STRESSORS IN THE GULF OF MEXICO	2020	OCEAN AND COASTAL MANAGEMENT	10.1016/j.ocecoaman.2019.105017	UNIVERSITY OF WEST FLORIDA, PENSACOLA, 32514, FL, UNITED STATES; U.S. EPA, GULF ECOSYSTEM MEASUREMENT & MODELING DIVISION, CENTER FOR ENVIRONMENTAL MEASUREMENT & MODELING, GULF BREEZE, 32561, FL, UNITED STATES; U.S. ARMY CORPS OF ENGINEERS, PORTLAND DISTRICT, UNITED STATES	ENVIRONMENTAL STRESSORS SUCH AS SEA-LEVEL RISE, EROSION, AND INCREASED STORM FREQUENCY AND INTENSITY ARE EXPOSING COASTAL PROPERTIES TO GREATER AMOUNTS OF DAMAGE. COASTAL HABITATS LIKE BEACHES, DUNES, SEAGRASSES, AND WETLANDS CAN HELP REDUCE EXPOSURE AND PROPERTY DAMAGE. USING INVEST'S COASTAL VULNERABILITY MODEL, AN EXPOSURE INDEX VALUE WAS CALCULATED FOR EVERY 250 M2 SEGMENT ALONG THE COASTLINE…	COASTAL MANAGEMENT; ECOSYSTEM SERVICES; PROPERTY PROTECTION; SEA-LEVEL RISE
ZHAO Q;STEPHENSON F;LUNDQUIST C;KASCHNER K;JAYATHILAKE D;COSTELLO MJ	WHERE MARINE PROTECTED AREAS WOULD BEST REPRESENT 30% OF OCEAN BIODIVERSITY	2020	BIOLOGICAL CONSERVATION	10.1016/j.biocon.2020.108536	INSTITUTE OF MARINE SCIENCE, UNIVERSITY OF AUCKLAND, AUCKLAND, 1142, NEW ZEALAND; THE NATIONAL INSTITUTE OF WATER AND ATMOSPHERIC RESEARCH, HAMILTON, 3251, NEW ZEALAND; ALBERT LUDWIG UNIVERSITY OF FREIBURG, GERMANY; FACULTY OF BIOSCIENCE AND AQUACULTURE, NORD UNIVERSITET, POSTBOKS 1490, BODØ, 8049, NORWAY; SCHOOL OF ENVIRONMENT, UNIVERSITY OF AUCKLAND, AUCKLAND, NEW ZEALAND	THE IUCN (THE INTERNATIONAL UNION FOR CONSERVATION OF NATURE) WORLD CONSERVATION CONGRESS CALLED FOR THE FULL PROTECTION OF 30% OF EACH MARINE HABITAT GLOBALLY AND AT LEAST 30% OF ALL THE OCEAN. THUS, WE QUANTITATIVELY PRIORITIZED THE TOP 30% AREAS FOR MARINE PROTECTED AREAS (MPAS) GLOBALLY USING GLOBAL SCALE MEASURES OF BIODIVERSITY FROM THE SPECIES TO ECOSYSTEM LEVEL. THE ANALYSIS USED (A) ECOS…
TEWFIK A;BABCOCK EA;APPELDOORN RS;GIBSON J	DECLINING SIZE OF ADULTS AND JUVENILE HARVEST THREATENS SUSTAINABILITY OF A TROPICAL GASTROPOD, LOBATUS GIGAS, FISHERY	2019	AQUATIC CONSERVATION: MARINE AND FRESHWATER ECOSYSTEMS	10.1002/aqc.3147	WILDLIFE CONSERVATION SOCIETY, BELIZE, GLOBAL CONSERVATION PROGRAM, GLOBAL CONSERVATION PROGRAM, BELIZE CITY, BELIZE; DEPARTMENT OF MARINE BIOLOGY AND ECOLOGY, UNIVERSITY OF MIAMI, ROSENSTIEL SCHOOL OF MARINE AND ATMOSPHERIC SCIENCES, MIAMI, FL, UNITED STATES; DEPARTMENT OF MARINE SCIENCES, RECINTO UNIVERSITARIO DE MAYAGUEZ, UNIVERSIDAD DE PUERTO RICO, MAYAGÜEZ, PR, UNITED STATES	QUEEN CONCH (LOBATUS GIGAS) IS A LARGE HERBIVOROUS GASTROPOD, FOUND ACROSS THE CARIBBEAN, WHICH FORMS THE BASIS OF IMPORTANT DIVE FISHERIES. CONCH HAVE A TWO-PHASE SHELL GROWTH PATTERN, FIRST IN SHELL LENGTH (SL), WHICH CEASES WELL BEFORE MATURITY, FOLLOWED BY GROWTH IN SHELL LIP THICKNESS (LT) INTO MATURITY. THIS GROWTH PATTERN MUST BE CONSIDERED IN DETERMINING THE IDEAL SIZE AND ASSOCIATED MATU…	BELIZE; CORAL REEF; MANAGEMENT MEASURES; OVERFISHING; QUEEN CONCH; SEAGRASS; SMALL-SCALE FISHERIES
PLOWMAN CQ;TROWBRIDGE CD;DAVENPORT J;LITTLE C;HARMAN L;MCALLEN R	STRESSED FROM ABOVE AND STRESSED FROM BELOW: DISSOLVED OXYGEN FLUCTUATIONS IN LOUGH HYNE, A SEMI-ENCLOSED MARINE LAKE	2020	ICES JOURNAL OF MARINE SCIENCE	10.1093/ICESJMS/FSAA108	OREGON INSTITUTE OF MARINE BIOLOGY, P.O. BOX 5389, CHARLESTON, 97420, OR, UNITED STATES; SCHOOL OF BIOLOGICAL EARTH AND ENVIRONMENTAL SCIENCES, UNIVERSITY COLLEGE CORK, ENTERPRISE CENTRE, DISTILLERY FIELDS, NORTH MALL, CORK CITY, IRELAND; BEGGARS KNOLL, LONG RIVER ROAD, NEWTOWN,, WESTBURY BA13 3ED, UNITED KINGDOM	DISSOLVED OXYGEN (DO) CONCENTRATIONS OF THE FULLY MARINE LOUGH HYNE, SW IRELAND, WERE SAMPLED IN BIOLOGICALLY DIFFERENT HABITATS BETWEEN 2014 AND 2019 TO INVESTIGATE THE DECLINING WATER QUALITY IN THE MARINE RESERVE AND THE SEVERITY OF OXIDATIVE STRESS ON BENTHIC COMMUNITIES. DO WAS MEASURED ABOVE AND BELOW SHALLOW SUBTIDAL ROCKS, IN THE RAPIDS CONNECTION TO THE CELTIC SEA, IN SEAGRASS MEADOWS (Z…	DISSOLVED OXYGEN; HYPOXIA; IRELAND; OXYGEN DYNAMICS
KALLIO N;SAHLA M;KALLIOLA R	DECREASING SALINITY OF THE BALTIC SEA WILL CHANGE SPECIES DISTRIBUTION AREAS ALONG THE FINNISH SEACOAST; [ITÄMEREN ALENEVA SUOLAPITOISUUS MUUTTAA SUOMEN RANNIKON LAJIEN LEVINNEISYYTTÄ]	2020	TERRA	10.30677/terra.90638	TURUN YLIOPISTO, FINLAND; METSÄHALLITUS, TURUN YLIOPISTO, FINLAND	THE PHYSICAL AND CHEMICAL PROPERTIES OF WATER ARE VITAL FOR AQUATIC ORGANISMS. SHOULD CHANGES IN THESE CONDITIONS OCCUR, RESPONSES WOULD FOLLOW BOTH IN THE DISTRIBUTIONS OF SPECIES AND ECOSYSTEM FUNCTIONING. WATER SALINITY IS PARTICULARLY CRITICAL BECAUSE IT INDUCES OSMOTIC STRESS AND REQUIRES SPECIFIC PHYSIOLOGICAL ADAPTATIONS FROM THE LIVING ORGANISMS. CURRENT CLIMATE CHANGE MODELS SUGGEST INCR…	BALTIC SEA; BIODIVERSITY; CLIMATE CHANGE; SALINITY
LEÓN-ZAYAS R;MCCARGAR M;DREW JA;BIDDLE JF	MICROBIOMES OF FISH, SEDIMENT AND SEAGRASS SUGGEST CONNECTIVITY OF CORAL REEF MICROBIAL POPULATIONS	2020	PEERJ	10.7717/peerj.10026	DEPARTMENT OF BIOLOGY, WILLAMETTE UNIVERSITY, SALEM, OR, UNITED STATES; DEPARTMENT OF BIOLOGICAL SCIENCES, FORDHAM UNIVERSITY, BRONX, NY, UNITED STATES; ENVIRONMENTAL SCIENCE AND FORESTRY, STATE UNIVERSITY, NEW YORK COLLEGE OF ENVIRONMENTAL SCIENCE AND FORESTRY, SYRACUSE, NY, UNITED STATES; SCHOOL OF MARINE SCIENCE AND POLICY, UNIVERSITY OF DELAWARE, LEWES, DE, UNITED STATES	THE BENTHIC ENVIRONMENTS OF CORAL REEFS ARE HEAVILY SHAPED BY PHYSIOCHEMICAL FACTORS, BUT ALSO THE ECOLOGICAL INTERACTIONS OF THE ANIMALS AND PLANTS IN THE REEF ECOSYSTEM. MICROBIAL POPULATIONS MAY BE SHARED WITHIN THE ECOSYSTEM OF SEDIMENTS, SEAGRASSES AND REEF FISH. IN THIS STUDY, WE HYPOTHESIZE THAT CORAL REEF AND SEAGRASS ENVIRONMENTS SHARE MEMBERS OF THE MICROBIAL COMMUNITY THAT ARE RARE IN …	CORAL REEF; FISH GUT; MICROBIOME; SEDIMENT
CARO C;MARQUES JC;CUNHA PP;TEIXEIRA Z	ECOSYSTEM SERVICES AS A RESILIENCE DESCRIPTOR IN HABITAT RISK ASSESSMENT USING THE INVEST MODEL	2020	ECOLOGICAL INDICATORS	10.1016/j.ecolind.2020.106426	UNIVERSITY OF COIMBRA, MARE - MARINE AND ENVIRONMENTAL SCIENCES CENTRE, DEPARTMENT OF LIFE SCIENCES, COIMBRA, 3000-456, PORTUGAL; BIOLOGY DEPARTMENT, FACULTY OF SCIENCES, LA MOLINA NATIONAL AGRARIAN UNIVERSITY, PERU; UNIVERSITY OF COIMBRA, MARE - MARINE AND ENVIRONMENTAL SCIENCES CENTRE, DEPARTMENT OF EARTH SCIENCES, PORTUGAL	VULNERABILITY OF COASTAL ECOSYSTEMS HAS BEEN INCREASING AS A RESULT OF HUMAN PERTURBATIONS THAT COMPROMISE THE ABILITY TO PROVIDE MULTIPLE ECOSYSTEM SERVICES. VULNERABILITY IS A FUNCTION OF EXPOSURE TO STRESSORS AND OF SENSITIVITY TO IMPACT AND RESILIENCE; IT HAS BEEN SUGGESTED AS A PROXY OF A HABITAT'S ABILITY TO DELIVER ECOSYSTEM SERVICES. DIFFERENT APPROACHES HAVE BEEN PROPOSED; SOME ASSUME TH…	ECOSYSTEM SERVICES ABUNDANCE; EUNIS HABITATS; MANAGEMENT; MONDEGO ESTUARY; PORTUGAL; VULNERABILITY; WETLANDS
NEPAL A;WOLFSON DL;AHLUWALIA BS;JENSEN I;JØRGENSEN J;ILIEV DB	INTRACELLULAR DISTRIBUTION AND TRANSCRIPTIONAL REGULATION OF ATLANTIC SALMON (SALMO SALAR) RAB5C, 7A AND 27A HOMOLOGS BY IMMUNE STIMULI	2020	FISH AND SHELLFISH IMMUNOLOGY	10.1016/j.fsi.2020.01.058	NORWEGIAN COLLEGE OF FISHERY SCIENCE, FACULTY OF BIOSCIENCES, FISHERIES & ECONOMICS, UIT THE ARCTIC UNIVERSITY OF NORWAY, TROMSØ, NORWAY; DEPARTMENT OF PHYSICS AND TECHNOLOGY, UIT THE ARCTIC UNIVERSITY OF NORWAY, TROMSØ, NORWAY; DEPARTMENT OF GENE REGULATION, INSTITUTE OF MOLECULAR BIOLOGY ‘ROUMEN TSANEV’, BULGARIAN ACADEMY OF SCIENCES, SOFIA, BULGARIA	RAB GTPASES CONTROL TRAFFICKING OF INTRACELLULAR VESICLES AND ARE KEY REGULATORS OF ENDOCYTIC AND SECRETORY PATHWAYS. DUE TO THEIR SPECIFIC DISTRIBUTION, THEY MAY SERVE AS MARKERS FOR DIFFERENT ENDOLYSOSOMAL COMPARTMENTS. SINCE RAB GTPASES ARE INVOLVED IN UPTAKE AND TRAFFICKING OF ENDOCYTOSED LIGANDS AND CELL RECEPTORS, AS WELL AS SECRETION OF IMMUNE MEDIATORS, THEY HAVE BEEN IMPLICATED IN DIVERS…	ATLANTIC SALMON; ENDOCYTOSIS; RAB27A; RAB5C; RAB7A; SALMONID ALPHAVIRUS (SAV); TLR LIGANDS
JANSEN MD;GUARRACINO M;CARSON M;MODAHL I;TAKSDAL T;SINDRE H;BRUN E;TAVORNPANICH S	FIELD EVALUATION OF DIAGNOSTIC TEST SENSITIVITY AND SPECIFICITY FOR SALMONID ALPHAVIRUS (SAV) INFECTION AND PANCREAS DISEASE (PD) IN FARMED ATLANTIC SALMON (SALMO SALAR L.) IN NORWAY USING BAYESIAN LATENT CLASS ANALYSIS	2019	FRONTIERS IN VETERINARY SCIENCE	10.3389/fvets.2019.00419	NORWEGIAN VETERINARY INSTITUTE, OSLO, NORWAY; ROYAL VETERINARY COLLEGE, LONDON, UNITED KINGDOM	SALMONID ALPHAVIRUS (SAV) IS THE OIE-LISTED, VIRAL CAUSE OF PANCREAS DISEASE (PD) IN FARMED ATLANTIC SALMON. SAV IS ROUTINELY DETECTED BY PCR–METHODS WHILE TYPICAL HISTOPATHOLOGICAL LESIONS ARE ADDITIONALLY USED TO CONFIRM THE DIAGNOSIS. FIELD EVALUATION OF DIAGNOSTIC TEST PERFORMANCE IS ESSENTIAL TO ENSURE CONFIDENCE IN A TEST'S ABILITY TO PREDICT THE INFECTION OR DISEASE STATUS OF A TARGET ANIM…	ATLANTIC SALMON; BAYESIAN LATENT CLASS ANALYSIS; DIAGNOSTIC SENSITIVITY; DIAGNOSTIC SPECIFICITY; PANCREAS DISEASE; REAL-TIME RT-PCR; SALMONID ALPHAVIRUS
TEIGE LH;AKSNES I;RØSÆG MV;JENSEN I;JØRGENSEN J;SINDRE H;COLLINS C;COLLET B;RIMSTAD E;DAHLE MK;BOYSEN P	DETECTION OF SPECIFIC ATLANTIC SALMON ANTIBODIES AGAINST SALMONID ALPHAVIRUS USING A BEAD-BASED IMMUNOASSAY	2020	FISH AND SHELLFISH IMMUNOLOGY	10.1016/j.fsi.2020.07.055	FACULTY OF VETERINARY MEDICINE, NORWEGIAN UNIVERSITY OF LIFE SCIENCES (NMBU), OSLO, NORWAY; SALMAR FARMING AS, TRONDHEIM, NORWAY; THE NORWEGIAN COLLEGE OF FISHERY SCIENCE, UIT THE ARCTIC UNIVERSITY OF NORWAY, TROMSØ, NORWAY; DEPARTMENT OF FISH HEALTH, NORWEGIAN VETERINARY INSTITUTE, OSLO, NORWAY; UNIVERSITÉ PARIS-SACLAY, INRAE, UVSQ, VIM, JOUY-EN-JOSAS, 78350, FRANCE	SALMONID ALPHAVIRUS (SAV) IS THE ETIOLOGICAL CAUSE OF PANCREAS DISEASE (PD) IN ATLANTIC SALMON (SALMO SALAR). SEVERAL VACCINES AGAINST SAV ARE IN USE, BUT PD STILL CAUSE SIGNIFICANT MORTALITY AND CONCERN IN EUROPEAN AQUACULTURE, RAISING THE NEED FOR OPTIMAL TOOLS TO MONITOR SAV IMMUNITY. TO MONITOR AND CONTROL THE DISTRIBUTION OF PD IN NORWAY, ALL SALMONID FARMS ARE REGULARLY SCREENED FOR SAV BY …	ANTIBODIES; ATLANTIC SALMON; BEAD-BASED ASSAY; SALMONID ALPHAVIRUS; SAV; SEROLOGICAL ASSAY; XMAP
ARELLANO-MÉNDEZ LU;MORA-OLIVO A;ZAMORA-TOVAR C;DE LA ROSA-MANZANO E;TORRES-CASTILLO JA;BELLO-PINEDA J	STRUCTURAL COMPLEXITY OF TROPICAL SEAGRASSES MEADOWS IN A TEMPERATE LAGOON IN THE GULF OF MEXICO. A LANDSCAPE ECOLOGY APPROACH	2019	JOURNAL OF COASTAL CONSERVATION	10.1007/s11852-019-00701-2	INSTITUTO DE ECOLOGÍA APLICADA, UNIVERSIDAD AUTÓNOMA DE TAMAULIPAS, DIVISIÓN DEL GOLFO 356, COL. LIBERTAD., CIUDAD VICTORIA, 87019, TAMAULIPAS, MEXICO; INSTITUTO DE CIENCIAS MARINAS Y PESQUERÍAS, UNIVERSIDAD VERACRUZANA, HIDALGO 617. COL. RÍO JAMAPA, BOCA DEL RÍO, VERACRUZ, MÉXICO, 94290, MEXICO	SEAGRASS MEADOWS ARE SITES THAT HELP MITIGATE THE EFFECTS OF CLIMATE CHANGE. THE PROTECTED AREA OF THE LAGUNA MADRE OF TAMAULIPAS IS AN IMPORTANT SITE FOR ITS BIODIVERSITY, WHICH HAS UNDERGONE CHANGES BOTH IN THE STRUCTURE AND DISTRIBUTION OF ITS SEAGRASS MEADOWS. FIVE SEAGRASS SPECIES WERE FOUND (HALODULE WRIGHTII, SYRINGODIUM FILIFORME, THALASSIA TESTUDINUM, RUPPIA MARITIMA AND HALOPHILA ENGELM…	CLIMATE CHANGE; DISTRIBUTION; LANDSCAPE ECOLOGY; SEAGRASS; STRUCTURE
BJERREGAARD P;SCHMIDT TG;MOSE MP	ELEVATED MERCURY CONCENTRATIONS IN BIOTA DESPITE REDUCED SEDIMENT CONCENTRATIONS IN A CONTAMINATED COASTAL AREA, HARBOØRE TANGE, DENMARK	2020	ENVIRONMENTAL POLLUTION	10.1016/j.envpol.2020.113985	DEPARTMENT OF BIOLOGY, UNIVERSITY OF SOUTHERN DENMARK, CAMPUSVEJ 55, ODENSE, DK-5230, DENMARK	METALS SEQUESTERED IN COASTAL SEDIMENTS ARE NORMALLY CONSIDERED TO BE STABLE, BUT THIS INVESTIGATION SHOWS – SOMEWHAT SURPRISINGLY – THAT MERCURY CONCENTRATIONS IN A PREVIOUSLY CONTAMINATED AREA, HARBOØRE TANGE, DENMARK, HAVE DECREASED SINCE THE 1980S. MERCURY CONCENTRATIONS WERE DETERMINED IN SEDIMENT AND BENTHIC BIOTA AND PRESENT VALUES WERE COMPARED TO VALUES IN THE 1980S AND VALUES FROM AREAS…	BENTHIC; BIOTA; MERCURY; SEDIMENT
SMULDERS FOH;CHIQUILLO KL;WILLETTE DA;BARBER PH;CHRISTIANEN MJA	INCONCLUSIVE EVIDENCE OF SEXUAL REPRODUCTION OF INVASIVE HALOPHILA STIPULACEA: A NEW FIELD GUIDE TO ENCOURAGE INVESTIGATION OF FLOWER AND FRUIT PRODUCTION THROUGHOUT ITS INVASIVE RANGE	2020	BOTANICA MARINA	10.1515/bot-2020-0046	AQUATIC ECOLOGY AND WATER QUALITY MANAGEMENT GROUP, WAGENINGEN UNIVERSITY AND RESEARCH, P.O. BOX 47, WAGENINGEN, 6700 AA, NETHERLANDS; DEPARTMENT OF ECOLOGY AND EVOLUTIONARY BIOLOGY, UNIVERSITY OF CALIFORNIA, LOS ANGELES, 610 CHARLES E. YOUNG DRIVE, LOS ANGELES, 90095, CA, UNITED STATES; BIOLOGY DEPARTMENT, LOYOLA MARYMOUNT UNIVERSITY, 1 LMU DRIVE, LOS ANGELES, 90045, CA, UNITED STATES	THE DIOECIOUS SEAGRASS SPECIES HALOPHILA STIPULACEA REPRODUCES MAINLY THROUGH FAST CLONAL GROWTH, UNDERLYING ITS INVASIVE BEHAVIOR. HERE, WE PROVIDE MORPHOLOGICAL EVIDENCE TO SHOW THAT THE FIRST FINDINGS OF FRUITS IN THE CARIBBEAN WERE MISIDENTIFIED. CONSEQUENTLY, H. STIPULACEA REPRODUCTION IS LIKELY STILL ONLY ASEXUAL IN THE CARIBBEAN. THEREFORE, WE INTRODUCE AN IDENTIFICATION KEY OF H. STIPULAC…	DICHOTOMOUS KEY; EXOTIC MACROPHYTE; HALOPHILA STIPULACEA; INVASION POTENTIAL; SEXUAL REPRODUCTION
KOHLUS J;STELZER K;MÜLLER G;SMOLLICH S	MAPPING SEAGRASS (ZOSTERA) BY REMOTE SENSING IN THE SCHLESWIG-HOLSTEIN WADDEN SEA	2020	ESTUARINE, COASTAL AND SHELF SCIENCE	10.1016/j.ecss.2020.106699	SCHLESWIG-HOLSTEIN AGENCY FOR COASTAL DEFENCE, NATIONAL PARK AND MARINE CONSERVATION, NATIONAL PARK AUTHORITY, TÖNNING, 25832, GERMANY; BROCKMANN CONSULT GMBH, CHRYSANDERSTR. 1, HAMBURG, 21029, GERMANY	THE CHANGE OF MAPPING METHODS FOR SEAGRASS BEDS, HERE SPECIES OF EELGRASSES, FROM AERIAL SURVEYS TO AUTOMATED CLASSIFICATION OF OPTICAL SATELLITE DATA IS DESCRIBED. BOTH METHODS ARE COMPARED WITH RESPECT TO AVAILABILITY AND SUITABILITY OF THEIR DATA. DIFFERENCES IN THE DETECTION CAPABILITY OF THE METHODS ARE SHOWN AS WELL AS RESULTS OF THE VALIDATION OF THE SATELLITE IMAGE CLASSIFICATION. IN NORT…	DETECTION OF EELGRASS; EELGRASS; HABITAT MAPPING; LANDSAT-8; MONITORING; REMOTE SENSING; SEAGRASS; SENTINEL-2; WADDEN SEA; ZOSTERA
GORMAN D;PAVONE CB;FLORES AAV	CHANGES TO THE STRUCTURE OF TROPICAL SEAGRASS MEADOWS (HALOPHILA DECIPIENS) IN THE WARM-TEMPERATE WATERS OF THE SOUTHWEST ATLANTIC	2020	AQUATIC BOTANY	10.1016/j.aquabot.2019.103174	CENTER FOR MARINE BIOLOGY, UNIVERSITY OF SÃO PAULO (CEBIMAR/USP), BRAZIL; INSTITUTE OF BIOLOGY, STATE UNIVERSITY OF CAMPINAS, BRAZIL	KEYSTONE SPECIES ARE ON THE MOVE GLOBALLY AND UNDERSTANDING HOW THESE NEW ARRIVALS INTEGRATE INTO THEIR NEW ENVIRONMENTS WILL BECOME INCREASINGLY IMPORTANT. WE MONITORED THE DEVELOPMENT OF RANGE-EXPANDED SEAGRASS MEADOWS (HALOPHILA DECIPIENS) IN THE WARM TEMPERATE WATERS OF THE SÃO SEBASTIÃO CHANNEL (SSC), BRAZIL. FOLLOWING ITS FIRST DESCRIPTION IN THE SUMMER OF 2014, THE MEADOWS FORMED BY THIS S…	BIOMASS; BRAZIL; CARBON SEQUESTRATION; HABITAT; HALOPHILA DECIPIENS; SEAGRASS
JOHNSON RA;GULICK AG;CONSTANT N;BOLTEN AB;SMULDERS FOH;CHRISTIANEN MJA;NAVA MI;KOLASA K;BJORNDAL KA	SEAGRASS ECOSYSTEM METABOLIC CARBON CAPTURE IN RESPONSE TO GREEN TURTLE GRAZING ACROSS CARIBBEAN MEADOWS	2020	JOURNAL OF ECOLOGY	10.1111/1365-2745.13306	ARCHIE CARR CENTER FOR SEA TURTLE RESEARCH AND DEPARTMENT OF BIOLOGY, UNIVERSITY OF FLORIDA, GAINESVILLE, FL, UNITED STATES; AQUATIC ECOLOGY AND WATER QUALITY MANAGEMENT GROUP, WAGENINGEN UNIVERSITY & RESEARCH, WAGENINGEN, NETHERLANDS; SEA TURTLE CONSERVATION BONAIRE, KRALENDIJK, BONAIRE, CARIBBEAN, NETHERLANDS; HERNANDO COUNTY PUBLIC WORKS, HERNANDO BEACH, FL, UNITED STATES; DEPARTMENT OF ECOLOG…	INCREASING GREEN TURTLE ABUNDANCE WILL LEAD TO INCREASED GRAZING WITHIN SEAGRASS HABITATS—ECOSYSTEMS THAT ARE IMPORTANT FOR CARBON SEQUESTRATION AND STORAGE. HOWEVER, IT IS NOT WELL UNDERSTOOD HOW CARBON DYNAMICS IN THESE ECOSYSTEMS RESPOND TO GRAZING AND WHETHER A RESPONSE DIFFERS AMONG MEADOWS OR LOCATIONS. WE MEASURED SEAGRASS ECOSYSTEM METABOLISM IN GRAZED AND UNGRAZED AREAS OF THALASSIA TEST…	CARBON DYNAMICS; GRAZING; GREEN TURTLE; HALOPHILA STIPULACEA; INVASIVE; METABOLISM; PLANT–HERBIVORE INTERACTIONS; THALASSIA TESTUDINUM
SANTOS EP;CONDINI MV;SANTOS ACA;ALVAREZ HM;DE MORAES LE;GARCIA AFS;GARCIA AM	SPATIO-TEMPORAL CHANGES IN BASAL FOOD SOURCE ASSIMILATION BY FISH ASSEMBLAGES IN A LARGE TROPICAL BAY IN THE SW ATLANTIC OCEAN	2020	ESTUARIES AND COASTS	10.1007/s12237-020-00716-1	LABORATÓRIO DE ICTIOLOGIA, DEPARTAMENTO DE BIOLOGIA, UNIVERSIDADE ESTADUAL DE FEIRA DE SANTANA, FEIRA DE SANTANA, 44039-900, BAHIA, BRAZIL; DEPARTAMENTO DE BIOCIÊNCIAS BIOLÓGICAS, UNIVERSIDADE FEDERAL RURAL DO SEMI-ÁRIDO, AV. PRESIDENTE COSTA E SILVA, MOSSORÓ, 59625-900, RIO GRANDE DO NORTE, BRAZIL; DEPARTAMENTO DE CIÊNCIAS EXATAS, UNIVERSIDADE ESTADUAL DE FEIRA DE SANTANA, KM: 03, BR: 116, CAMPU…	UNDERSTANDING FOOD PATHWAYS IN ESTUARINE COMMUNITIES IS ESSENTIAL TO IMPROVE OUR ABILITY TO COPE WITH THE INCREASING EFFECTS OF MAN-MADE ACTIVITIES AND CLIMATE VARIABILITY ON THE BIODIVERSITY OF COASTAL SYSTEMS. HEREIN, WE ANALYZED CARBON AND NITROGEN ISOTOPE RATIOS OF FOOD WEB COMPONENTS IN A LARGE TROPICAL BAY IN THE SOUTHWESTERN ATLANTIC, IN ORDER TO INVESTIGATE SPATIAL AND TEMPORAL CHANGES IN…	BAÍA DE TODOS OS SANTOS; ESTUARINE VEGETATED HABITATS; FISH TROPHIC GUILDS; ISOTOPE MIXING MODELS (MIXSIAR); ISOTOPIC NICHE (SIBER); TROPHIC PATHWAYS
BAÑOLAS G;FERNÁNDEZ S;ESPINO F;HAROUN R;TUYA F	EVALUATION OF CARBON SINKS BY THE SEAGRASS CYMODOCEA NODOSA AT AN OCEANIC ISLAND: SPATIAL VARIATION AND ECONOMIC VALUATION	2020	OCEAN AND COASTAL MANAGEMENT	10.1016/j.ocecoaman.2020.105112	GRUPO EN BIODIVERSIDAD Y CONSERVACIÓN, IU-ECOAQUA, UNIVERSIDAD DE LAS PALMAS DE GRAN CANARIA, CRTA. TALIARTE S/N, TELDE, 35214, SPAIN	SEAGRASSES PROVIDE MULTIPLE ‘ECOSYSTEM SERVICES' IN COASTAL WATERS, INCLUDING CARBON SEQUESTRATION. HOWEVER, THIS ‘BLUE CARBON’ POTENTIAL HAS BEEN ONLY EVALUATED FOR CERTAIN SPECIES FROM SOME AREAS OF THE WORLD. IN THIS STUDY, WE PROVIDE INITIAL ESTIMATES ON THE MAGNITUDE AND LOCAL VARIABILITY OF CARBON SEQUESTRATION, AS ORGANIC CARBON STOCKS, FOR SEAGRASS MEADOWS OF CYMODOCEA NODOSA (UCRIA) ASCH…	BLUE CARBON; CANARY ISLANDS; CARBON SINKS; SEAGRASS MEADOWS; VALUATION
MEYSICK L;NORKKO A;GAGNON K;GRÄFNINGS M;BOSTRÖM C	CONTEXT-DEPENDENCY OF EELGRASS-CLAM INTERACTIONS: IMPLICATIONS FOR COASTAL RESTORATION	2020	MARINE ECOLOGY PROGRESS SERIES	10.3354/meps13408	ENVIRONMENTAL AND MARINE BIOLOGY, ÅBO AKADEMI UNIVERSITY, TYKISTÖKATU 6, TURKU, 20520, FINLAND; TVÄRMINNE ZOOLOGICAL STATION, UNIVERSITY OF HELSINKI, J.A. PALMÉNIN TIE 260, HANKO, 10900, FINLAND; BALTIC SEA CENTRE, STOCKHOLM UNIVERSITY, STOCKHOLM, 106 91, SWEDEN; CONSERVATION ECOLOGY GROUP, GRONINGEN INSTITUTE FOR EVOLUTIONARY LIFE SCIENCES (GELIFES), UNIVERSITY OF GRONINGEN, GRONINGEN, 9700, NET…	FACILITATIVE INTERACTIONS BETWEEN CO-OCCURRING SPECIES SUSTAIN DIVERSE COMMUNITIES AND CONSTITUTE A VITAL FUNCTIONAL COMPONENT OF COASTAL MARINE ECOSYSTEMS. IN SEAGRASS ECOSYSTEMS, FACILITATION ENSURES THE SURVIVAL AND RESILIENCE OF THIS IMPORTANT HABITAT. AS SEAGRASS MEADOWS ARE IN DECLINE, INNOVATIVE RESTORATION STRATEGIES INCORPORATING FACILITATIVE INTERACTIONS COULD OPEN NEW AVENUES IN MARINE…	DENSITY DEPENDENCE; ECOSYSTEM ENGINEERING; FACILITATION; MACOMA BALTHICA; POREWATER NUTRIENTS; RESTORATION; SPECIES INTERACTIONS; ZOSTERA MARINA
MERRICK T;PAU S;JORGE MLSP;SILVA TSF;BENNARTZ R	SPATIOTEMPORAL PATTERNS AND PHENOLOGY OF TROPICAL VEGETATION SOLAR-INDUCED CHLOROPHYLL FLUORESCENCE ACROSS BRAZILIAN BIOMES USING SATELLITE OBSERVATIONS	2019	REMOTE SENSING	10.3390/rs11151746	DEPARTMENT OF EARTH AND ENVIRONMENTAL SCIENCE, VANDERBILT UNIVERSITY, NASHVILLE, 37240, TN, UNITED STATES; DEPARTMENT OF GEOGRAPHY, 113 COLLEGIATE LOOP, FLORIDA STATE UNIVERSITY, TALLAHASSEE, 32306-2190, FL, UNITED STATES; BIOLOGICAL AND ENVIRONMENTAL SCIENCES, UNIVERSITY OF STIRLING, STIRLING, FK9 4LA, UNITED KINGDOM; SPACE SCIENCE AND ENGINEERING CENTER, UNIVERSITY OFWISCONSIN-MADISON, 1225 W. …	SOLAR-INDUCED FLUORESCENCE (SIF) HAS BEEN EMPIRICALLY LINKED TO GROSS PRIMARY PRODUCTIVITY (GPP) IN MULTIPLE ECOSYSTEMS AND IS THUS A PROMISING TOOL TO ADDRESS THE CURRENT UNCERTAINTIES IN CARBON FLUXES AT ECOSYSTEM TO CONTINENTAL SCALES. HOWEVER, STUDIES UTILIZING SATELLITE-MEASURED SIF IN SOUTH AMERICA HAVE CONCENTRATED ON THE AMAZONIAN TROPICAL FOREST, WHILE SIF IN OTHER REGIONS AND VEGETATION…	CANOPY TEMPERATURE; SATELLITE REMOTE SENSING; SEASONALITY; TIME-SERIES ANALYSIS; TROPICAL FOREST; TROPICAL GRASSLANDS; TROPICAL SAVANNA; TROPICAL VEGETATION FUNCTION; VAPOR PRESSURE DEFICIT
SARAGOÇA BRUNO R;RESTREPO JA;VALVERDE RA	EFFECTS OF EL NIÑO SOUTHERN OSCILLATION AND LOCAL OCEAN TEMPERATURE ON THE REPRODUCTIVE OUTPUT OF GREEN TURTLES (CHELONIA MYDAS) NESTING AT TORTUGUERO, COSTA RICA	2020	MARINE BIOLOGY	10.1007/s00227-020-03749-z	DEPARTMENT OF BIOLOGICAL SCIENCES, SOUTHEASTERN LOUISIANA UNIVERSITY, 808 NORTH PINE STREET, HAMMOND, 70402, LA, UNITED STATES; SEA TURTLE CONSERVANCY, 4581 NW 6TH ST SUITE A, GAINESVILLE, 32609, FL, UNITED STATES	IN SPECIES PRESENTING LONG INTERVALS BETWEEN REPRODUCTIVE SEASONS, ATMOSPHERIC-OCEANIC PHENOMENA CAN AFFECT THE YEARLY NUMBER OF INDIVIDUALS THAT BECOME REPRODUCTIVELY ACTIVE. SEA TURTLES TAKE MULTIYEAR INTERVALS BETWEEN REPRODUCTIVE SEASONS, WHICH ARE INFLUENCED BY ENVIRONMENTAL PROCESSES AFFECTING THEIR NUTRITION. ATMOSPHERIC-OCEANIC PHENOMENA AFFECT THE REPRODUCTIVE OUTPUT OF DIFFERENT SEA TUR…
RAMIREZ MD;AVENS L;GOSHE LR;SNOVER ML;COOK M;HEPPELL SS	REGIONAL VARIATION IN KEMP’S RIDLEY SEA TURTLE DIET COMPOSITION AND ITS POTENTIAL RELATIONSHIP WITH SOMATIC GROWTH	2020	FRONTIERS IN MARINE SCIENCE	10.3389/fmars.2020.00253	DEPARTMENT OF FISHERIES AND WILDLIFE, OREGON STATE UNIVERSITY, CORVALLIS, OR, UNITED STATES; BEAUFORT LABORATORY, SOUTHEAST FISHERIES SCIENCE CENTER, NATIONAL MARINE FISHERIES SERVICE (NOAA FISHERIES), BEAUFORT, NC, UNITED STATES; POPULATION ECOLOGY SERVICES, PAGO PAGO, AMERICAN SAMOA; SOUTHEAST FISHERIES SCIENCE CENTER, NATIONAL MARINE FISHERIES SERVICE (NOAA FISHERIES), PASCAGOULA, MS, UNITED S…	REPTILE GROWTH IS INFLUENCED BY MANY ECOLOGICAL PROCESSES THAT CAN CUMULATIVELY GIVE RISE TO DIVERGENT SOMATIC GROWTH RATES WITHIN SPATIALLY STRUCTURED POPULATIONS. AS SOMATIC GROWTH VARIATION CAN STRONGLY INFLUENCE A SPECIES’ POPULATION DYNAMICS, IDENTIFYING PROXIMATE DRIVERS CAN BE CRITICAL TO THE CONSERVATION AND MANAGEMENT OF PROTECTED SPECIES. KEMP’S RIDLEY SEA TURTLES (LEPIDOCHELYS KEMPII) …	DIET ANALYSIS; FORAGING ECOLOGY; GROWTH RATES; MIXING MODEL; SKELETOCHRONOLOGY; STABLE ISOTOPE ANALYSIS
HILLESTAD B;MAKVANDI-NEJAD S;KRASNOV A;MOGHADAM HK	IDENTIFICATION OF GENETIC LOCI ASSOCIATED WITH HIGHER RESISTANCE TO PANCREAS DISEASE (PD) IN ATLANTIC SALMON (SALMO SALAR L.)	2020	BMC GENOMICS	10.1186/s12864-020-06788-4	BENCHMARK GENETICS NORWAY AS, SANDVIKSBODER 3A, BERGEN, N-5035, NORWAY; NORWEGIAN VETERINARY INSTITUTE SENTRUM, P.O. BOX 750, OSLO, N-0106, NORWAY; DIVISION OF AQUACULTURE, NORWEGIAN INSTITUTE OF FISHERIES AND AQUACULTURE (NOFIMA), MUNINBAKKEN 9-13, BREIVIKA, LANGNES, P.O. BOX 6122, TROMSØ, N-9291, NORWAY	BACKGROUND: PANCREAS DISEASE (PD) IS A CONTAGIOUS DISEASE CAUSED BY SALMONID ALPHAVIRUS (SAV) WITH SIGNIFICANT ECONOMIC AND WELFARE IMPACTS ON SALMON FARMING. PREVIOUS WORK HAS SHOWN THAT HIGHER RESISTANCE AGAINST PD HAS UNDERLYING ADDITIVE GENETIC COMPONENTS AND CAN POTENTIALLY BE IMPROVED THROUGH SELECTIVE BREEDING. TO BETTER UNDERSTAND THE GENETIC BASIS OF PD RESISTANCE IN ATLANTIC SALMON, WE …	ATLANTIC SALMON; BREEDING; GWAS; HERITABILITY; PANCREAS DISEASE; TRANSCRIPTOME
WILSON KL;WONG MC;DEVRED E	BRANCHING ALGORITHM TO IDENTIFY BOTTOM HABITAT IN THE OPTICALLY COMPLEX COASTAL WATERS OF ATLANTIC CANADA USING SENTINEL-2 SATELLITE IMAGERY	2020	FRONTIERS IN ENVIRONMENTAL SCIENCE	10.3389/fenvs.2020.579856	BEDFORD INSTITUTE OF OCEANOGRAPHY, FISHERIES AND OCEANS CANADA, DARTMOUTH, NS, CANADA	SENTINEL-2 SATELLITE IMAGERY HAS BEEN SUCCESSFULLY USED TO MAP SUBMERGED SEAGRASSES IN CLEAR WATERS, AND SURFACE-CANOPY FORMING SEAWEED HABITATS IN A RANGE OF WATER TYPES. WE EXAMINED THE ABILITY TO USE SENTINEL-2 REMOTE SENSING REFLECTANCE TO CLASSIFY FULLY SUBMERGED SEAGRASS AND SEAWEED HABITATS IN OPTICALLY COMPLEX, TEMPERATE WATERS WITHIN A HIGH PRIORITY MANAGEMENT REGION IN ATLANTIC CANADA. …	HABITAT MAPPING; KELP; MACHINE LEARNING; ROCKWEED; SATELLITE REMOTE SENSING; SEAGRASS; SEAWEED; SUBMERGED AQUATIC VEGETATION
VAN DEN HEUVEL MR;HITCHCOCK JK;COFFIN MRS;PATER CC;COURTENAY SC	INORGANIC NITROGEN HAS A DOMINANT IMPACT ON ESTUARINE EELGRASS DISTRIBUTION IN THE SOUTHERN GULF OF ST. LAWRENCE, CANADA	2019	LIMNOLOGY AND OCEANOGRAPHY	10.1002/lno.11185	CANADIAN RIVERS INSTITUTE, UNIVERSITY OF PRINCE EDWARD ISLAND, CHARLOTTETOWN, ON, CANADA; CANADIAN RIVERS INSTITUTE, SCHOOL OF ENVIRONMENT AND RESOURCE SUSTAINABILITY, UNIVERSITY OF WATERLOO, WATERLOO, ON, CANADA	EELGRASS (ZOSTERA MARINA) COVERAGE AND HEIGHT WERE EVALUATED IN 16 ESTUARIES IN THE SOUTHERN GULF OF ST. LAWRENCE, CANADA, USING BOAT-BASED SONAR SURVEYS TO DETERMINE THE DOMINANT FACTORS IN THE DECLINE OF EELGRASS IN THE REGION. EELGRASS COVERAGE WAS MODELED FROM THE SONAR SURVEYS AND QUANTIFIED AS THE PERCENTAGE OF AVAILABLE HABITAT OCCUPIED—WITH HABITAT BEING DEFINED BY SALINITY LIMITS (> 10 P…
TROTT TJ;ENTERLINE C	FIRST RECORD OF THE ENCRUSTING BRYOZOAN CRIBRILINA (JUXTACRIBRILINA) MUTABILIS (ITO, ONISHI AND DICK, 2015) IN THE NORTHWEST ATLANTIC OCEAN	2019	BIOINVASIONS RECORDS	10.3391/bir.2019.8.3.16	DEPARTMENT OF MARINE RESOURCES, 194 MCKOWN POINT, WEST BOOTHBAY HARBOR, MAINE, UNITED STATES	THE CRIBRIMORPH BRYOZOAN CRIBRILINA (JUXTACRIBRILINA) MUTABILIS (ITO, ONISHI AND DICK, 2015), ORIGINALLY DESCRIBED FROM HOKKAIDO, JAPAN, IS REPORTED FOR THE FIRST TIME IN THE GULF OF MAINE AND THE WHOLE OF THE NORTHWEST ATLANTIC COAST. IN SEPTEMBER 2018, NUMEROUS COLONIES OF C. MUTABILIS WERE COLLECTED FROM EELGRASS (ZOSTERA MARINA LINNAEUS, 1753) BEDS NEAR CLAPBOARD AND MACKWORTH ISLANDS, AND HO…	CASCO BAY; CRIBRILINIDAE; GULF OF MAINE; INTRODUCED SPECIES; ZOOIDS; ZOSTERA MARINA
ORTH RJ;LEFCHECK JS;MCGLATHERY KS;AOKI L;LUCKENBACH MW;MOORE KA;ORESKA MPJ;SNYDER R;WILCOX DJ;LUSK B	RESTORATION OF SEAGRASS HABITAT LEADS TO RAPID RECOVERY OF COASTAL ECOSYSTEM SERVICES	2020	SCIENCE ADVANCES	10.1126/sciadv.abc6434	VIRGINIA INSTITUTE OF MARINE SCIENCE, WILLIAM AND MARY, 1375 GREATE ROAD, GLOUCESTER POINT, 23062, VA, UNITED STATES; TENNENBAUM MARINE OBSERVATORIES NETWORK, MARINEGEO, SMITHSONIAN ENVIRONMENTAL RESEARCH CENTER, 647 CONTEES WHARF ROAD, EDGEWATER, 21037, MD, UNITED STATES; DEPARTMENT OF ENVIRONMENTAL SCIENCES, UNIVERSITY OF VIRGINIA, P. O. BOX 400123, CHARLOTTESVILLE, 22903, VA, UNITED STATES; NA…	THERE HAVE BEEN INCREASING ATTEMPTS TO REVERSE HABITAT DEGRADATION THROUGH ACTIVE RESTORATION, BUT FEW LARGE-SCALE SUCCESSES ARE REPORTED TO GUIDE THESE EFFORTS. HERE, WE REPORT OUTCOMES FROM A UNIQUE AND VERY SUCCESSFUL SEAGRASS RESTORATION PROJECT: SINCE 1999, OVER 70 MILLION SEEDS OF A MARINE ANGIOSPERM, EELGRASS (ZOSTERA MARINA), HAVE BEEN BROADCAST INTO MID-WESTERN ATLANTIC COASTAL LAGOONS, …
TRÉGAROT E;TOURON-GARDIC G;CORNET CC;FAILLER P	VALUATION OF COASTAL ECOSYSTEM SERVICES IN THE LARGE MARINE ECOSYSTEMS OF AFRICA	2020	ENVIRONMENTAL DEVELOPMENT	10.1016/j.envdev.2020.100584	CENTRE FOR BLUE GOVERNANCE, DEPARTMENT OF ECONOMICS AND FINANCE, PORTSMOUTH BUSINESS SCHOOL, UNIVERSITY OF PORTSMOUTH, RICHMOND BUILDING, PORTLAND STREET, PORTSMOUTH, PO1 3DE, UNITED KINGDOM	THE AFRICAN COASTLINE IS BORDERED BY HIGHLY VALUABLE MARINE ECOSYSTEMS, BUT THE ENVIRONMENTAL DEGRADATION DUE TO ANTHROPOGENIC PRESSURE ALTER THE BENEFITS THAT THEY RENDER TO PEOPLE. OUR PAPER AIMS AT ASSESSING THE VALUE OF ECOSYSTEM SERVICES PROVIDED BY MANGROVES, SEAGRASS BEDS, CORAL REEFS, AND KELP FORESTS PRESENT IN THE LARGE MARINE ECOSYSTEMS (LMES) OF AFRICA. AFTER THE MAPPING OF COASTAL MA…	BLUE ECONOMY; COASTAL MARINE HABITATS; HABITAT FUNCTIONALITY; LARGE MARINE ECOSYSTEMS; NATURE'S CONTRIBUTIONS TO PEOPLE
SIEGWALT F;BENHAMOU S;GIRONDOT M;JEANTET L;MARTIN J;BONOLA M;LELONG P;GRAND C;CHAMBAULT P;BENHALILOU A;MURGALE C;MAILLET T;ANDREANI L;CAMPISTRON G;JACARIA F;HIELARD G;ARQUÉ A;ETIENNE D;GRESSER J;RÉGIS S;LECERF N;FROUIN C;LEFEBVRE F;AUBERT N;VEDIE F;BARNERIAS C;THIEULLE L;GUIMERA C;BOUAZIZ M;PINSON A;FLORA F;GEORGE F;EGGENSPIELER J;WOIGNIER T;ALLENOU J-P;LOUIS-JEAN L;CHANTEUR B;BÉRANGER C;CRILLON …	HIGH FIDELITY OF SEA TURTLES TO THEIR FORAGING GROUNDS REVEALED BY SATELLITE TRACKING AND CAPTURE-MARK-RECAPTURE: NEW INSIGHTS FOR THE ESTABLISHMENT OF KEY MARINE CONSERVATION AREAS	2020	BIOLOGICAL CONSERVATION	10.1016/j.biocon.2020.108742	UNIVERSITÉ DE STRASBOURG, CNRS, IPHC UMR 7178, 23 RUE BECQUEREL, STRASBOURG, 67000, FRANCE; CENTRE D'ÉCOLOGIE FONCTIONNELLE ET ÉVOLUTIVE, CNRS, COGITAMUS LAB, 1919 ROUTE DE MENDE, MONTPELLIER, FRANCE; LABORATOIRE ÉCOLOGIE, SYSTÉMATIQUE, ÉVOLUTION, AGROPARISTECH, CNRS, UNIVERSITÉ PARIS SACLAY, ORSAY, 91405, FRANCE; UMR MARBEC, IFREMER, CNRS, IRD, UNIVERSITY OF MONTPELLIER, AVENUE JEAN MONNET, SÈTE…	MOVEMENT ECOLOGY STUDIES ARE ESSENTIAL TO PROTECT HIGHLY MOBILE THREATENED SPECIES SUCH AS THE GREEN TURTLE (CHELONIA MYDAS), CLASSIFIED AS AN ENDANGERED SPECIES BY THE IUCN. IN 2019, THE SOUTH ATLANTIC SUBPOPULATION HAS BEEN DOWNLISTED TO ‘LEAST CONCERN’, BUT THE MAINTENANCE OF THIS STATUS STRONGLY RELIES ON THE PURSUIT OF RESEARCH AND CONSERVATION, ESPECIALLY ON IMMATURES, WHICH CONTRIBUTE TO T…	DEVELOPMENTAL AREA; GREEN TURTLE; HABITAT USE; HOME RANGE; RESIDENCY; SEAGRASS
HU D;GUAN Z;GUO Y;LU C;JIN D	DYNAMICAL CONNECTION BETWEEN THE STRATOSPHERIC ARCTIC VORTEX AND SEA SURFACE TEMPERATURES IN THE NORTH ATLANTIC	2019	CLIMATE DYNAMICS	10.1007/s00382-019-04971-2	KEY LABORATORY OF METEOROLOGICAL DISASTERS OF CHINA MINISTRY OF EDUCATION (KLME), JOINT INTERNATIONAL RESEARCH LABORATORY OF CLIMATE AND ENVIRONMENT CHANGE (ILCEC), COLLABORATIVE INNOVATION CENTER ON FORECAST AND EVALUATION OF METEOROLOGICAL DISASTERS (CIC-FEMD), NANJING UNIVERSITY OF INFORMATION SCIENCE AND TECHNOLOGY, NANJING, 210044, CHINA; KEY LABORATORY OF MESOSCALE SEVERE WEATHER, MINISTRY …	WE USED TWO LONG-TERM REANALYSIS DATASETS AND TIME-SLICE SIMULATIONS TO EXAMINE THE DECADAL RELATIONSHIP BETWEEN THE STRATOSPHERIC ARCTIC VORTEX (SAV) AND SEA SURFACE TEMPERATURE ANOMALIES (SSTAS) IN THE NORTH ATLANTIC AND THE DYNAMIC MECHANISMS INVOLVED IN THE LINKAGE BETWEEN THE TWO. OUR RESULTS SHOW THAT THERE IS A SIGNIFICANT DECADAL LINKAGE BETWEEN SSTAS OVER THE NORTH ATLANTIC AND THE SAV, …
BAKKE AF;BJØRGEN H;KOPPANG EO;FROST P;AFANASYEV S;BOYSEN P;KRASNOV A;LUND H	IGM+ AND IGT+ B CELL TRAFFIC TO THE HEART DURING SAV INFECTION IN ATLANTIC SALMON	2020	VACCINES	10.3390/vaccines8030493	FACULTY OF VETERINARY MEDICINE, NORWEGIAN UNIVERSITY OF LIFE SCIENCES (NMBU), ULLEVÅLSVEIEN 72, OSLO, 0454, NORWAY; MSD ANIMAL HEALTH INNOVATION AD, THORMØHLENS GATE 55, BERGEN, 5006, NORWAY; I. M. SECHENOV INSTITUTE OF EVOLUTIONARY PHYSIOLOGY AND BIOCHEMISTRY, TOREZ 44, SAINT‐PETERSBURG, 194223, RUSSIAN FEDERATION; NOFIMA AS, 1433 ÅS OSLOVEIEN 1, NORWAY	B CELLS OF TELEOST FISH DIFFERENTIATE IN THE HEAD KIDNEY, AND SPLEEN, AND EITHER REMAIN IN THE LYMPHATIC ORGANS OR MOVE TO THE BLOOD AND PERIPHERAL TISSUES. THERE IS LIMITED KNOWLEDGE ABOUT PISCINE B CELL TRAFFIC TO SITES OF VACCINATION AND INFECTION AND THEIR FUNCTIONAL ROLES AT THESE SITES. IN THIS WORK, WE EXAMINED THE TRAFFIC OF B CELLS IN ATLANTIC SALMON CHALLENGED WITH SALMONID ALPHAVIRUS (…	ATLANTIC SALMON; B CELLS; IGM SEQUENCING; IN SITU HYBRIDIZATION; SALMON ALPHAVIRUS; TRANSCRIPTOME
ASMALA E;GUSTAFSSON C;KRAUSE-JENSEN D;NORKKO A;READER H;STAEHR PA;CARSTENSEN J	ROLE OF EELGRASS IN THE COASTAL FILTER OF CONTRASTING BALTIC SEA ENVIRONMENTS	2019	ESTUARIES AND COASTS	10.1007/s12237-019-00615-0	TVÄRMINNE ZOOLOGICAL STATION, UNIVERSITY OF HELSINKI, HANKO, FINLAND; DEPARTMENT OF BIOSCIENCE, AARHUS UNIVERSITY, SILKEBORG, DENMARK; BALTIC SEA CENTRE, STOCKHOLM UNIVERSITY, STOCKHOLM, SWEDEN; DEPARTMENT OF CHEMISTRY, MEMORIAL UNIVERSITY OF NEWFOUNDLAND, ST.JOHN’S, CANADA; DEPARTMENT OF BIOSCIENCE, AARHUS UNIVERSITY, ROSKILDE, DENMARK	COASTAL ECOSYSTEMS ACT AS FILTERS OF NUTRIENTS FROM LAND TO THE OPEN SEA. WE INVESTIGATED THE ROLE OF EELGRASS (ZOSTERA MARINA) METABOLISM IN THE COASTAL FILTER TRANSFORMING NITROGEN, PHOSPHORUS, AND ORGANIC CARBON. FIELD CAMPAIGNS FOLLOWING IDENTICAL METHODOLOGIES WERE CARRIED OUT AT TWO CONTRASTING COASTAL LOCATIONS: THE MESOHALINE AND NUTRIENT-RICH ROSKILDE FJORD, DENMARK, AND THE MESOTROPHIC …	BENTHIC–PELAGIC COUPLING; DISSOLVED ORGANIC MATTER; ECOSYSTEM METABOLISM; NITROGEN CYCLING; SEAGRASS; SEDIMENT RELEASE
VÁSQUEZ-CARRILLO C;NORIEGA-HOYOS CL;HERNANDEZ-RIVERA L;JÁUREGUI-ROMERO GA;SULLIVAN SEALEY K	GENETIC DIVERSITY AND DEMOGRAPHIC CONNECTIVITY OF ATLANTIC GREEN SEA TURTLES AT FORAGING GROUNDS IN NORTHEASTERN COLOMBIA, CARIBBEAN SEA	2020	FRONTIERS IN MARINE SCIENCE	10.3389/fmars.2020.00096	COASTAL ECOLOGY LABORATORY, DEPARTMENT OF BIOLOGY, UNIVERSITY OF MIAMI, CORAL GABLES, FL, UNITED STATES; MIAMI DADE COLLEGE, MIAMI, FL, UNITED STATES; PROGRAMA DE CONSERVACIÓN DE TORTUGAS Y MAMÍFEROS MARINOS – PROCTMM, ACUARIO MUNDO MARINO – UNIVERSIDAD JORGE TADEO LOZANO, MAGDALENA, COLOMBIA; DEPARTAMENTO DE CIENCIAS NATURALES E INGENIERÍA, UNIVERSIDAD DE BOGOTÁ JORGE TADEO LOZANO, BOGOTÁ, COLOM…	THE ATLANTIC GREEN SEA TURTLE CHELONIA MYDAS IS A MIGRATORY AND ENDANGERED SPECIES WITH A NETWORK OF NESTING ROOKERIES (NRS) AND FORAGING GROUNDS (FGS) IN THE ATLANTIC BASIN THAT NEEDS ELUCIDATION. FGS ARE IMPORTANT AREAS FOR IMMATURE TURTLE’S FEEDING AND GROWTH AFTER PELAGIC MIGRATIONS. AGGREGATIONS OF SEA TURTLES AT THESE GROUNDS USUALLY COME FROM GENETICALLY DISTINCT NRS; THEREFORE, THEY ARE C…	CHELONIA MYDAS; DEVELOPMENTAL HABITAT; LA GUAJIRA; MIXED STOCK; MTDNA CONTROL REGION; NORTHEASTERN COLOMBIA; SANTA MARTA
RIERA R;VASCONCELOS J;BADEN S;GERHARDT L;SOUSA R;INFANTES E	SEVERE SHIFTS OF ZOSTERA MARINA EPIFAUNA: COMPARATIVE STUDY BETWEEN 1997 AND 2018 ON THE SWEDISH SKAGERRAK COAST	2020	MARINE POLLUTION BULLETIN	10.1016/j.marpolbul.2020.111434	DEPARTAMENTO DE ECOLOGÍA, FACULTAD DE CIENCIAS, UNIVERSIDAD CATÓLICA DE LA SANTÍSIMA CONCEPCIÓN, CASILLA 297, CONCEPCIÓN, CHILE; SECRETARIA REGIONAL DE EDUCAÇÃO, AVENIDA ZARCO, EDIFÍCIO DO GOVERNO REGIONAL, FUNCHAL, 9004-528, MADEIRA, PORTUGAL; MARINE AND ENVIRONMENTAL SCIENCES CENTRE (MARE), QUINTA DO LORDE MARINA, SÍTIO DA PIEDADE, CANIÇAL, 9200-044, MADEIRA, PORTUGAL; DEPARTMENT OF BIOLOGICAL …	THE INTERACTION BETWEEN BOTTOM-UP AND TOP-DOWN PROCESSES IN COASTAL ECOSYSTEMS HAS BEEN SCARCELY STUDIED SO FAR. TEMPORAL CHANGES IN TROPHIC INTERACTIONS OF ZOSTERA MARINA ALONG THE SWEDISH WEST COAST ARE RELATIVELY WELL STUDIED, WITH THE EXCEPTION OF EPIFAUNAL COMMUNITIES. EPIFAUNA WAS USED AS A MODEL STUDY TO EXPLORE RESOURCE (BOTTOM-UP) OR PREDATOR (TOP-DOWN) REGULATED IN A VEGETATED ECOSYSTEM…	EPIFAUNA; FILAMENTOUS ALGAE; NORTHERN SKAGERRAK AREA; SWEDISH WEST COAST; TROPHIC CASCADE; ZOSTERA MARINA MEADOWS
TORN K;PETERSON A;HERKÜL K	PREDICTING THE IMPACT OF CLIMATE CHANGE ON THE DISTRIBUTION OF THE KEY HABITAT-FORMING SPECIES IN THE NE BALTIC SEA	2020	JOURNAL OF COASTAL RESEARCH	10.2112/SI95-035.1	ESTONIAN MARINE INSTITUTE, UNIVERSITY OF TARTU, TALLINN, ESTONIA	TORN, K.; PETERSON, A., AND HERKÜL, K., 2020. PREDICTING THE IMPACT OF CLIMATE CHANGE ON THE DISTRIBUTION OF THE KEY HABITAT-FORMING SPECIES IN THE NE BALTIC SEA. IN: MALVÁREZ, G. AND NAVAS, F. (EDS.), GLOBAL COASTAL ISSUES OF 2020. JOURNAL OF COASTAL RESEARCH, SPECIAL ISSUE NO. 95, PP. 177-181. COCONUT CREEK (FLORIDA), ISSN 0749-0208. MACROPHYTES PROVIDE FOOD, SHELTER AND HABITAT FOR A MULTITUDE…	ABIOTIC ENVIRONMENTAL FACTORS; MACROPHYTES; SPECIES DISTRIBUTION MODELLING
MANENT P;BAÑOLAS G;ALBERTO F;CURBELO L;ESPINO F;TUYA F	LONG-TERM SEAGRASS DEGRADATION: INTEGRATING LANDSCAPE, DEMOGRAPHIC, AND GENETIC RESPONSES	2020	AQUATIC CONSERVATION: MARINE AND FRESHWATER ECOSYSTEMS	10.1002/aqc.3325	GRUPO EN BIODIVERSIDAD Y CONSERVACIÓN, IU-ECOAQUA, UNIVERSIDAD DE LAS PALMAS DE GRAN CANARIA, MARINE SCIENTIFIC AND TECHNOLOGICAL PARK, TELDE, SPAIN; UNIVERSITY OF WISCONSIN–MILWAUKEE, MILWAUKEE, WI, UNITED STATES	SEAGRASS MEADOWS ARE CRUCIAL HABITATS ON NEARSHORE AREAS, WHICH ARE EXPOSED TO HUMAN DISTURBANCES THAT FREQUENTLY CAUSE SEAGRASS LOSS. ALTHOUGH DEMOGRAPHIC AND MAPPING DATA HAVE BEEN WIDELY USED IN LONG-TERM MONITORING PROGRAMMES, THE INTEGRATION OF MULTI-LOCUS GENOTYPE DATA THROUGH TIME REMAINS RARE. THE PRESENT WORK LINKS, FOR THE FIRST TIME, LANDSCAPE, DEMOGRAPHIC, AND GENETIC DATA FOR A SEAGR…	ANTHROPOGENIC DISTURBANCES; ATLANTIC; CLONALITY; GENETIC DIVERSITY; MEADOW AREA; SEAGRASSES
BOUTAHAR L;MAANAN M;BOUOUAROUR O;RICHIR J;POUZET P;GOBERT S;MAANAN M;ZOURARAH B;BENHOUSSA A;BAZAIRI H	BIOMONITORING ENVIRONMENTAL STATUS IN SEMI-ENCLOSED COASTAL ECOSYSTEMS USING ZOSTERA NOLTEI MEADOWS	2019	ECOLOGICAL INDICATORS	10.1016/j.ecolind.2019.04.039	MOHAMMED V UNIVERSITY IN RABAT, FACULTY OF SCIENCES, BIOBIO RESEARCH CENTER, 4 AVENUE IBN BATTOUTA, RP RABAT, B.P. 1014, MOROCCO; LABORATORIO DE BIOLOGÍA MARINA, DEPARTAMENTO DE ZOOLOGÍA, UNIVERSIDAD DE SEVILLA, AVDA. REINA MERCEDES 6, SEVILLA, 41012, SPAIN; UNIVERSITY OF NANTES, LETG UMR 6554, NANTES, FRANCE; CHEMICAL OCEANOGRAPHY UNIT, UNIVERSITÉ DE LIÈGE, LIÈGE, BELGIUM; LABORATORY OF OCEANOLO…	SEMI ENCLOSED WATERS, SUCH AS ESTUARIES AND LAGOONS, ARE VULNERABLE ECOSYSTEMS THAT ARE EXPERIENCING PERSISTENT TRACE ELEMENT (TE) CONTAMINATION. SEAGRASSES HAVE BEEN REPORTED WORLDWIDE AS VALUABLE BIOINDICATOR SPECIES FOR COASTAL CONTAMINATION MONITORING PURPOSE. THIS IS, TO OUR KNOWLEDGE, THE FIRST TIME THE TE CONTAMINATION OF SEMI-ENCLOSED ECOSYSTEMS HAS BEEN MONITORED ALONG THE FULL LATITUDIN…	ATLANTIC; BIOINDICATOR; CLIMATIC LATITUDINAL GRADIENT; MOROCCO; TRACE AND MAJOR ELEMENTS; TRANSITIONAL WATERS; ZOSTERA NOLTEI
STAVELEY TAB;HERNVALL P;STJÄRNKVIST N;VAN DER MEIJS F;WIKSTRÖM SA;GULLSTRÖM M	EXPLORING SEAGRASS FISH ASSEMBLAGES IN RELATION TO THE HABITAT PATCH MOSAIC IN THE BRACKISH BALTIC SEA	2020	MARINE BIODIVERSITY	10.1007/s12526-019-01025-y	DEPARTMENT OF ECOLOGY, ENVIRONMENT AND PLANT SCIENCES, STOCKHOLM UNIVERSITY, STOCKHOLM, SWEDEN; AQUABIOTA WATER RESEARCH, STOCKHOLM, SWEDEN; BALTIC SEA CENTRE, STOCKHOLM UNIVERSITY, STOCKHOLM, SWEDEN; DEPARTMENT OF BIOLOGICAL AND ENVIRONMENTAL SCIENCES, UNIVERSITY OF GOTHENBURG, KRISTINEBERG, FISKEBÄCKSKIL, SWEDEN	ASSESSING THE INFLUENCE OF HABITAT PATCH DYNAMICS ON FAUNAL COMMUNITIES IS A GROWING AREA OF INTEREST WITHIN MARINE ECOLOGICAL STUDIES. THIS STUDY SETS OUT TO DETERMINE FISH ASSEMBLAGE COMPOSITION IN ZOSTERA MARINA (L.) MEADOWS AND ASCERTAIN HOW HABITAT STRUCTURAL COMPLEXITY AND SEASCAPE STRUCTURE (I.E. COMPOSITION AND CONFIGURATION OF HABITAT PATCHES) INFLUENCED THESE ASSEMBLAGES IN THE NORTHERN…	SEASCAPE ECOLOGY; SPATIAL PATTERN METRICS; THREE-SPINED STICKLEBACK; TROPHIC LEVEL; ZOSTERA MARINA
SORDO L;LANA P	TEMPORAL VARIATIONS OF HALODULE WRIGHTII MEADOWS AND ASSOCIATED FAUNA NEAR THEIR SOUTHERN DISTRIBUTION LIMIT IN THE SOUTHWESTERN ATLANTIC	2020	BOTANICA MARINA	10.1515/bot-2018-0106	INSTITUTO PORTUGUÊS DO MAR E DA ATMOSFERA, AVENIDA 5 DE OUTUBRO S/N, OLHÃO, 8700-305, PORTUGAL; CENTRO DE ESTUDOS DO MAR, UNIVERSIDADE FEDERAL DO PARANÁ, P.O. BOX 50002, PONTAL DO SUL, PARANÁ, BRAZIL	HALODULE WRIGHTII MEADOWS IN SOUTHERN BRAZIL HAVE BEEN REGRESSING IN AN UNSHELTERED AREA OF THE SUBTROPICAL PARANAGUÁ BAY, NEAR THEIR SOUTHERN LIMIT IN THE SW ATLANTIC, SINCE 2006. TO IDENTIFY EARLY INDICATORS OF REGRESSION EVENTS, WE ASSESSED VARIATIONS IN PLANT AND MACROBENTHIC STRUCTURE IN TWO LOCAL MEADOWS UNDER UNSHELTERED AND PROTECTED CONDITIONS. DIFFERENCES BETWEEN SITES INCREASED AFTER A…	ALGAL OVERGROWTH; DISTRIBUTION LIMIT; HALODULE WRIGHTII; MACROFAUNA; SEAGRASS REGRESSIONS
PETERSON CT;GRUBBS RD	DISTRIBUTION AND ABUNDANCE OF ELASMOBRANCHS AND LARGE TELEOST FISHES IN A SUBTROPICAL SEAGRASS ECOSYSTEM: COMMUNITY STRUCTURE ALONG ENVIRONMENTAL AND SPATIAL GRADIENTS	2020	ENVIRONMENTAL BIOLOGY OF FISHES	10.1007/s10641-020-00959-8	FLORIDA STATE UNIVERSITY, TALLAHASSEE, 32306, FL, UNITED STATES; FLORIDA STATE UNIVERSITY COASTAL AND MARINE LABORATORY, ST. TERESA, 32358, FL, UNITED STATES	WE USED FISHERY-INDEPENDENT GILLNET AND LONGLINE SURVEYS TO DOCUMENT THE ELASMOBRANCH AND LARGE TELEOST ASSEMBLAGES IN THE FLORIDA BIG BEND SEAGRASS SYSTEM AND EXAMINE HOW ICHTHYOFAUNAL ASSEMBLAGES WERE RELATED TO ENVIRONMENTAL FACTORS ACROSS THE REGION. A TOTAL OF 159 PAIRED GILLNET SETS WERE CONDUCTED IN JUNE THROUGH AUGUST FROM 2009 TO 2012. THE BIG BEND, AN EXPANSIVE SYSTEM NEARLY 300 KM IN L…	COMMUNITY STRUCTURE; ELASMOBRANCH; FISH ASSEMBLAGES; SEAGRASS ECOSYSTEM
OSKARS TR;MALAQUIAS MAE	A MOLECULAR PHYLOGENY OF THE INDO-WEST PACIFIC SPECIES OF HALOA SENSU LATO GASTROPODS (CEPHALASPIDEA: HAMINOEIDAE): TETHYAN VICARIANCE, GENERIC DIVERSITY, AND ECOLOGICAL SPECIALIZATION	2019	MOLECULAR PHYLOGENETICS AND EVOLUTION	10.1016/j.ympev.2019.106557	DEPARTMENT OF NATURAL HISTORY, UNIVERSITY MUSEUM OF BERGEN, UNIVERSITY OF BERGEN, BERGEN, PB 7800, BERGEN, 5020, NORWAY	THE CEPHALASPIDEAN GASTROPOD GENUS HAMINOEA HAS BEEN CONSIDERED A WORLDWIDE RADIATION WITH SPECIES LIVING IN INTERTIDAL AND SHALLOW AREAS WITH ALGAE, SEAGRASS SANDY-MUD, MANGROVES, AND CORAL REEFS. RECENTLY THIS MONOPHYLETIC STATUS WAS QUESTIONED AND IT WAS SUGGESTED THAT HAMINOEA PROPER ONLY INCLUDED ATLANTIC PLUS EASTERN PACIFIC SPECIES, WHEREAS THE INDO-WEST PACIFIC SPECIES WERE A SEPARATE RAD…	BUBBLE SNAILS; CEPHALASPIDEA; ECOLOGY; HAMINOEA SENSU LATO; HETEROBRANCHIA; SYSTEMATICS
FREESTONE AL;CARROLL EW;PAPACOSTAS KJ;RUIZ GM;TORCHIN ME;SEWALL BJ	PREDATION SHAPES INVERTEBRATE DIVERSITY IN TROPICAL BUT NOT TEMPERATE SEAGRASS COMMUNITIES	2020	JOURNAL OF ANIMAL ECOLOGY	10.1111/1365-2656.13133	DEPARTMENT OF BIOLOGY, TEMPLE UNIVERSITY, PHILADELPHIA, PA, UNITED STATES; SMITHSONIAN ENVIRONMENTAL RESEARCH CENTER, EDGEWATER, MD, UNITED STATES; SMITHSONIAN TROPICAL RESEARCH INSTITUTE, BALBOA, ANCON, PANAMA; DEPARTMENT OF BIOLOGY, HOLY FAMILY UNIVERSITY, 9801 FRANKFORD AVENUE, PHILADELPHIA, 19114, PA, UNITED STATES; ECS FEDERAL, LLC, 2750 PROSPERITY AVE., FAIRFAX, 22031, VA, UNITED STATES; NA…	THE HYPOTHESIS THAT BIOTIC INTERACTIONS ARE STRONGER AT LOWER RELATIVE TO HIGHER LATITUDES HAS A RICH HISTORY, DRAWING FROM ECOLOGICAL AND EVOLUTIONARY THEORY. WHILE THIS HYPOTHESIS SUGGESTS THAT STRONGER INTERACTIONS AT LOWER LATITUDES MAY CONTRIBUTE TO THE MAINTENANCE OF CONTEMPORARY PATTERNS OF DIVERSITY, THERE REMAIN FEW STANDARDIZED BIOGEOGRAPHIC COMPARISONS OF COMMUNITY EFFECTS OF SPECIES I…	BIOTIC INTERACTIONS HYPOTHESIS; DIVERSITY; INVERTEBRATES; LATITUDE; PREDATION; SEAGRASS; THALASSIA; ZOSTERA
YANG B;LI X;LIN S;XIE Z;YUAN Y;ESPENBERG M;PÄRN J;MANDER Ü	INVASIVE SPARTINA ALTERNIFLORA CAN MITIGATE N2O EMISSION IN COASTAL SALT MARSHES	2020	ECOLOGICAL ENGINEERING	10.1016/j.ecoleng.2020.105758	STATE KEY LABORATORY OF ESTUARINE AND COASTAL RESEARCH, INSTITUTE OF ECO-CHONGMING, EAST CHINA NORMAL UNIVERSITY, SHANGHAI, 200241, CHINA; DEPARTMENT OF GEOGRAPHY, INSTITUTE OF ECOLOGY AND EARTH SCIENCES, UNIVERSITY OF TARTU, TARTU, 51014, ESTONIA	ALTHOUGH THERE ARE STUDIES ON NITROUS OXIDE (N2O) FLUXES IN COASTAL SALT MARSHES, TEMPORAL AND SPATIAL VARIATIONS OF THIS GREENHOUSE GAS ARE STILL UNCERTAIN. ESPECIALLY SALT MARSHES OF THE EAST CHINA SEA COAST COVERED BY INVASIVE SPARTINA ALTERNIFLORA HAVE SHOWN CONTROVERSIAL RESULTS. TO ANALYSE SEASONAL PATTERNS OF N2O FLUXES AND THEIR RELATIONSHIP WITH ENVIRONMENTAL FACTORS, THREE PLOTS DOMINAT…	AMMONIA NITROGEN; ATLANTIC CORDGRASS; DENITRIFICATION; NITRATE NITROGEN; NITROUS OXIDE; TIDAL SALT MARSH
RODRIGUEZ AR;HECK KL;JR	GREEN TURTLE HERBIVORY AND ITS EFFECTS ON THE WARM, TEMPERATE SEAGRASS MEADOWS OF ST. JOSEPH BAY, FLORIDA (USA)	2020	MARINE ECOLOGY PROGRESS SERIES	10.3354/meps13285	DAUPHIN ISLAND SEA LAB., 101 BIENVILLE BLVD., DAUPHIN ISLAND, 36528, AL, UNITED STATES; DEPARTMENT OF MARINE SCIENCES, UNIVERSITY OF SOUTH ALABAMA, 5871 USA DRIVE NORTH, MOBILE, 36668, AL, UNITED STATES	GREEN TURTLES CHELONIA MYDAS OCCUR SPORADICALLY IN TROPICAL AND SUBTROPICAL LATITUDES, BUT EFFECTIVE CONSERVATION EFFORTS ARE LEADING TO INCREASING ABUNDANCES AT HIGHER LATITUDES. ONE CONSEQUENCE OF INCREASED GREEN TURTLE ABUNDANCE IN SOME LOCATIONS HAS BEEN THE OVERGRAZING OF SEAGRASSES, THEIR PREFERRED FOOD ITEM. RECENT, LARGE INCREASES IN JUVENILE GREEN TURTLE ABUNDANCE IN THE WARM TEMPERATE N…	CHELONIA MYDAS; MEGAHERBIVORE; PLANT-HERBIVORE INTERACTIONS; THALASSIA TESTUDINUM; TURTLEGRASS
RIERA R;DELGADO JD;MORO L;HERRERA R;BECERRO MA	DIFFICULTIES TO IDENTIFY GLOBAL AND LOCAL KEY BIODIVERSITY AREAS IN DIVERSE AND ISOLATED MARINE JURISDICTIONS	2020	JOURNAL OF COASTAL CONSERVATION	10.1007/s11852-020-00732-0	DEPARTAMENTO DE ECOLOGÍA, FACULTAD DE CIENCIAS, UNIVERSIDAD CATÓLICA DE LA SANTÍSIMA CONCEPCIÓN, CASILLA 297, CONCEPCIÓN, CHILE; ÁREA DE ECOLOGÍA, DEPARTAMENTO DE SISTEMAS FÍSICOS, QUÍMICOS Y NATURALES. FACULTAD DE CIENCIAS EXPERIMENTALES, UNIVERSIDAD PABLO DE OLAVIDE, SEVILLA, 41013, SPAIN; VICECONSEJERÍA DE MEDIO AMBIENTE DEL GOBIERNO DE CANARIAS, CANARY ISLANDS, SPAIN; THE BITES LAB, CENTRO DE…	BIODIVERSITY CONSERVATION REQUIRES EFFICIENT METHODS TO BE INTEGRATED INTO ENVIRONMENTAL MANAGEMENT PLANNING. THE KEY BIODIVERSITY AREA (KBA) APPROACH HAS BEEN RECENTLY DEVELOPED FOR IDENTIFYING SITES OF GREATEST CONSERVATION IMPORTANCE. THEY ARE REGARDED AS PRIORITIES FOR MANAGEMENT INTERVENTION AND FOR IDENTIFYING INVESTMENT PRIORITIES. WHILE THE KBA APPROACH HAS BEEN EXTENSIVELY USED TO IDENTI…	ATLANTIC OCEAN; CANARY ISLANDS; CONSERVATION; ENDANGERED; ENDEMISM; IUCN RED LIST; KEY BIODIVERSITY AREAS; POPULATION
SCALPONE CR;JARVIS JC;VASSLIDES JM;TESTA JM;GANJU NK	SIMULATED ESTUARY-WIDE RESPONSE OF SEAGRASS (ZOSTERA MARINA) TO FUTURE SCENARIOS OF TEMPERATURE AND SEA LEVEL	2020	FRONTIERS IN MARINE SCIENCE	10.3389/fmars.2020.539946	PITZER COLLEGE, CLAREMONT, CA, UNITED STATES; DEPARTMENT OF BIOLOGY AND MARINE BIOLOGY, UNIVERSITY OF NORTH CAROLINA WILMINGTON, WILMINGTON, NC, UNITED STATES; TOMS RIVER, NJ, UNITED STATES; CHESAPEAKE BIOLOGICAL LABORATORY, UNIVERSITY OF MARYLAND CENTER FOR ENVIRONMENTAL SCIENCE, SOLOMONS, MD, UNITED STATES; US GEOLOGICAL SURVEY MARINE SCIENCE CENTER, WOODS HOLE, MA, UNITED STATES	SEAGRASS COMMUNITIES ARE A VITAL COMPONENT OF ESTUARINE ECOSYSTEMS, BUT ARE THREATENED BY PROJECTED SEA LEVEL RISE (SLR) AND TEMPERATURE INCREASES WITH CLIMATE CHANGE. TO UNDERSTAND THESE POTENTIAL EFFECTS, WE DEVELOPED A SPATIALLY EXPLICIT MODEL THAT REPRESENTS SEAGRASS (ZOSTERA MARINA) HABITAT AND ESTUARY-WIDE PRODUCTIVITY FOR BARNEGAT BAY-LITTLE EGG HARBOR (BB-LEH) IN NEW JERSEY, UNITED STATES…	CLIMATE CHANGE; EELGRASS (ZOSTERA MARINA); NORTH AMERICAN ATLANTIC COAST; REGIONAL; SEA LEVEL RISE; SEAGRASS (ZOSTERA); SPATIAL MODEL; TEMPERATURE
ORTIZ CAJICA AK;HINOJOSA-ARANGO G;GARZA-PÉREZ JR;RIOJA-NIETO R	SEASCAPE METRICS, SPATIO-TEMPORAL CHANGE, AND INTENSITY OF USE FOR THE SPATIAL CONSERVATION PRIORITIZATION OF A CARIBBEAN MARINE PROTECTED AREA	2020	OCEAN AND COASTAL MANAGEMENT	10.1016/j.ocecoaman.2020.105265	POSGRADO EN CIENCIAS DEL MAR Y LIMNOLOGÍA, UNAM, INSTITUTO DE CIENCIAS DEL MAR Y LIMNOLOGÍA, CIRCUITO EXTERIOR S/N CIUDAD UNIVERSITARIA, 04510, MEXICO; LABORATORIO DE ANÁLISIS ESPACIAL DE ZONAS COSTERAS (COSTALAB), UNIDAD MULTIDISCIPLINARIA DE DOCENCIA E INVESTIGACIÓN-SISAL, FACULTAD DE CIENCIAS, UNAM CARRETERA SIERRA PAPACAL-CHUBURNÁ PUERTO KM 5, SIERRA PAPACAL, 97302, YUCATÁN, MEXICO; CONACYT R…	AN EFFECTIVE MANAGEMENT TOOL FOR THE SPATIAL PRIORITIZATION OF THE COZUMEL REEFS NATIONAL PARK (CRNP), USING A SYSTEMATIC APPROACH, IS AN URGENT NEED FOR THE CONSERVATION OF ONE OF THE MOST IMPORTANT MARINE PROTECTED AREAS (MPAS) IN MEXICO. IN THIS STUDY, WE INTEGRATED A MODEL USING SEASCAPE METRICS, THE SPATIO-TEMPORAL VARIATION OF SUBSTRATE COVERAGE, AND FREQUENCY OF REEF USE FOR SCUBA DIVING, …	CORAL REEF SYSTEMS; MARINE PROTECTED AREAS; SYSTEMATIC PRIORITIZATION
MARCO-MÉNDEZ C;FERRERO-VICENTE LM;HECK KL;JR	FEEDING PREFERENCE AND FORAGING IMPACT OF WINTERING COOTS ON SUBMERGED AQUATIC VEGETATION	2020	ESTUARINE, COASTAL AND SHELF SCIENCE	10.1016/j.ecss.2019.106575	CENTRO DE ESTUDIOS AVANZADOS DE BLANES, ACCÉS A LA CALA SANT FRANCESC 14, BLANES, GIRONA, 17300, SPAIN; DAUPHIN ISLAND SEA LAB., 101 BIENVILLE BOULEVARD, DAUPHIN ISLAND, 36528, AL, UNITED STATES; RESEARCH MARINE CENTRE OF SANTA POLA (CIMAR), SANTA POLA CITY COUNCIL, UNIVERSITY OF ALICANTE, SPAIN	WHILE IT HAS BEEN WELL ESTABLISHED THAT WATERBIRDS CAN CONSUME SUBSTANTIAL AMOUNTS OF SUBMERGED AQUATIC VEGETATION (SAV) ON THEIR WINTERING GROUNDS, RELATIVELY LITTLE IS KNOWN ABOUT THEIR EFFECTS ON SAV IN THE NORTHERN GULF OF MEXICO (NGOM). WE MEASURED THE IMPACT OF WINTERING AMERICAN COOT (FULICA AMERICANA) FORAGING ON NATIVE WILD CELERY (VALLISNERIA AMERICANA) AND EXOTIC EURASIAN WATER MILFOIL…	EXCLUSION EXPERIMENTS; FOOD CHOICE; FULICA AMERICANA; HERBIVORY; MYRIOPHYLLUM SPICATUM; VALLISNERIA AMERICANA
CAVALCANTE LL;BARROSO CX;CARNEIRO PBDM;MATTHEWS-CASCON H	SPATIOTEMPORAL DYNAMICS OF THE MOLLUSCAN COMMUNITY ASSOCIATED WITH SEAGRASS ON THE WESTERN EQUATORIAL ATLANTIC	2019	JOURNAL OF THE MARINE BIOLOGICAL ASSOCIATION OF THE UNITED KINGDOM	10.1017/S0025315419000183	ICTHYOLOGY LABORATORY, CENTRO DE ESTUDOS DO MAR - CEM, UNIVERSIDADE FEDERAL DO PARANA, AV. BEIRA-MAR, S/N, CAIXA POSTAL: 61, PONTAL DO SUL - PONTAL DO PARANA, PR, CEP: 83255-976, BRAZIL; GRADUATE PROGRAM ON MARINE TROPICAL SCIENCES, INSTITUTO DE CIÊNCIAS DO MAR -LABOMAR, UNIVERSIDADE FEDERAL DO CEARA, AV. DA ABOLIÇÃO, 3207, MEIRELES, CEP, FORTALEZA, CE, 60165-081, BRAZIL; CAMPUS MINISTRO REIS VEL…	THIS STUDY AIMED TO QUALITATIVELY AND QUANTITATIVELY ANALYSE THE MOLLUSCAN ASSEMBLAGES ASSOCIATED WITH A HALODULE WRIGHTII SEAGRASS BED IN A RARELY STUDIED AREA WITHIN A CONSERVATION UNIT IN NORTH-EASTERN BRAZIL. SEASONAL AND SPATIAL CHANGES IN SEVERAL SEAGRASS MEADOW CHARACTERISTICS, INCLUDING SEDIMENT, WERE EVALUATED TO EXPLAIN TEMPORAL AND SPATIAL VARIATIONS IN THE MOLLUSCS FOUND THERE. THE MO…	EPIFAUNAL ASSEMBLAGES; HALODULE WRIGHTII; INFAUNAL ASSEMBLAGES; SEAGRASS MEADOWS; SEASONAL CHANGES; TEMPORAL CHANGES
TROTT TJ;LAZO-WASEM EA;ENTERLINE C	GRANDIDIERELLA JAPONICA STEPHENSEN, 1938 (AMPHIPODA: AORIDAE) IN THE NORTHWEST ATLANTIC OCEAN	2020	AQUATIC INVASIONS	10.3391/AI.2020.15.2.05	DEPARTMENT OF MARINE RESOURCES, 194 MCKOWN POINT, WEST BOOTHBAY HARBOR, MAINE, UNITED STATES; PEABODY MUSEUM OF NATURAL HISTORY, YALE UNIVERSITY, 170 WHITNEY AVENUE, NEW HAVEN, CT, UNITED STATES	THE AORID AMPHIPOD GRANDIDIERELLA JAPONICA STEPHENSEN, 1938, ORIGINALLY DESCRIBED FROM NORTHERN JAPAN, IS REPORTED FOR THE FIRST TIME FROM THE GULF OF MAINE AND LONG ISLAND SOUND IN THE NORTHWEST ATLANTIC OCEAN. IT WAS DISCOVERED AMONG GRAB SAMPLES OF EELGRASS (ZOSTERA MARINA LINNAEUS, 1753) BEDS TAKEN IN CASCO BAY, MAINE IN SUMMER 2018 AND HAS BEEN FOUND INTERTIDALLY IN LONG ISLAND SOUND SINCE 2…	CASCO BAY; GULF OF MAINE; INTRODUCED SPECIES; LONG ISLAND SOUND; PERACARIDA; TAXONOMY; ZOSTERA MARINA
DICK MH;WAESCHENBACH A;TROTT TJ;ONISHI T;BEVERIDGE C;BISHOP JD;ITO M;OSTROVSKY AN	GLOBAL DISTRIBUTION AND VARIATION OF THE INVASIVE CHEILOSTOME BRYOZOAN CRIBRILINA MUTABILIS	2020	ZOOLOGICAL SCIENCE	10.2108/zs190142	DEPARTMENT OF BIOLOGICAL SCIENCES, HOKKAIDO UNIVERSITY, N10 W8, SAPPORO, 060-0810, JAPAN; DEPARTMENT OF LIFE SCIENCES, NATURAL HISTORY MUSEUM, CROMWELL ROAD, LONDON, SW7 5BD, UNITED KINGDOM; MAINE COASTAL PROGRAM, DEPARTMENT OF MARINE RESOURCES, 194 MCKOWN POINT, WEST BOOTHBAY HARBOR, 04575, ME, UNITED STATES; SCOTTISH ASSOCIATION FOR MARINE SCIENCE, SCOTTISH MARINE INSTITUTE, OBAN, ARGYLL, SCOTL…	VIABLE POPULATIONS OF THE CHEILOSTOME BRYOZOAN CRIBRILINA MUTABILIS ITO, ONISHI & DICK EXIST IN THE NW PACIFIC (RUSSIAN FAR EAST AND NORTHERN JAPAN), NE ATLANTIC (SCANDINAVIA AND SCOTLAND), AND NW ATLANTIC (MAINE, USA). THE FIRST NE AND NW ATLANTIC RECORDS ARE FROM NORWAY (2008) AND CASCO BAY, MAINE, USA (2018), RESPECTIVELY, INDICATING A RELATIVELY RECENT INTRODUCTION TO THE REGION. MITOCHONDRIA…	ANTHROPOGENIC DISPERSAL; ECOPHENOTYPIC VARIATION; GENETIC VARIATION; HAPLOTYPE NETWORK; INTRASPECIFIC VARIATION; INTRODUCED SPECIES; LIFE HISTORY; MORPHOLOGY; SUBSTRATE USE
SAJEVA M;MAIDELL M;KOTTA J;PETERSON A	AN ECO-GAME META-EVALUATION OF EXISTING METHODS FOR THE APPRECIATION OF ECOSYSTEM SERVICES	2020	SUSTAINABILITY (SWITZERLAND)	10.3390/SU12187805	PELLERVO ECONOMIC RESEARCH PTT, EERIKINKATU 28 A, HELSINKI, FI-00180, FINLAND; ESTONIAN MARINE INSTITUTE, UNIVERSITY OF TARTU, MÄEALUSE 14, TALLINN, 12618, ESTONIA	THE ISOLATION OF SCIENCE DISCIPLINES AND THE WEAK INTEGRATION BETWEEN SCIENCE, POLICY AND SOCIETY REPRESENT MAIN CHALLENGES FOR SUSTAINABLE HUMAN DEVELOPMENT. IF, ON THE ONE HAND, THE SPECIALIZATION OF SCIENCE HAS PRODUCED HIGHER LEVELS OF KNOWLEDGE, ON THE OTHER HAND, THE WHOLE PICTURE OF THE COMPLEX INTERACTIONS BETWEEN SYSTEMS HAS SUFFERED. ECONOMIC AND NATURAL SCIENCES ARE, ON MATTERS OF SUST…	ECOSYSTEM SERVICES; EVIDENCE-BASED DECISION-MAKING; META-EVALUATION; QUALITY EVALUATION OF SCIENTIFIC INFORMATION; SCIENCE INTEGRATION; SUSTAINABLE DEVELOPMENT
JARUNGSRIAPISIT J;NUÑEZ-ORTIZ N;NORDBØ J;MOORE LJ;MÆHLE S;PATEL S	THE EFFECT OF TEMPERATURE ON THE SURVIVAL OF SALMONID ALPHAVIRUS ANALYSED USING IN VITRO AND IN VIVO METHODS	2020	AQUACULTURE	10.1016/j.aquaculture.2019.734647	INSTITUTE OF MARINE RESEARCH, P.O. BOX 1870, NORDNES, BERGEN, 5817, NORWAY	DISEASE OUTBREAKS IN FISH AQUACULTURE ARE OFTEN OF CONCERN DUE TO THE POSSIBILITY OF PATHOGEN TRANSMISSION TO FISH IN NEIGHBOURING FARMS AND TO WILD FISH POPULATIONS. TO BE ABLE TO ASSESS THE RISK AND MANAGE TRANSMISSION AND OUTBREAK SCENARIOS, IT IS OF GREAT IMPORTANCE TO UNDERSTAND THE IMPACT OF VARIOUS BIOLOGICAL AND PHYSICAL CONDITIONS AFFECTING THE SURVIVAL OF THE PATHOGEN IN THE ENVIRONMENT…	DISEASE TRANSMISSION; INFECTIVITY; PANCREAS DISEASE; SAV; TCID50; TEMPERATURE; VIRAL DOSE; VIRUS SURVIVAL; WATERBORNE VIRUS
BEKKBY T;PAPADOPOULOU N;FIORENTINO D;MCOWEN CJ;RINDE E;BOSTRÖM C;CARREIRO-SILVA M;LINARES C;ANDERSEN GS;BENGIL EGT;BILAN M;CEBRIAN E;CERRANO C;DANOVARO R;FAGERLI CW;FRASCHETTI S;GAGNON K;GAMBI C;GUNDERSEN H;KIPSON S;KOTTA J;MORATO T;OJAVEER H;RAMIREZ-LLODRA E;SMITH CJ	HABITAT FEATURES AND THEIR INFLUENCE ON THE RESTORATION POTENTIAL OF MARINE HABITATS IN EUROPE	2020	FRONTIERS IN MARINE SCIENCE	10.3389/fmars.2020.00184	NORWEGIAN INSTITUTE FOR WATER RESEARCH, OSLO, NORWAY; HELLENIC CENTRE FOR MARINE RESEARCH, HERAKLION, GREECE; ALFRED WEGENER INSTITUTE, HELMHOLTZ CENTER FOR POLAR AND MARINE RESEARCH, BREMERHAVEN, GERMANY; HELMHOLTZ INSTITUTE FOR FUNCTIONAL MARINE BIODIVERSITY, UNIVERSITY OF OLDENBURG, OLDENBURG, GERMANY; THE UNITED NATIONS ENVIRONMENT PROGRAMME WORLD CONSERVATION MONITORING CENTRE, CAMBRIDGE, UN…	TO UNDERSTAND THE RESTORATION POTENTIAL OF DEGRADED HABITATS, IT IS IMPORTANT TO KNOW THE KEY PROCESSES AND HABITAT FEATURES THAT ALLOW FOR RECOVERY AFTER DISTURBANCE. AS PART OF THE EU (HORIZON 2020) FUNDED MERCES PROJECT, A GROUP OF EUROPEAN EXPERTS COMPILED AND ASSESSED CURRENT KNOWLEDGE, FROM BOTH PAST AND ONGOING RESTORATION EFFORTS, WITHIN THE MEDITERRANEAN SEA, THE BALTIC SEA, AND THE NORT…	CORALLIGENOUS ASSEMBLAGES; CORALS; DEGRADED HABITATS; MACROALGAE; RECOVERY; RESTORATION SUCCESS; SEAGRASS
HORN S;SCHWEMMER P;MERCKER M;ENNERS L;ASMUS R;GARTHE S;ASMUS H	SPECIES COMPOSITION OF FORAGING BIRDS IN ASSOCIATION WITH BENTHIC FAUNA IN FOUR INTERTIDAL HABITATS OF THE WADDEN SEA	2020	ESTUARINE, COASTAL AND SHELF SCIENCE	10.1016/j.ecss.2019.106537	ALFRED-WEGENER-INSTITUT HELMHOLTZ-ZENTRUM FÜR POLAR UND MEERESFORSCHUNG, WADDEN SEA STATION SYLT, HAFENSTRAßE 43, LIST, 25995, GERMANY; RESEARCH AND TECHNOLOGY CENTRE (FTZ), UNIVERSITY OF KIEL, HAFENTÖRN 1, BÜSUM, 25761, GERMANY; BIONUM – BÜRO FÜR BIOSTATISTIK, FINKENWERDER NORDDEICH 15 A, HAMBURG, 21129, GERMANY	ABOUT 10 TO 12 MILLION BIRDS PER YEAR USE THE INTERTIDAL FLATS OF THE WADDEN SEA IN NORTH-EASTERN EUROPE AS A FOOD SOURCE DURING THEIR MOULTING, WINTERING OR BREEDING SEASON AND AS A STOP-OVER SITE ALONG THE EAST ATLANTIC FLYWAY. THE TIDAL FLATS ARE INHABITED BY A HIGHLY PRODUCTIVE BENTHIC FAUNA REPRESENTING AN IMPORTANT LINK BETWEEN THE MARINE MICROFLORA AND -FAUNA AND HIGHER TROPHIC LEVELS SUCH…
LOHAN KMP;DIMARIA R;MARTIN DL;ROSS C;RUIZ GM	DIVERSITY AND MICROHABITAT ASSOCIATIONS OF LABYRINTHULA SPP. IN THE INDIAN RIVER LAGOON SYSTEM	2020	DISEASES OF AQUATIC ORGANISMS	10.3354/dao03431	SMITHSONIAN ENVIRONMENTAL RESEARCH CENTER, EDGEWATER, 21037, MD, UNITED STATES; DEPARTMENT OF BIOLOGY, UNIVERSITY OF NORTH FLORIDA, JACKSONVILLE, 32224, FL, UNITED STATES	SEAGRASSES CREATE FOUNDATIONAL HABITATS IN COASTAL ECOSYSTEMS. ONE CONTRIBUTING FACTOR TO THEIR GLOBAL DECLINE IS DISEASE, PRIMARILY CAUSED BY PARASITES IN THE GENUS LABYRINTHULA. TO EXPLORE THE RELATIONSHIP BETWEEN SEAGRASS AND LABYRINTHULA SPP. DIVERSITY IN COASTAL WATERS, WE EXAMINED THE DIVERSITY AND MICROHABITAT ASSOCIATION OF LABYRINTHULA SPP. IN 2 INLETS ON FLORIDA'S ATLANTIC COAST, THE IN…	BIODIVERSITY; BIODIVERSITY-DISEASE RELATIONSHIP; HOST SPECIFICITY; LABYRINTHULA; METABARCODE; SEAGRASS
LEGARE B;MITTERMAYR A;BORRELLI M	THE IMPACTS OF HYDRAULIC CLAMMING IN SHALLOW WATER AND THE IMPORTANCE OF INCORPORATING ANTHROPOGENIC DISTURBANCES INTO HABITAT ASSESSMENTS	2020	AQUATIC LIVING RESOURCES	10.1051/alr/2020014	CENTER FOR COASTAL STUDIES, 5 HOLWAY AVENUE, PROVINCETOWN, 02657, MA, UNITED STATES; DEPARTMENT OF ENVIRONMENTAL CONSERVATION, UNIVERSITY OF MASSACHUSETTS AMHERST, 160 HOLDSWORTH WAY, AMHERST, 01002, MA, UNITED STATES; COASTAL PROCESSES AND ECOSYSTEMS LABORATORY, UNIVERSITY OF MASSACHUSETTS BOSTON, 100 MORRISSEY AVENUE, BOSTON, 02125, MA, UNITED STATES	HYDRAULIC DREDGING FOR SHELLFISH IS KNOWN TO CREATE SOME OF THE HIGHEST LEVELS OF DISTURBANCE, AFFECTING THE BENTHIC MICROFAUNAL COMMUNITY AND THE PHYSICAL CHARACTERISTICS OF THE SUBSTRATE. PROPERLY CONDUCTED BENTHIC HABITAT ASSESSMENTS ARE COMPLEX AND TIME CONSUMING, RESULTING IN ASSESSMENTS NOT BEING CONDUCTED INCREASING THE UNCERTAINTY IN POST IMPACT STUDIES. HYDRAULIC DREDGING FOR ATLANTIC SU…	ANTHROPOGENIC; BENTHIC COMMUNITIES; DISTURBANCE; DREDGE; HABITAT; HYDRAULIC CLAMMING; SIDESCAN SONAR
DITTMANN S;LENZ M	TWO SIMPLE WASHING PROCEDURES ALLOW THE EXTRACTION OF POSITIVELY BUOYANT MICROPLASTICS (>500 ΜM) FROM BEACH WRACK	2020	MARINE POLLUTION BULLETIN	10.1016/j.marpolbul.2020.111762	INSTITUTE OF GEOGRAPHY, CHRISTIAN - ALBRECHTS - UNIVERSITY KIEL, HERMANN - RODEWALD - STR. 9, KIEL, 24098, GERMANY; GEOMAR HELMHOLTZ-ZENTRUM FÜR OZEANFORSCHUNG KIEL, MARINE ECOLOGY DEPARTMENT, DUESTERNBROOKER WEG 20, KIEL, 24105, GERMANY	SO FAR, NO PROCEDURE HAS BEEN ESTABLISHED THAT ALLOWS THE EXTRACTION OF MICROPLASTICS FROM ORGANIC-RICH ENVIRONMENTAL MATRICES SUCH AS BEACH WRACK. HERE WE PRESENT TWO NOVEL, EASY AND COST-EFFECTIVE METHODS FOR EXTRACTING MICROPLASTICS FROM BALTIC SEA BEACH WRACK CONSISTING OF ZOSTERA MARINA L. OR FUCUS SPP. SAMPLES OF EITHER ZOSTERA MARINA L. OR FUCUS SPP. WERE SPIKED WITH DEFINED AMOUNTS OF EIT…	BEACH WRACK; EMPIRICAL METHOD EVALUATION; MICROPLASTICS; PARTICLE EXTRACTION; WESTERN BALTIC SEA
HOLLWEG TA;CHRISTMAN MC;CEBRIAN J;WALLACE BP;FRIEDMAN SL;BALLESTERO HR;HUISENGA MT;BENSON KG	META-ANALYSIS OF NEKTON UTILIZATION OF COASTAL HABITATS IN THE NORTHERN GULF OF MEXICO	2020	ESTUARIES AND COASTS	10.1007/s12237-019-00633-y	ABT ASSOCIATES, 1881 NINTH STREET, SUITE 201, BOULDER, 80302, CO, UNITED STATES; MCC STATISTICAL CONSULTING LLC, 2219 NW 23RD TERRACE, GAINESVILLE, 32605, FL, UNITED STATES; DEPARTMENT OF MARINE SCIENCES, UNIVERSITY OF SOUTH ALABAMA, MOBILE, 36688, AL, UNITED STATES; DAUPHIN ISLAND SEA LABORATORY, MARINE ENVIRONMENTAL SCIENCES CONSORTIUM, DAUPHIN ISLAND, 36528, AL, UNITED STATES; NORTHERN GULF IN…	ESTUARIES IN THE NORTHERN GULF OF MEXICO (GOM) PROVIDE HABITAT FOR MANY ECOLOGICALLY, COMMERCIALLY, AND RECREATIONALLY IMPORTANT FISH AND CRUSTACEAN SPECIES (I.E., NEKTON), BUT PATTERNS OF NEKTON ABUNDANCE AND COMMUNITY ASSEMBLAGES ACROSS HABITAT TYPES, SALINITY ZONES, AND SEASONS HAVE NOT BEEN DESCRIBED REGION-WIDE. RECOGNIZING THE WEALTH OF INFORMATION COLLECTED FROM PREVIOUS AND ONGOING FIELD …	COMMUNITY ASSEMBLAGE; GULF OF MEXICO; MARSH; NEKTON; OYSTER REEFS; SAV
RYBAK AS;WOYDA-PLOSZCZYCA AM	ECOLOGY AND DISTRIBUTION PATTERNS OF CHARA CONNIVENS (CHAROPHYTA, CHARACEAE) ON THE CANARY ISLANDS-THE FIRST RECORD FROM FUERTEVENTURA	2019	OCEANOLOGICAL AND HYDROBIOLOGICAL STUDIES	10.2478/ohs-2019-0033	DEPARTMENT OF HYDROBIOLOGY, INSTITUTE OF ENVIRONMENTAL BIOLOGY, FACULTY OF BIOLOGY, ADAM MICKIEWICZ UNIVERSITY, UNIWERSYTETU POZNAŃSKIEGO 6, POZNAŃ, 61-614, POLAND; LABORATORY OF BIOENERGETICS, INSTITUTE OF MOLECULAR BIOLOGY AND BIOTECHNOLOGY, FACULTY OF BIOLOGY, ADAM MICKIEWICZ UNIVERSITY, UNIWERSYTETU POZNAŃSKIEGO 6, POZNAŃ, 61-614, POLAND	THE PAPER PRESENTS THE FIRST RECORD OF A CHARA CONNIVENS (CHARACEAE) STAND FROM FUERTEVENTURA (CANARY ISLANDS, SPAIN). THE SPECIES WAS PREVIOUSLY RECORDED ONLY ON TENERIFE AND LANZAROTE, MOSTLY IN MARINE AND ARTIFICIAL HABITATS. PHYSICOCHEMICAL PARAMETERS OF WATER AND MORPHOLOGICAL FEATURES OF THE THALLI AND PLANT COMMUNITY WERE ANALYZED. GENERAL HABITAT REQUIREMENTS OF C. CONNIVENS POPULATIONS L…	CANARY ISLANDS; CHARA CONNIVENS; CHAROPHYTES; FUERTEVENTURA; MACROALGAE; SPAIN
CARDONA L;CAMPOS P;VELÁSQUEZ-VACCA A	CONTRIBUTION OF GREEN TURTLES CHELONIA MYDAS TO TOTAL HERBIVORE BIOMASS IN SHALLOW TROPICAL REEFS OF OCEANIC ISLANDS	2020	PLOS ONE	10.1371/journal.pone.0228548	IRBIO, DEPARTMENT OF EVOLUTIONARY BIOLOGY, ECOLOGY AND ENVIRONMENTAL SCIENCE, FACULTY OF BIOLOGY, UNIVERSITY OF BARCELONA, BARCELONA, SPAIN	GREEN TURTLES ARE MEGAHERBIVORES WITH A KEY ROLE IN THE DYNAMICS OF TROPICAL SEAGRASS MEADOWS, BUT LITTLE IS KNOWN ABOUT THEIR RELEVANCE AS HERBIVORES IN TROPICAL REEF HABITATS. WE CONDUCTED UNDERWATER CENSUSES OF GREEN TURTLES, HERBIVOROUS FISHES AND SEA URCHINS IN TWO DISTINCT TROPICAL REGIONS: FERNANDO DE NORONHA (WESTERN ATLANTIC OCEAN) AND THE HAWAIIAN ARCHIPELAGO (CENTRAL PACIFIC OCEAN), TO…
ASLAM S;OSKARS TR;SIDDIQUI G;MALAQUIAS MAE	BEYOND SHELLS: FIRST DETAILED MORPHOLOGICAL DESCRIPTION OF THE MANGROVE-ASSOCIATED GASTROPOD HAMINOEA CF. FUSCA (A. ADAMS, 1850) (CEPHALASPIDEA, HAMINOEIDAE), WITH A COI PHYLOGENETIC ANALYSIS	2019	ZOOSYSTEMA	10.5252/zoosystema2019v41a16	CENTRE OF EXCELLENCE IN MARINE BIOLOGY, UNIVERSITY OF KARACHI, KARACHI, 75270, PAKISTAN; SECTION OF TAXONOMY AND EVOLUTION, DEPARTMENT OF NATURAL HISTORY, UNIVERSITY MUSEUM OF BERGEN, UNIVERSITY OF BERGEN, PB7800, BERGEN, N-5020, NORWAY; CENTRE OF EXCELLENCE IN MARINE BIOLOGY, UNIVERSITY OF KARACHI, KARACHI, N75270, PAKISTAN	THE DIVERSITY OF HAMINOEA TURTON & KINGSTON, 1830 SNAILS IS POORLY UNDERSTOOD IN THE INDO-WEST PACIFIC. THESE GASTROPODS OCCUR IN SHALLOW SUBTIDAL AND INTERTIDAL AREAS USUALLY ASSOCIATED WITH ALGAE, SEAGRASS, OR CORAL REEFS, AND ONE SPECIES, OFTEN IDENTIFIED AS HAMINOEA FUSCA (A. ADAMS, 1850) IS REGARDED TO BE RESTRICTED TO MANGROVE HABITATS. IN THIS PAPER WE PROVIDE THE FIRST DETAILED DESCRIPTIO…	DNA BARCODING; HETEROBRANCHIA; INDIAN OCEAN; MANGROVES; MOLLUSCA; MORPHOLOGY; NEW SYNONYM; OYSTER REEFS; PAKISTAN
FOURQUREAN JW;MANUEL SA;COATES KA;MASSEY SC;KENWORTHY WJ	DECADAL MONITORING IN BERMUDA SHOWS A WIDESPREAD LOSS OF SEAGRASSES ATTRIBUTABLE TO OVERGRAZING BY THE GREEN SEA TURTLE CHELONIA MYDAS	2019	ESTUARIES AND COASTS	10.1007/s12237-019-00587-1	DEPARTMENT OF BIOLOGICAL SCIENCES AND THE CENTER FOR COASTAL OCEANS RESEARCH, FLORIDA INTERNATIONAL UNIVERSITY, 11200 SW 8TH ST., MIAMI, 33199, FL, UNITED STATES; DEPARTMENT OF ENVIRONMENT AND NATURAL RESOURCES, GOVERNMENT OF BERMUDA, SHORELANDS, 17 NORTH SHORE ROAD, HAMILTON PARISH, FL 04, BERMUDA; CENTER FOR COASTAL FISHERIES AND HABITAT RESEARCH, NCCOS, NOS, NOAA, 101 PIVERS ISLAND RD, BEAUFOR…	THE CONDITION OF SEAGRASS HABITAT AND THE MARINE ENVIRONMENT ON THE BERMUDA PLATFORM, A MID-OCEANIC SHALLOW WATER HABITAT IN THE NORTHWEST ATLANTIC, HAS BEEN MONITORED SINCE 2006. THE OVERALL OCEANIC CLIMATE OF THE PLATFORM IS SUBTROPICAL; THE PLATFORM SUPPORTS COMMUNITIES OF TROPICAL MARINE SEAGRASSES, INCLUDING THALASSIA TESTUDINUM, SYRINGODIUM FILIFORME, HALODULE SP., AND HALOPHILA DECIPIENS. …	ECOLOGICAL INDICATORS; HERBIVORY; PLANT MORPHOLOGY; STABLE ISOTOPES; STOICHIOMETRY; TIME SERIES
DIGIANTONIO G;BLUM L;MCGLATHERY K;VAN DIJK K-J;WAYCOTT M	GENETIC MOSAICISM AND POPULATION CONNECTIVITY OF EDGE-OF-RANGE HALODULE WRIGHTII POPULATIONS	2020	AQUATIC BOTANY	10.1016/j.aquabot.2019.103161	DEPARTMENT OF ENVIRONMENTAL SCIENCES, UNIVERSITY OF VIRGINIA, 291 MCCORMICK RD, CHARLOTTESVILLE, 22903, VA, UNITED STATES; SCHOOL OF BIOLOGICAL SCIENCES, THE UNIVERSITY OF ADELAIDE, NORTH TERRACE, ADELAIDE, 5005, SA, AUSTRALIA; STATE HERBARIUM OF SOUTH AUSTRALIA, DEPARTMENT FOR ENVIRONMENT AND WATER, GPO BOX 1047, ADELAIDE, 5001, SA, AUSTRALIA	THE GENETIC POPULATION STRUCTURE OF HALODULE WRIGHTII AT LOCATIONS IN FLORIDA, NORTH CAROLINA, AND BERMUDA WAS INVESTIGATED USING 11 POLYMORPHIC MICROSATELLITE LOCI ON SAMPLES REPRESENTING 15 SITES. WE MEASURED ALLELIC DIVERSITY AND GENOTYPIC RICHNESS AND DETERMINED POPULATION DIFFERENTIATION AND GENE FLOW USING PRINCIPAL COMPONENTS AND K-MEANS POPULATION CLUSTERING. HALODULE WRIGHTII SITES WERE …	GENETIC DIVERSITY; MICROSATELLITES; SEAGRASS
TARAZONA-JANAMPA UI;CEMBELLA AD;PELAYO-ZÁRATE MC;PAJARES S;MÁRQUEZ-VALDELAMAR LM;OKOLODKOV YB;TEBBEN J;KROCK B;DURÁN-RIVEROLL LM	ASSOCIATED BACTERIA AND THEIR EFFECTS ON GROWTH AND TOXIGENICITY OF THE DINOFLAGELLATE PROROCENTRUM LIMA SPECIES COMPLEX FROM EPIBENTHIC SUBSTRATES ALONG MEXICAN COASTS	2020	FRONTIERS IN MARINE SCIENCE	10.3389/fmars.2020.00569	ALFRED-WEGENER-INSTITUT, HELMHOLTZ-ZENTRUM FÜR POLAR-UND MEERESFORSCHUNG, BREMERHAVEN, GERMANY; INTERNATIONAL MAX PLANCK RESEARCH SCHOOL, MAX PLANCK INSTITUTE FOR MARINE MICROBIOLOGY, BREMEN, GERMANY; LABORATORIO DE MICROBIOLOGÍA MOLECULAR Y GENÓMICA BACTERIANA, UNIVERSIDAD CIENTÍFICA DEL SUR, LIMA, PERU; FACULTAD DE CIENCIAS, UNIVERSIDAD NACIONAL AUTÓNOMA DE MÉXICO, MEXICO CITY, MEXICO; INSTITUT…	THE DINOFLAGELLATE GENUS PROROCENTRUM IS GLOBALLY REPRESENTED BY A WIDE VARIETY OF SPECIES FOUND UPON BENTHIC AND/OR EPIPHYTIC SUBSTRATES. MANY EPIBENTHIC PROROCENTRUM SPECIES PRODUCE LIPOPHILIC POLYETHER TOXINS, SOME OF WHICH ACT AS POTENT PROTEIN PHOSPHATASE INHIBITORS AND TUMOR-PROMOTERS ASSOCIATED WITH DIARRHEIC SHELLFISH POISONING (DSP). MOST MEMBERS OF THE PROROCENTRUM LIMA SPECIES COMPLEX …	ALLELOCHEMICAL; BACTERIA; DIARRHEIC SHELLFISH POISONING; POLYETHER TOXINS; PROROCENTRUM
DE LOS SANTOS CB;KRAUSE-JENSEN D;ALCOVERRO T;MARBÀ N;DUARTE CM;VAN KATWIJK MM;PÉREZ M;ROMERO J;SÁNCHEZ-LIZASO JL;ROCA G;JANKOWSKA E;PÉREZ-LLORÉNS JL;FOURNIER J;MONTEFALCONE M;PERGENT G;RUIZ JM;CABAÇO S;COOK K;WILKES RJ;MOY FE;TRAYTER GM-R;ARAÑÓ XS;DE JONG DJ;FERNÁNDEZ-TORQUEMADA Y;AUBY I;VERGARA JJ;SANTOS R	RECENT TREND REVERSAL FOR DECLINING EUROPEAN SEAGRASS MEADOWS	2019	NATURE COMMUNICATIONS	10.1038/s41467-019-11340-4	CENTRE OF MARINE SCIENCES OF ALGARVE (CCMAR), UNIVERSITY OF ALGARVE, GAMBELAS, FARO, 8005-139, PORTUGAL; DEPARTMENT OF BIOSCIENCE, AARHUS UNIVERSITY, VEJLSØVEJ 25, SILKEBORG, 8600, DENMARK; ARCTIC RESEARCH CENTRE, DEPARTMENT OF BIOSCIENCE, AARHUS UNIVERSITY, NY MUNKEGADE 114, BUILDING 1540, ÅRHUS C, 8000, DENMARK; CENTRE D’ESTUDIS AVANÇATS DE BLANES (CEAB-CSIC), CARRETERA ACC, CALA SANT FRANCESC …	SEAGRASS MEADOWS, KEY ECOSYSTEMS SUPPORTING FISHERIES, CARBON SEQUESTRATION AND COASTAL PROTECTION, ARE GLOBALLY THREATENED. IN EUROPE, LOSS AND RECOVERY OF SEAGRASSES ARE REPORTED, BUT THE CHANGES IN EXTENT AND DENSITY AT THE CONTINENTAL SCALE REMAIN UNCLEAR. HERE WE COLLATE ASSESSMENTS OF CHANGES FROM 1869 TO 2016 AND SHOW THAT 1/3 OF EUROPEAN SEAGRASS AREA WAS LOST DUE TO DISEASE, DETERIORATED…
BECA-CARRETERO P;TEICHBERG M;WINTERS G;PROCACCINI G;REUTER H	PROJECTED RAPID HABITAT EXPANSION OF TROPICAL SEAGRASS SPECIES IN THE MEDITERRANEAN SEA AS CLIMATE CHANGE PROGRESSES	2020	FRONTIERS IN PLANT SCIENCE	10.3389/fpls.2020.555376	DEPARTMENT OF THEORETICAL ECOLOGY AND MODELLING, LEIBNIZ CENTRE FOR TROPICAL MARINE RESEARCH, BREMEN, GERMANY; DEAD SEA-ARAVA SCIENCE CENTER, MASADA, ISRAEL; DEPARTMENT OF ECOLOGY, LEIBNIZ CENTRE FOR TROPICAL MARINE RESEARCH, BREMEN, GERMANY; EILAT CAMPUS, BEN-GURION UNIVERSITY OF THE NEGEV, EILAT, ISRAEL; STAZIONE ZOOLOGICA ANTON DOHRN, NAPLES, ITALY; FACULTY FOR BIOLOGY AND CHEMISTRY, UNIVERSIT…	DURING THE LAST 150 YEARS, THE TROPICAL SEAGRASS SPECIES HALOPHILA STIPULACEA HAS ESTABLISHED ITSELF IN THE SOUTHERN AND EASTERN PARTS OF THE MEDITERRANEAN SEA. MORE RECENTLY (2018), HALOPHILA DECIPIENS WAS OBSERVED FOR THE FIRST TIME IN THE EASTERN MEDITERRANEAN, AND WAS DESCRIBED AS THE SECOND NON-NATIVE SEAGRASS SPECIES IN THE MEDITERRANEAN SEA. WE IMPLEMENTED A SPECIES DISTRIBUTION MODEL (SDM…	BIOGEOGRAPHICAL CHANGES; GLOBAL WARMING; HALOPHILA DECIPIENS; HALOPHILA STIPULACEA; INVASIVE SPREAD; SALINITY; SPECIES DISTRIBUTION MODEL
HOWARD BR;FRANCIS FT;CÔTÉ IM;THERRIAULT TW	HABITAT ALTERATION BY INVASIVE EUROPEAN GREEN CRAB (CARCINUS MAENAS) CAUSES EELGRASS LOSS IN BRITISH COLUMBIA, CANADA	2019	BIOLOGICAL INVASIONS	10.1007/s10530-019-02072-z	EARTH TO OCEAN RESEARCH GROUP, DEPARTMENT OF BIOLOGICAL SCIENCES, SIMON FRASER UNIVERSITY, BURNABY, V5A 1S6, BC, CANADA; FISHERIES AND OCEANS CANADA, PACIFIC BIOLOGICAL STATION, NANAIMO, V9T 6N7, BC, CANADA	DOMINANT, HABITAT-FORMING PLANT SPECIES, SUCH AS SEAGRASSES, ARE KEY COMPONENTS OF COASTAL ECOSYSTEMS WORLDWIDE. MULTIPLE STRESSORS, INCLUDING INVASIVE SPECIES THAT DIRECTLY ALTER, REMOVE, OR REPLACE THE FOUNDATION PLANT SPECIES, THREATEN THESE ECOSYSTEMS. ON THE ATLANTIC COAST OF NORTH AMERICA, ECOSYSTEM ENGINEERING BY INVASIVE EUROPEAN GREEN CRAB (CARCINUS MAENAS) HAS BEEN LINKED TO THE LOSS OF…	AQUATIC CONSERVATION; DISTURBANCE; ECOSYSTEM ENGINEERING; ENCLOSURE; HABITAT ALTERATION; ZOSTERA MARINA
SAHA M;BARBOZA FR;SOMERFIELD PJ;AL-JANABI B;BECK M;BRAKEL J;ITO M;PANSCH C;NASCIMENTO-SCHULZE JC;JAKOBSSON THOR S;WEINBERGER F;SAWALL Y	RESPONSE OF FOUNDATION MACROPHYTES TO NEAR-NATURAL SIMULATED MARINE HEATWAVES	2020	GLOBAL CHANGE BIOLOGY	10.1111/gcb.14801	GEOMAR HELMHOLTZ CENTRE FOR OCEAN RESEARCH, KIEL, GERMANY; SCHOOL OF BIOLOGICAL SCIENCES, UNIVERSITY OF ESSEX, COLCHESTER, UNITED KINGDOM; PLYMOUTH MARINE LABORATORY, PLYMOUTH, UNITED KINGDOM; THE SCOTTISH ASSOCIATION FOR MARINE SCIENCE, OBAN, UNITED KINGDOM; BIOSCIENCE, COLLEGE OF LIFE AND ENVIRONMENTAL SCIENCE, UNIVERSITY OF EXETER, EXETER, UNITED KINGDOM; MARINE SCIENCES, UNIVERSITY OF GOTHENB…	MARINE HEATWAVES HAVE BEEN OBSERVED WORLDWIDE AND ARE EXPECTED TO INCREASE IN BOTH FREQUENCY AND INTENSITY DUE TO CLIMATE CHANGE. SUCH EVENTS MAY CAUSE ECOSYSTEM RECONFIGURATIONS ARISING FROM SPECIES RANGE CONTRACTION OR REDISTRIBUTION, WITH ECOLOGICAL, ECONOMIC AND SOCIAL IMPLICATIONS. MACROPHYTES SUCH AS THE BROWN SEAWEED FUCUS VESICULOSUS AND THE SEAGRASS ZOSTERA MARINA ARE FOUNDATION SPECIES …	BALTIC SEA; EXTREME EVENTS; FOUNDATION SPECIES; FUCUS; HEAT STRESS; MACROPHYTES; MARINE HEATWAVES; ZOSTERA
CALDER DR	ON A COLLECTION OF HYDROIDS (CNIDARIA, HYDROZOA) FROM THE SOUTHWEST COAST OF FLORIDA, USA	2019	ZOOTAXA	10.11646/zootaxa.4689.1.1	DEPARTMENT OF NATURAL HISTORY ROYAL ONTARIO MUSEUM, 100 QUEEN'S PARK, TORONTO, M5S 2C6, ON, CANADA; ROYAL BRITISH COLUMBIA MUSEUM, 675 BELLEVILLE STREET, VICTORIA, V8W 9W2, BC, CANADA	SIXTY SPECIES OF HYDROIDS, ASSIGNED TO 24 FAMILIES AND 39 GENERA, ARE RECOGNIZED AND DISCUSSED IN A COLLECTION OF MATERIAL FROM THE SOUTHWEST COAST OF FLORIDA. ONE NEW SPECIES (CLYTIA JOYCEI) IS DESCRIBED FROM TURTLEGRASS (THALASSIA TESTUDINUM) AND REPORTED AS WELL FROM THE CARIBBEAN COAST OF PANAMA. UNDER PROVISIONS OF THE FIRST REVISER PRINCIPLE IN THE INTERNATIONAL CODE OF ZOOLOGICAL NOMENCLAT…	ANTHOATHECATA; GULF OF MEXICO; HYDROIDOLINA; LEPTOTHECATA; MARINE INVERTEBRATES; MEDUSOZOA; TAXONOMY; ZOOLOGICAL NOMENCLATURE
MUNIR D;MUNRO ES;SECOMBES CJ;DOOLEY H	ATLANTIC SALMON KIDNEY (ASK) CELLS ARE AN EFFECTIVE MODEL TO CHARACTERISE INTERFERON (IFN) AND IFN-INDUCED GENE EXPRESSION FOLLOWING SALMONID ALPHAVIRUS INFECTION	2020	FISH AND SHELLFISH IMMUNOLOGY	10.1016/j.fsi.2020.08.043	SCHOOL OF BIOLOGICAL SCIENCES, UNIVERSITY OF ABERDEEN, ABERDEEN, UNITED KINGDOM; SCOTTISH FISH IMMUNOLOGY RESEARCH CENTRE, UNIVERSITY OF ABERDEEN, ABERDEEN, UNITED KINGDOM; MARINE SCOTLAND SCIENCE, MARINE LABORATORY, ABERDEEN, UNITED KINGDOM; DEPT MICROBIOLOGY & IMMUNOLOGY, UNIVERSITY OF MARYLAND SCHOOL OF MEDICINE, INSTITUTE OF MARINE & ENVIRONMENTAL TECHNOLOGY, BALTIMORE, UNITED STATES	SALMONID ALPHAVIRUS (SAV), THE CAUSATIVE AGENT OF PANCREAS DISEASE, IS A SERIOUS PATHOGEN OF FARMED ATLANTIC SALMON (SALMO SALAR) AND RAINBOW TROUT (ONCORHYNCHUS MYKISS). GIVEN THE ECONOMIC IMPACT OF SAV OUTBREAKS, MUCH EFFORT IS FOCUSSED UPON UNDERSTANDING THE FISH IMMUNE RESPONSE FOLLOWING INFECTION AND THE EXPLOITATION OF THIS KNOWLEDGE TO REDUCE DISEASE IMPACT. HEREIN WE EXAMINE THE UTILITY O…	ATLANTIC SALMON; IFN; INTERFERON; INTERFERON REGULATORY FACTOR; IRF; MX; RAINBOW TROUT; SALMONID ALPHAVIRUS
GARCIA RA;LEE Z;BARNES BB;HU C;DIERSSEN HM;HOCHBERG EJ	BENTHIC CLASSIFICATION AND IOP RETRIEVALS IN SHALLOW WATER ENVIRONMENTS USING MERIS IMAGERY	2020	REMOTE SENSING OF ENVIRONMENT	10.1016/j.rse.2020.112015	SCHOOL FOR THE ENVIRONMENT, UNIVERSITY OF MASSACHUSETTS BOSTON, BOSTON, 02125, MA, UNITED STATES; SCHOOL OF MOLECULAR AND LIFE SCIENCES, CURTIN UNIVERSITY, BENTLEY, 6845, WA, AUSTRALIA; COLLEGE OF MARINE SCIENCE, UNIVERSITY OF SOUTH FLORIDA, ST PETERSBURG, FL, UNITED STATES; DEPARTMENT OF MARINE SCIENCES AND GEOGRAPHY, UNIVERSITY OF CONNECTICUT, GROTON, CT, UNITED STATES; BERMUDA INSTITUTE OF OCE…	DERIVING INHERENT OPTICAL PROPERTIES (IOPS) FROM MULTISPECTRAL IMAGERY OF SHALLOW WATER ENVIRONMENTS USING PHYSICS-BASED INVERSION MODELS REQUIRE PRIOR KNOWLEDGE OF THE SPECTRAL REFLECTANCE OF THE BOTTOM SUBSTRATE. THE USE OF AN INCORRECT BOTTOM REFLECTANCE ADVERSELY AFFECTS THE IOPS AND, IN PART, THE DEPTH DERIVED FROM INVERSION MODELS. TO DATE, AN OPERATIONAL APPROACH THAT DETERMINES THE BOTTOM…	ATMOSPHERIC CORRECTION; BATHYMETRY; BENTHIC CLASSIFICATION; GREAT BAHAMA BANK; INHERENT OPTICAL PROPERTIES; MERIS
RODIL IF;ATTARD KM;NORKKO J;GLUD RN;NORKKO A	ESTIMATING RESPIRATION RATES AND SECONDARY PRODUCTION OF MACROBENTHIC COMMUNITIES ACROSS COASTAL HABITATS WITH CONTRASTING STRUCTURAL BIODIVERSITY	2020	ECOSYSTEMS	10.1007/s10021-019-00427-0	TVÄRMINNE ZOOLOGICAL STATION, UNIVERSITY OF HELSINKI, HANKO, FINLAND; BALTIC SEA CENTRE, STOCKHOLM UNIVERSITY, STOCKHOLM, SWEDEN; DEPARTMENT OF BIOLOGY, UNIVERSITY OF SOUTHERN DENMARK, ODENSE, DENMARK; DEPARTMENT OF OCEAN AND ENVIRONMENTAL SCIENCES, TOKYO UNIVERSITY OF MARINE SCIENCE AND TECHNOLOGY, TOKYO, JAPAN	A CENTRAL GOAL OF BENTHIC ECOLOGY IS TO DESCRIBE THE PATHWAYS AND QUANTITIES OF ENERGY AND MATERIAL FLOW IN SEAFLOOR COMMUNITIES OVER DIFFERENT SPATIAL AND TEMPORAL SCALES. WE EXAMINED THE RELATIVE MACROBENTHIC CONTRIBUTION TO THE SEAFLOOR METABOLISM BY ESTIMATING RESPIRATION AND SECONDARY PRODUCTION BASED ON SEASONAL MEASUREMENTS OF MACROFAUNA BIOMASS ACROSS KEY COASTAL HABITATS OF THE BALTIC SE…	ALLOMETRIC RELATIONSHIPS; BALTIC SEA; BIOMASS; EMPIRICAL MODELS; MACROFAUNA COMMUNITIES; ROCKY BOTTOMS; SOFT SEDIMENTS
MÜLLER S;ARFAI J;JÄHNE-KLINGBERG F;BENSE F;WENIGER P	SOURCE ROCKS OF THE GERMAN CENTRAL GRABEN	2020	MARINE AND PETROLEUM GEOLOGY	10.1016/j.marpetgeo.2019.104120	FEDERAL INSTITUTE FOR GEOSCIENCES AND NATURAL RESOURCES (BGR), STILLEWEG 2, HANNOVER, D-30655, GERMANY	JURASSIC TO LOWER CRETACEOUS FORMATIONS ARE THE MOST IMPORTANT SOURCE ROCKS FOR HYDROCARBONS IN THE SOUTHERN CENTRAL GRABEN AREA. WITHIN THE DUTCH CENTRAL GRABEN, THE LOWER JURASSIC POSIDONIA SHALE FORMATION IS THE MOST PROLIFIC SOURCE FOR HYDROCARBONS, WHILE THE UPPER JURASSIC TO LOWERMOST CRETACEOUS BO MEMBER OF THE FARSUND FORMATION PLAYS THIS ROLE IN THE DANISH CENTRAL GRABEN. OIL AND GAS DIS…	GERMAN CENTRAL GRABEN; NORTH SEA; PETROLEUM SYSTEM MODELING; SHALLOW GAS; SOURCE ROCKS
SALTER MA;RODRÍGUEZ-MARTÍNEZ RE;ÁLVAREZ-FILIP L;JORDÁN-DAHLGREN E;PERRY CT	PELAGIC SARGASSUM AS AN EMERGING VECTOR OF HIGH RATE CARBONATE SEDIMENT IMPORT TO TROPICAL ATLANTIC COASTLINES	2020	GLOBAL AND PLANETARY CHANGE	10.1016/j.gloplacha.2020.103332	DEPARTMENT OF GEOGRAPHY, COLLEGE OF LIFE AND ENVIRONMENTAL SCIENCES, UNIVERSITY OF EXETER, EXETER, UNITED KINGDOM; INSTITUTO DE CIENCIAS DEL MAR Y LIMNOLOGÍA, UNIVERSIDAD NACIONAL AUTÓNOMA DE MÉXICO, PUERTO MORELOS, QUINTANA ROO, MEXICO; BIODIVERSITY AND REEF CONSERVATION LABORATORY, UNIDAD ACADÉMICA DE SISTEMAS ARRECIFALES, INSTITUTO DE CIENCIAS DEL MAR Y LIMNOLOGÍA, UNIVERSIDAD NACIONAL AUTÓNOM…	SINCE 2011, PELAGIC SARGASSUM HAS INUNDATED CARIBBEAN, WEST AFRICAN, AND NORTHERN BRAZILIAN SHORELINES IN INCREASING VOLUMES. THESE EVENTS ARE LINKED TO THE EMERGENCE OF A MAJOR NEW SARGASSUM BLOOM REGION IN THE ATLANTIC OCEAN, AND ANNUAL HIGH-VOLUME SARGASSUM BEACHINGS ARE SEEMINGLY BECOMING AN ESTABLISHED NORM. RESULTANT SOCIO-ECONOMIC AND ECOLOGICAL IMPLICATIONS ARE WIDESPREAD AND POTENTIALLY …	CARIBBEAN SEA; COASTAL SEDIMENT SUPPLY; MACROALGAL BLOOM; MARINE CARBONATES; SARGASSUM EPIPHYTE COMMUNITIES; TROPICAL SEDIMENT SOURCES
ATTARD KM;RODIL IF;BERG P;MOGG AOM;WESTERBOM M;NORKKO A;GLUD RN	METABOLISM OF A SUBTIDAL ROCKY MUSSEL REEF IN A HIGH-TEMPERATE SETTING: PATHWAYS OF ORGANIC C FLOW	2020	MARINE ECOLOGY PROGRESS SERIES	10.3354/meps13372	TVÄRMINNE ZOOLOGICAL STATION, UNIVERSITY OF HELSINKI, J.A. PALMÉNIN TIE 260, HANKO, 10900, FINLAND; DEPARTMENT OF BIOLOGY, UNIVERSITY OF SOUTHERN DENMARK, ODENSEM, 5230, DENMARK; BALTIC SEA CENTRE, STOCKHOLM UNIVERSITY, STOCKHOLM, 10691, SWEDEN; DEPARTMENT OF ENVIRONMENTAL SCIENCES, UNIVERSITY OF VIRGINIA, 291 MCCORMICK ROAD, CHARLOTTESVILLE, 22904-4123, VA, UNITED STATES; TRITONIA SCIENTIFIC, DU…	MYTILID MUSSELS FORM ABUNDANT, SPECIES-RICH REEFS ON ROCKY SUBSTRATES, BUT THE ROLE OF THIS KEY HABITAT IN CARBON (C) CYCLING REMAINS POORLY UNDERSTOOD. WE PERFORMED A SEASONAL STUDY ON A 5 M DEEP PHOTIC MYTILUS TROSSULUS REEF IN THE CENTRAL BALTIC SEA TO INVESTIGATE PATHWAYS AND RATES OF ORGANIC C FLOW. REEF GROSS PRIMARY PRODUCTION (GPP) AND RESPIRATION (R) WERE ESTIMATED SEASONALLY USING UNDER…	BALTIC SEA; BIODIVERSITY; CARBON CYCLING; METABOLISM; OXYGEN FLUXES; PRIMARY PRODUCTION; RESPIRATION; SEAFLOOR ECOSYSTEMS
GALLAGHER MD;MATEJUSOVA I;RUANE NM;MACQUEEN DJ	GENOME-WIDE TARGET ENRICHED VIRAL SEQUENCING REVEALS EXTENSIVE ‘HIDDEN’ SALMONID ALPHAVIRUS DIVERSITY IN FARMED AND WILD FISH POPULATIONS	2020	AQUACULTURE	10.1016/j.aquaculture.2020.735117	SCHOOL OF BIOLOGICAL SCIENCES, UNIVERSITY OF ABERDEEN, ABERDEEN, AB24 2TZ, UNITED KINGDOM; PRESENT AFFILIATION: THE ROSLIN INSTITUTE AND ROYAL (DICK) SCHOOL OF VETERINARY STUDIES, UNIVERSITY OF EDINBURGH, EDINBURGH, UNITED KINGDOM; MARINE SCOTLAND SCIENCE, MARINE LABORATORY, ABERDEEN, AB11 9DB, UNITED KINGDOM; MARINE INSTITUTE, ORANMORE, H91 R673, CO. GALWAY, IRELAND	AQUACULTURE PLAYS A CRUCIAL ROLE IN GLOBAL FOOD AND ECONOMIC SECURITY, THOUGH ITS EXPANSION AND SUSTAINABILITY REMAIN UNDER THREAT FROM INFECTIOUS DISEASES. SALMONID ALPHAVIRUS (SAV, TOGAVIRIDAE), THE CAUSATIVE AGENT OF PANCREAS DISEASE AND SLEEPING DISEASE, IS RESPONSIBLE FOR LARGE NEGATIVE IMPACTS IN SALMONID AQUACULTURE. FEW STUDIES HAVE CHARACTERIZED THIS VIRUS AT A GENOME-WIDE LEVEL, AND THE…
PAUL M;DE LOS SANTOS CB	VARIATION IN FLEXURAL, MORPHOLOGICAL, AND BIOCHEMICAL LEAF PROPERTIES OF EELGRASS (ZOSTERA MARINA) ALONG THE EUROPEAN ATLANTIC CLIMATE REGIONS	2019	MARINE BIOLOGY	10.1007/s00227-019-3577-2	LANDSCAPE ECOLOGY AND ENVIRONMENTAL SYSTEMS ANALYSIS, INSTITUTE OF GEOECOLOGY, TECHNISCHE UNIVERSITÄT BRAUNSCHWEIG, LANGER KAMP 19C, BRUNSWICK, 38106, GERMANY; CENTRE OF MARINE SCIENCES OF ALGARVE, UNIVERSITY OF ALGARVE, GAMBELAS, FARO, 8005-139, PORTUGAL; LUDWIG-FRANZIUS-INSTITUT, LEIBNIZ UNIVERSITÄT HANNOVER, NIENBURGER STR. 4, HANNOVER, 30167, GERMANY	SEAGRASSES NEED TO WITHSTAND HYDRODYNAMIC FORCES; THEREFORE, MECHANICAL PROPERTIES SUCH AS FLEXIBILITY OR BREAKING RESISTANCE ARE BENEFICIAL FOR SURVIVAL. THE CO-VARIATION OF LEAF BREAKING PROPERTIES WITH BIOCHEMICAL TRAITS IN SEAGRASSES HAS BEEN DOCUMENTED, BUT IT IS UNKNOWN IF THE SAME PATTERNS APPLY TO LEAF FLEXURAL PROPERTIES. TO INTERPRET CHANGES IN THE ECOLOGICAL FUNCTION OF SEAGRASS ECOSYS…
NOVAK AB;PELLETIER MC;COLARUSSO P;SIMPSON J;GUTIERREZ MN;ARIAS-ORTIZ A;CHARPENTIER M;MASQUE P;VELLA P	FACTORS INFLUENCING CARBON STOCKS AND ACCUMULATION RATES IN EELGRASS MEADOWS ACROSS NEW ENGLAND, USA	2020	ESTUARIES AND COASTS	10.1007/s12237-020-00754-9	EARTH AND ENVIRONMENT, BOSTON UNIVERSITY, BOSTON, MA, UNITED STATES; ATLANTIC ECOLOGY DIVISION, US EPA, ORD, NHEERL, NARRAGANSETT, RI, UNITED STATES; US EPA, REGION 1, BOSTON, MA, UNITED STATES; MIT SEA GRANT, CAMBRIDGE, MA, UNITED STATES; INSTITUT DE CIÈNCIA I TECNOLOGIA AMBIENTALS, UNIVERSITAT AUTÒNOMA DE BARCELONA, BELLATERRA, BARCELONA, 08193, SPAIN; ECOSYSTEM SCIENCE DIVISION, DEPARTMENT OF …	INCREASING THE PROTECTION OF COASTAL VEGETATED ECOSYSTEMS HAS BEEN SUGGESTED AS ONE STRATEGY TO COMPENSATE FOR INCREASING CARBON DIOXIDE (CO2) IN THE ATMOSPHERE AS THE CAPACITY OF THESE HABITATS TO SEQUESTER AND STORE CARBON EXCEEDS THAT OF TERRESTRIAL HABITATS. SEAGRASSES ARE A GROUP OF FOUNDATION SPECIES THAT GROW IN SHALLOW COASTAL AND ESTUARINE SYSTEMS AND HAVE AN EXCEPTIONAL ABILITY TO SEQUE…	BLUE CARBON; CARBON SEQUESTRATION; NEW ENGLAND; SEAGRASS
WILLETTE DA;CHIQUILLO KL;CROSS C;FONG P;KELLEY T;TOLINE CA;ZWENG R;MUTHUKRISHNAN R	GROWTH AND RECOVERY AFTER SMALL-SCALE DISTURBANCE OF A RAPIDLY-EXPANDING INVASIVE SEAGRASS IN ST. JOHN, U.S. VIRGIN ISLANDS	2020	JOURNAL OF EXPERIMENTAL MARINE BIOLOGY AND ECOLOGY	10.1016/j.jembe.2019.151265	BIOLOGY DEPARTMENT, LOYOLA MARYMOUNT UNIVERSITY, LOS ANGELES, 90045, CA, UNITED STATES; DEPARTMENT OF ECOLOGY AND EVOLUTIONARY BIOLOGY, UNIVERSITY OF CALIFORNIA, LOS ANGELES, 90095, CA, UNITED STATES; VIRGIN ISLANDS NATIONAL PARK, ST. JOHN, 00830, U.S. VIRGIN ISLANDS, UNITED STATES; UNITED STATES NATIONAL PARK SERVICE, SOUTHEAST REGIONAL OFFICE, CHARLESTON, 29412, SC, UNITED STATES; ENVIRONMENTAL…	SEAGRASS MEADOWS EVOLVED IN THE PRESENCE OF DISTURBANCES AND HAVE A WIDE VARIANCE IN RECOVERY RATE THAT LARGELY FOLLOW A TRAJECTORY OF RE-COLONIZATION AND SUCCESSION TO PRE-DISTURBANCE LEVELS. INVASIVE SPECIES MAY GAIN A FOOTHOLD WITHIN NATIVE SEAGRASS BEDS AFTER SPACE IS OPENED BY DISTURBANCES THAT REDUCE SEAGRASS COVER. HERE WE USE SHOOT DENSITY MONITORING DATA TO DESCRIBE GROWTH OF THE INVASIV…	CARIBBEAN SEA; HALOPHILA STIPULACEA; INVASIVE SPECIES; MANAGEMENT; RESILIENCE; VEGETATIVE FRAGMENTS
MOORE LJ;JARUNGSRIAPISIT J;NILSEN TO;STEFANSSON S;TARANGER GL;SECOMBES CJ;MORTON HC;PATEL S	ATLANTIC SALMON ADAPTED TO SEAWATER FOR 9 WEEKS DEVELOP A ROBUST IMMUNE RESPONSE TO SALMONID ALPHAVIRUS UPON BATH CHALLENGE	2018	FISH AND SHELLFISH IMMUNOLOGY	10.1016/j.fsi.2017.12.017	INSTITUTE OF MARINE RESEARCH, P.O. BOX 1870, NORDNES, BERGEN, 5817, NORWAY; UNI RESEARCH ENVIRONMENT, UNI RESEARCH, THORMØHLENSGT. 49B, BERGEN, 5006, NORWAY; DEPARTMENT OF BIOLOGY, UNIVERSITY OF BERGEN, P.O. BOX 7803, BERGEN, 5020, NORWAY; SCOTTISH FISH IMMUNOLOGY RESEARCH CENTRE, UNIVERSITY OF ABERDEEN, ZOOLOGY BUILDING, TILLYDRONE AVENUE, ABERDEEN, AB24 2TZ, SCOTLAND, UNITED KINGDOM	PANCREAS DISEASE (PD) CAUSED BY SALMONID ALPHAVIRUS (SAV) IS THE MOST SERIOUS VIRAL DISEASE IN NORWEGIAN AQUACULTURE. STUDY OF THE IMMUNE RESPONSE TO SAV WILL AID PREVENTATIVE MEASURES INCLUDING VACCINE DEVELOPMENT. THE INNATE IMMUNE RESPONSE WAS STUDIED IN ATLANTIC SALMON INFECTED BY EITHER BATH IMMERSION (BI) OR BY INTRA-MUSCULAR (I.M.) INJECTION (IM) WITH SAV SUBTYPE 3, TWO AND NINE WEEKS AFTE…	BATH IMMERSION; GENE TRANSCRIPTION; INFLAMMATION; POST-SMOLT; SALMO SALAR; SALMONID ALPHAVIRUS; SAV; SEAWATER TRANSFER; SMOLTIFICATION
JOHNSON CR;KOCH MS;PEDERSEN O;MADDEN CJ	HYPERSALINITY AS A TRIGGER OF SEAGRASS (THALASSIA TESTUDINUM) DIE-OFF EVENTS IN FLORIDA BAY: EVIDENCE BASED ON SHOOT MERISTEM O2 AND H2S DYNAMICS	2018	JOURNAL OF EXPERIMENTAL MARINE BIOLOGY AND ECOLOGY	10.1016/j.jembe.2018.03.007	BIOLOGICAL SCIENCES DEPARTMENT, AQUATIC PLANT ECOLOGY LAB, FLORIDA ATLANTIC UNIVERSITY, 777 GLADES RD, BOCA RATON, 33431, FL, UNITED STATES; DEPARTMENT OF BIOLOGY, UNIVERSITY OF COPENHAGEN, UNIVERSITETSPARKEN 4, 3RD FLOOR, COPENHAGEN, 2100, DENMARK; COASTAL ECOSYSTEMS DIVISION, SOUTH FLORIDA WATER MANAGEMENT DISTRICT, WEST PALM BEACH, 33406, FL, UNITED STATES	THE MECHANISMS INITIATING RAPID, LARGE-SCALE (>50 KM2) SEAGRASS DIE-OFF EVENTS GLOBALLY REMAIN ELUSIVE. THALASSIA TESTUDINUM, A DOMINANT HABITAT-FORMING TROPICAL SEAGRASS OF THE CARIBBEAN AND TROPICAL ATLANTIC REGION, EXPERIENCES RECURRENT DIE-OFF EVENTS IN FLORIDA BAY. THUS, T. TESTUDINUM PROVIDES AN EXCELLENT CASE STUDY TO IDENTIFY TRIGGERS OF LARGE-SCALE SEAGRASS MORTALITY. PRESENTLY, SEAGRASS…	CARBONATE; FLORIDA; HYDROGEN SULFIDE; MORTALITY; SEAGRASS; SULFIDE; TROPICAL
AGUILAR-PERERA A;HERNÁNDEZ-LANDA RC	OCCURRENCE OF LARGE THICKETS OF ACROPORA PROLIFERA (SCLERACTINIA: ACROPORIDAE) IN THE SOUTHERN GULF OF MEXICO	2018	MARINE BIODIVERSITY	10.1007/s12526-017-0685-4	DEPARTAMENTO DE BIOLOGÍA MARINA, UNIVERSIDAD AUTÓNOMA DE YUCATÁN, MÉRIDA, YUCATÁN, MEXICO	ACROPORA PROLIFERA IS A FIRST-GENERATION (F1) CORAL HYBRID OF THE STAGHORN CORAL A. CERVICORNIS AND THE ELKHORN CORAL A. PALMATA. WE OBSERVED LARGE THICKETS OF A. PROLIFERA IN THE SOUTHERN AREAS OF THE PARQUE NACIONAL ARRECIFE ALACRANES (PNAA), OFF THE NORTHERN YUCATAN PENINSULA, MEXICO. THICKETS WERE LOCATED AT < 2 M DEPTH, INTERSPERSED WITH SEAGRASS THALASSIA TESTUDINUM AND A. CERVICORNIS. THIS…	BIODIVERSITY; CORAL; HYBRID; MEXICO; YUCATAN
HARMELIN J-G;BISHOP JDD;MADURELL T;SOUTO J;SPENCER JONES ME;ZABALA M	UNEXPECTED DIVERSITY OF THE GENUS COLLARINA JULLIEN, 1886 (BRYOZOA, CHEILOSTOMATIDA) IN THE NE ATLANTIC-MEDITERRANEAN REGION: NEW SPECIES AND REAPPRAISAL OF C. BALZACI (AUDOUIN, 1826) AND C. FAYALENSIS HARMELIN, 1978	2018	ZOOSYSTEMA	10.5252/zoosystema2019v41a21	STATION MARINE D'ENDOUME, OSU PYTHEAS, MIO, GIS POSIDONIE, UNIVERSITÉ AIX-MARSEILLE, MARSEILLE, F-13007, FRANCE; MARINE BIOLOGICAL ASSOCIATION OF THE UK, CITADEL HILL LABORATORY, PLYMOUTH, PL1 2PB, UNITED KINGDOM; INSTITUTE OF MARINE SCIENCES (ICM-CSIC), PASSEIG MARÍTIM DE LA BARCELONETA 37-49, BARCELONA CATALONIA, E-08003, SPAIN; INSTITUT FÜR PALÄONTOLOGIE, GEOZENTRUM, UNIVERSITY OF VIENNA, ALTH…	THE GENUS COLLARINAJULLIEN, 1886 (CRIBRILINIDAE HINCKS, 1879) HAS UNTIL NOW BEEN KNOWN FROM THE ATLANTIC-MEDITERRANEAN REGION AS JUST TWO SPECIES, C. BALZACI (AUDOUIN, 1826), SYNONYM OF COLLARINA CRIBROSAJULLIEN, 1886, TYPE SPECIES OF THE GENUS, CONSIDERED TO BE WIDELY DISTRIBUTED FROM THE NORTHERN BRITISH ISLES TO THE SE MEDITERRANEAN, AND C. FAYALENSIS HARMELIN, 1978 FROM THE MACARONESIAN ISLES…	BIOGEOGRAPHY; BRYOZOANS; CHEILOSTOMES; CRIBRILINIDAE; DISTURBANCE BIOINDICATORS; HABITAT DISTRIBUTION; NEW SPECIES
LAPOINTE BE	CHASING NUTRIENTS AND ALGAL BLOOMS IN GULF AND CARIBBEAN WATERS: A PERSONAL STORY	2019	GULF AND CARIBBEAN RESEARCH	10.18785/GCR.3001.10	FLORIDA ATLANTIC UNIVERSITY, HARBOR BRANCH OCEANOGRAPHIC INSTITUTE, 5600 US 1 NORTH, FT. PIERCE, 34946, FL, UNITED STATES	OVER THE PAST 5 DECADES, COASTAL WATERS HAVE EXPERIENCED UNPRECEDENTED GLOBAL CHANGE, INCLUDING WIDESPREAD EUTROPHICATION, HARMFUL ALGAL BLOOMS (HAB), DEAD ZONES, AND LOSS OF BIODIVERSITY. DURING THIS PERIOD, I HAVE STUDIED THE EFFECTS OF NUTRIENTS (N, P) ON HAB DYNAMICS IN TROPICAL SEAGRASS AND CORAL REEF ECOSYSTEMS. IMPORTANT FINDINGS THAT EMERGED FROM MY RESEARCH INCLUDE: 1) A PRIMARY ROLE OF …	EUTROPHICATION; NITROGEN; PHOSPHORUS; SARGASSUM; STOICHIOMETRY
MADHUN AS;ISACHSEN CH;OMDAL LM;EINEN ACB;MÆHLE S;WENNEVIK V;NIEMELÄ E;SVÅSAND T;KARLSBAKK E	PREVALENCE OF PISCINE ORTHOREOVIRUS AND SALMONID ALPHAVIRUS IN SEA-CAUGHT RETURNING ADULT ATLANTIC SALMON (SALMO SALAR L.) IN NORTHERN NORWAY	2018	JOURNAL OF FISH DISEASES	10.1111/jfd.12785	INSTITUTE OF MARINE RESEARCH, BERGEN, NORWAY; NATURAL RESOURCES INSTITUTE FINLAND (LUKE), HELSINKI, FINLAND; DEPARTMENT OF BIOLOGY, UNIVERSITY OF BERGEN, BERGEN, NORWAY	HEART AND SKELETAL MUSCLE INFLAMMATION (HSMI) CAUSED BY PISCINE ORTHOREOVIRUS (PRV) AND PANCREAS DISEASE (PD) CAUSED BY SALMONID ALPHAVIRUS (SAV) ARE AMONG THE MOST PREVALENT VIRAL DISEASES OF ATLANTIC SALMON FARMED IN NORWAY. THERE ARE LIMITED DATA ABOUT THE IMPACT OF DISEASE IN FARMED SALMON ON WILD SALMON POPULATIONS. THEREFORE, THE PREVALENCE OF PRV AND SAV IN RETURNING SALMON CAUGHT IN SIX S…	AQUACULTURE; PISCINE ORTHOREOVIRUS; SALMONID ALPHAVIRUS; WILD SALMON
SCHRANDT MN;SWITZER TS;STAFFORD CJ;FLAHERTY-WALIA KE;PAPERNO R;MATHESON RE;JR	SIMILAR HABITATS, DIFFERENT COMMUNITIES: FISH AND LARGE INVERTEBRATE ASSEMBLAGES IN EASTERN GULF OF MEXICO POLYHALINE SEAGRASSES RELATE MORE TO ESTUARY MORPHOLOGY THAN LATITUDE	2018	ESTUARINE, COASTAL AND SHELF SCIENCE	10.1016/j.ecss.2018.08.022	FLORIDA FISH AND WILDLIFE CONSERVATION COMMISSION, FISH AND WILDLIFE RESEARCH INSTITUTE, 100 EIGHTH AVENUE SE, ST. PETERSBURG, 33701, FL, UNITED STATES; FLORIDA FISH AND WILDLIFE CONSERVATION COMMISSION, FISH AND WILDLIFE RESEARCH INSTITUTE, INDIAN RIVER FIELD LABORATORY, 1220 PROSPECT AVENUE, SUITE 285, MELBOURNE, 32901, FL, UNITED STATES; BAYCARE HEALTH SYSTEM, 2985 DREW STREET, CLEARWATER, 337…	SEAGRASS HABITATS ARE A DOMINANT COMPONENT OF COASTAL WATERS ALONG THE EASTERN GULF OF MEXICO COAST AND ARE RECOGNIZED AS ESSENTIAL HABITATS FOR MANY SPECIES. ALTHOUGH VARIOUS ECOLOGICALLY AND ECONOMICALLY IMPORTANT SPECIES DEPEND ON SEAGRASS HABITATS AT SOME LIFE STAGES, THESE HABITATS ARE VULNERABLE TO ANTHROPOGENIC INFLUENCES. AS COASTAL HUMAN POPULATIONS CONTINUE TO GROW, AND NEARSHORE HABITA…	BIOENV; BRACKISH WATER; ENVIRONMENT MANAGEMENT; ESTUARINE FISHERIES; FLORIDA; GULF OF MEXICO; OTTER TRAWLS; SUBMERGED AQUATIC VEGETATION
MILBRANDT EC;REIDENBACH L;PARSONS M	DETERMINING THE SOURCES OF MACROALGAE DURING BEACH STRANDING EVENTS FROM SPECIES COMPOSITION, STABLE ISOTOPE ANALYSIS, AND LABORATORY EXPERIMENTS	2019	ESTUARIES AND COASTS	10.1007/s12237-018-00489-8	MARINE LABORATORY, SANIBEL-CAPTIVA CONSERVATION FOUNDATION, 900A TARPON BAY RD., SANIBEL, 33957, FL, UNITED STATES; STONY BROOK UNIVERSITY, STONY BROOK, NY, UNITED STATES; FLORIDA GULF COAST UNIVERSITY, FORT MYERS, FL, UNITED STATES	LARGE ACCUMULATIONS OF STRANDED MACROALGAE ON THE BEACHES OF SANIBEL ISLAND FROM 2004 TO 2007 WERE UNUSUAL AND THOUGHT TO BE DRIVEN BY HIGH RAINFALL AND RIVER FLOWS STEMMING FROM A HIGH FREQUENCY OF HURRICANES. THE SOUTHWEST FLORIDA SHELF WAS THOUGHT TO BE ISOLATED FROM FAR-FIELD EFFECTS SUCH AS HIGH RIVER FLOWS AND URBANIZATION BUT FIELD- AND LABORATORY-BASED STUDIES SUGGEST THAT NITROGEN ENRICH…	CONTINENTAL SHELF; FRAGMENTATION; FRAGMENTATION; NITROGEN; SANIBEL
THORHAUG AL;POULOS HM;LÓPEZ-PORTILLO J;BARR J;LARA-DOMÍNGUEZ AL;KU TC;BERLYN GP	GULF OF MEXICO ESTUARINE BLUE CARBON STOCK, EXTENT AND FLUX: MANGROVES, MARSHES, AND SEAGRASSES: A NORTH AMERICAN HOTSPOT	2019	SCIENCE OF THE TOTAL ENVIRONMENT	10.1016/j.scitotenv.2018.10.011	YALE UNIVERSITY SCHOOL OF FORESTRY AND ENVIRONMENTAL STUDIES, 360 PROSPECT AV., NEW HAVEN, 60511, CT, UNITED STATES; EARTH AND ENVIRONMENTAL SCIENCES DEPARTMENT, WESLEYAN UNIVERSITY, MIDDLETON, 06459, CT, UNITED STATES; INSTITUTO DE ECOLOGÍA, A.C. (INECOL), CARRETERA ANTIGUA A COATEPEC 351, XALAPA, 91070, VERACRUZ, MEXICO; ELDER RESEARCH, 300 W MAIN ST #301, CHARLOTTESVILLE, 22903, VA, UNITED STA…	THE GULF OF MEXICO BLUE CARBON HABITATS (MANGROVES, SEAGRASS, AND SALT MARSHES) FORM AN IMPORTANT NORTH AMERICAN BLUE CARBON HOT SPOT. THESE HABITATS COVER 2,161,446 HA AND GROW PROFUSELY IN ESTUARIES THAT OCCUPY 38,000 KM 2 TO STORE SUBSTANTIAL SEDIMENTARY ORGANIC CARBON OF 480.48 TG C. NEW INVESTIGATIONS AROUND GOM FOR MEXICAN MANGROVES, LOUISIANA SALT MARSHES AND SEAGRASSES MOTIVATED OUR INTEG…	GULF OF MEXICO BLUE CARBON STOCK; MANGROVE GOM CARBON STOCK; PARTIAL FLUX OF ESTUARINE BLUE CARBON GOM; SALT-MARSH GOM CARBON STOCK; SEAGRASS GOM CARBON STOCK
SADEGHI R;ESMAEILI HR	COCOS FRILLGOBY, BATHYGOBIUS COCOSENSIS (BLEEKER, 1854): AN ADDITIONAL FISH ELEMENT FOR THE IRANIAN MARINE WATERS (TELEOSTEI: GOBIIDAE)	2019	INTERNATIONAL JOURNAL OF AQUATIC BIOLOGY	10.22034/ijab.v7i3.613	ICHTHYOLOGY AND MOLECULAR SYSTEMATICS RESEARCH LABORATORY, ZOOLOGY SECTION, DEPARTMENT OF BIOLOGY, COLLEGE OF SCIENCES, SHIRAZ UNIVERSITY, SHIRAZ, IRAN	MEMBERS OF THE PANTROPICAL/SUBTROPICAL GENUS BATHYGOBIUS ARE SMALL AND COMMON GOBIES IN SHELTERED AND EXPOSED SHALLOW ROCKY OR SANDY SHORELINES, REEF CRESTS, MANGROVES, SEAGRASS BEDS, ROCK JETTIES AND SEAWALLS IN THE ATLANTIC AND INDO-PACIFIC REGIONS. THIS REPORT DOCUMENTS A SIGNIFICANT RANGE EXTENSION OF COCOS FRILLGOBY, BATHYGOBIUS COCOSENSIS INTO THE WESTERN PARTS OF INDO-PACIFIC REGIONS, IN T…	DISTRIBUTION; DIVERSITY; GOBIES; INDO-PACIFIC REGION; MORPHOLOGY; TAXONOMY
MAN IN 'T VELD WA;ROSENDAHL KCHM;VAN RIJSWICK PCJ;MEFFERT JP;BOER E;WESTENBERG M;VAN DER HEIDE T;GOVERS LL	MULTIPLE HALOPHYTOPHTHORA SPP. AND PHYTOPHTHORA SPP. INCLUDING P. GEMINI, P. INUNDATA AND P. CHESAPEAKENSIS SP. NOV. ISOLATED FROM THE SEAGRASS ZOSTERA MARINA IN THE NORTHERN HEMISPHERE	2019	EUROPEAN JOURNAL OF PLANT PATHOLOGY	10.1007/s10658-018-1561-1	DUTCH NATIONAL PLANT PROTECTION ORGANIZATION, NATIONAL REFERENCE CENTRE, GEERTJESWEG 15, WAGENINGEN, 6706 EA, NETHERLANDS; DEPARTMENT OF AQUATIC ECOLOGY AND ENVIRONMENTAL BIOLOGY INSTITUTE FOR WATER AND WETLAND RESEARCH (IWWR), RADBOUD UNIVERSITY, NIJMEGEN, NETHERLANDS; CONSERVATION ECOLOGY GROUP, GRONINGEN INSTITUTE FOR EVOLUTIONAIRE LIFE SCIENCES (GELIFES), UNIVERSITY OF GRONINGEN, GRONINGEN, N…	A PLETHORA OF OOMYCETES WAS ISOLATED MOSTLY FROM ZOSTERA MARINA BUT ALSO FROM OTHER HALOPHILIC PLANTS ORIGINATING FROM SEVERAL LOCATIONS INCLUDING THE WADDEN SEA, LIMFJORD (DENMARK), THE DUTCH DELTA AREA (THE NETHERLANDS), THAU LAGOON (FRANCE), LINDHOLMEN (SWEDEN) AND CHESAPEAKE BAY (VIRGINIA, U.S.). BASED ON ITS SEQUENCES, SEVEN DIFFERENT GROUPS COULD BE DISTINGUISHED. THE LARGEST GROUP WAS ASSI…	CYTOCHROME OXIDASEI; INVASIVE SPECIES; ITS; MARINE OOMYCETE SPECIES; NEW SPECIES; PHYLOGENY
BRAKEL J;JAKOBSSON-THOR S;BOCKELMANN A-C;REUSCH TBH	MODULATION OF THE EELGRASS - LABYRINTHULA ZOSTERAE INTERACTION UNDER PREDICTED OCEAN WARMING, SALINITY CHANGE AND LIGHT LIMITATION	2019	FRONTIERS IN MARINE SCIENCE	10.3389/fmars.2019.268	MARINE EVOLUTIONARY ECOLOGY, GEOMAR HELMHOLTZ CENTRE FOR OCEAN RESEARCH KIEL, KIEL, GERMANY; DEPARTMENT OF MARINE SCIENCES-TJÄRNÖ, UNIVERSITY OF GOTHENBURG, STRÖMSTAD, SWEDEN	MARINE INFECTIOUS DISEASES CAN HAVE LARGE-SCALE IMPACTS WHEN THEY AFFECT FOUNDATION SPECIES SUCH AS SEAGRASSES AND CORALS. INTERACTIONS BETWEEN HOST AND DISEASE, IN TURN, MAY BE MODULATED BY MULTIPLE PERTURBATIONS ASSOCIATED WITH GLOBAL CHANGE. A CASE IN POINT IS THE INFECTION OF THE FOUNDATION SPECIES ZOSTERA MARINA (EELGRASS) WITH ENDOPHYTIC NET SLIME MOLDS (LABYRINTHULA ZOSTERAE), THE PUTATIVE…	CLIMATE CHANGE; HEAT WAVE; HOLOBIONT; HOST-PATHOGEN INTERACTION; SEAGRASS; STRESS; WASTING DISEASE; ZOSTERA MARINA
FLOOR JR;VAN KOPPEN CSAK;VAN TATENHOVE JPM	SCIENCE, UNCERTAINTY AND CHANGING STORYLINES IN NATURE RESTORATION: THE CASE OF SEAGRASS RESTORATION IN THE DUTCH WADDEN SEA	2018	OCEAN AND COASTAL MANAGEMENT	10.1016/j.ocecoaman.2018.02.016	ENVIRONMENTAL POLICY GROUP, WAGENINGEN UNIVERSITY, WAGENINGEN, NETHERLANDS; FACULTY OF MANAGEMENT, SCIENCE AND TECHNOLOGY, OPEN UNIVERSITEIT, HEERLEN, NETHERLANDS; DEPARTMENT OF PLANNING, INNOVATIVE FISHERIES MANAGEMENT, AALBORG UNIVERSITY, AALBORG, DENMARK	MARINE AREAS HAVE BEEN HEAVILY AFFECTED BY HUMAN ACTIVITIES, RESULTING IN CURRENT ATTEMPTS TO BOTH CONSERVE AND RESTORE NATURE. IN DECISIONS ABOUT NATURE RESTORATION, ECOLOGICAL KNOWLEDGE PLAYS A CRUCIAL ROLE AND IS CLOSELY LINKED TO NATURE PREFERENCES AND POLITICAL VIEWS. IN THIS STUDY, THE EMPIRICAL CASE OF SEAGRASS (ZOSTERA MARINA) RESTORATION IN THE DUTCH WADDEN SEA (1989–2017) IS ANALYSED. T…	ACTION-RESEARCH DILEMMA; NATURE RESTORATION; SEAGRASS; STORYLINES; UNCERTAINTIES; WADDEN SEA
HUGHES RG;POTOUROGLOU M;ZIAUDDIN Z;NICHOLLS JC	SEAGRASS WASTING DISEASE: NITRATE ENRICHMENT AND EXPOSURE TO A HERBICIDE (DIURON) INCREASES SUSCEPTIBILITY OF ZOSTERA MARINA TO INFECTION	2018	MARINE POLLUTION BULLETIN	10.1016/j.marpolbul.2017.08.032	SCHOOL OF BIOLOGICAL AND CHEMICAL SCIENCES, QUEEN MARY UNIVERSITY OF LONDON, LONDON, E1 4NS, UNITED KINGDOM	SEAGRASS MEADOWS SUFFERED LARGE-SCALE DECLINES IN THE PAST CENTURY. THE ‘WASTING DISEASE’ PATHOGNOMONICALLY ASSOCIATED WITH LABYRINTHULA ZOSTERAE, REDUCED POPULATIONS OF ZOSTERA MARINA ON BOTH SIDES OF THE NORTH ATLANTIC IN, AND SINCE, THE 1930S, COINCIDING WITH INTENSIVE AGRICULTURAL USE OF ARTIFICIAL FERTILIZERS AND HERBICIDES. THIS STUDY TESTS THE LONG-STANDING HYPOTHESIS THAT NUTRIENT ENRICHM…	APLANOCHYTRIUM; LABYRINTHULA; WASTING DISEASE; ZOSTERA MARINA
WANG H;HU X;WETZ MS;HAYES KC	OXYGEN CONSUMPTION AND ORGANIC MATTER REMINERALIZATION IN TWO SUBTROPICAL, EUTROPHIC COASTAL EMBAYMENTS	2018	ENVIRONMENTAL SCIENCE AND TECHNOLOGY	10.1021/acs.est.8b02971	DEPARTMENT OF PHYSICAL AND ENVIRONMENTAL SCIENCES, TEXAS AANDM UNIVERSITY, CORPUS CHRISTI, 78412, TX, UNITED STATES; DEPARTMENT OF LIFE SCIENCES, TEXAS AANDM UNIVERSITY, CORPUS CHRISTI, 78412, TX, UNITED STATES	THERE IS A STRONG NEED TO UNDERSTAND SOURCES OF ORGANIC MATTER IN COASTAL LAGOONS BECAUSE THESE SYSTEMS OFTEN HAVE LONG WATER RESIDENCE TIMES, ARE SUSCEPTIBLE TO EUTROPHICATION, AND DISPLAY SYMPTOMS SUCH AS LOW-OXYGEN CONDITIONS. WE FOUND THAT INTEGRATED DISSOLVED OXYGEN (DO) CONSUMPTION IN THE WATER COLUMN ACCOUNTED FOR 67-73% OF TOTAL DO CONSUMPTION IN TWO EUTROPHIC COASTAL LAGOONS (BAFFIN BAY …
TREVATHAN-TACKETT SM;WESSEL C;CEBRIÁN J;RALPH PJ;MASQUÉ P;MACREADIE PI	EFFECTS OF SMALL-SCALE, SHADING-INDUCED SEAGRASS LOSS ON BLUE CARBON STORAGE: IMPLICATIONS FOR MANAGEMENT OF DEGRADED SEAGRASS ECOSYSTEMS	2018	JOURNAL OF APPLIED ECOLOGY	10.1111/1365-2664.13081	CLIMATE CHANGE CLUSTER, UNIVERSITY OF TECHNOLOGY SYDNEY, ULTIMO, NSW, AUSTRALIA; CENTRE FOR INTEGRATIVE ECOLOGY, SCHOOL OF LIFE AND ENVIRONMENTAL SCIENCES, DEAKIN UNIVERSITY, BURWOOD, VIC, AUSTRALIA; DAUPHIN ISLAND SEA LABORATORY, DAUPHIN ISLAND, AL, UNITED STATES; DEPARTMENT OF MARINE SCIENCES, UNIVERSITY OF SOUTH ALABAMA, MOBILE, AL, UNITED STATES; SCHOOL OF SCIENCE, EDITH COWAN UNIVERSITY, JOO…	SEAGRASS MEADOWS ARE IMPORTANT GLOBAL BLUE CARBON SINKS. DESPITE A 30% LOSS OF SEAGRASSES GLOBALLY DURING THE LAST CENTURY, THERE IS LIMITED EMPIRICAL RESEARCH INVESTIGATING THE EFFECTS OF DISTURBANCE AND LOSS OF SEAGRASS ON BLUE CARBON STOCKS. IN THIS STUDY, WE HYPOTHESISED THAT SEAGRASS LOSS WOULD REDUCE BLUE CARBON STOCKS. USING SHADING CLOTH, WE SIMULATED SMALL-SCALE DIE-OFFS OF TWO SUBTROPIC…	BLUE CARBON; CARBON SEQUESTRATION; DISTURBANCE; EROSION; HABITAT LOSS; LABILE; REMINERALISATION; SEAGRASS; SHADING
RIGAUD S;DEFLANDRE B;MAIRE O;BERNARD G;DUCHÊNE JC;POIRIER D;ANSCHUTZ P	TRANSIENT BIOGEOCHEMISTRY IN INTERTIDAL SEDIMENTS: NEW INSIGHTS FROM TIDAL POOLS IN ZOSTERA NOLTEI MEADOWS OF ARCACHON BAY (FRANCE)	2018	MARINE CHEMISTRY	10.1016/j.marchem.2018.02.002	EPOC, UMR CNRS 5805, UNIVERSITY OF BORDEAUX, PESSAC, FRANCE; UNIV. NÎMES, EA 7352 CHROME, RUE DU DR GEORGES SALAN, NÎMES, 30021, FRANCE	SEVERAL STUDIES HIGHLIGHTED THE OCCURRENCE OF CIRCULAR POOLS IN INTERTIDAL FLATS OF DIFFERENT COASTAL SYSTEMS AND THEIR TRANSIENT WATER CHEMISTRY OVER BOTH TIDAL AND DIURNAL CYCLES. HOWEVER, LITTLE IS KNOWN ABOUT (1) THE RESPONSE OF BENTHIC BIOGEOCHEMICAL REACTIONS AND FLUXES AT THE SEDIMENT-WATER INTERFACE OVER SUCH SHORT TIME SCALES, AND (2) THE ROLE OF THESE TIDAL POOLS IN THE BIOGEOCHEMICAL F…	BIOGEOCHEMISTRY; FLUXES; SEDIMENT-WATER INTERFACE; TIDAL POOLS; ZOSTERA NOLTEI
WOODROFFE CD	MANGROVES AND CORAL REEFS: DAVID STODDART AND THE CAMBRIDGE PHYSIOGRAPHIC TRADITION	2018	ATOLL RESEARCH BULLETIN		SCHOOL OF EARTH AND ENVIRONMENTAL SCIENCES, UNIVERSITY OF WOLLONGONG, 2522, NSW, AUSTRALIA	MANGROVES ARE PARTICULARLY EXTENSIVE ON SHELTERED, MACROTIDAL, MUDDY TROPICAL COASTLINES, BUT ALSO OCCUR IN ASSOCIATION WITH CORAL REEFS. REEFS ATTENUATE WAVE ENERGY, IN SOME LOCATIONS ENABLING THE ACCRETION OF FINE CALCAREOUS SEDIMENTS WHICH IN TURN FAVOUR ESTABLISHMENT OF SEAGRASSES AND MANGROVES. KNOWLEDGE OF THE DISTRIBUTION AND ECOLOGY OF BOTH REEFS AND MANGROVES INCREASED IN THE FIRST HALF …
WAHL M;SCHNEIDER COVACHÃ S;SADERNE V;HIEBENTHAL C;MÜLLER JD;PANSCH C;SAWALL Y	MACROALGAE MAY MITIGATE OCEAN ACIDIFICATION EFFECTS ON MUSSEL CALCIFICATION BY INCREASING PH AND ITS FLUCTUATIONS	2018	LIMNOLOGY AND OCEANOGRAPHY	10.1002/lno.10608	GEOMAR HELMHOLTZ CENTRE FOR OCEAN RESEARCH, KIEL, GERMANY; KING ABDULLAH UNIVERSITY OF SCIENCE AND TECHNOLOGY (KAUST), THUWAL, SAUDI ARABIA; LEIBNIZ INSTITUTE FOR BALTIC SEA RESEARCH, WARNEMUENDE, GERMANY; BERMUDA INSTITUTE OF OCEAN SCIENCES (BIOS), ST. GEORGE'S, BERMUDA	OCEAN ACIDIFICATION (OA) IS GENERALLY ASSUMED TO NEGATIVELY IMPACT CALCIFICATION RATES OF MARINE ORGANISMS. AT A LOCAL SCALE HOWEVER, BIOLOGICAL ACTIVITY OF MACROPHYTES MAY GENERATE PH FLUCTUATIONS WITH RATES OF CHANGE THAT ARE ORDERS OF MAGNITUDE LARGER THAN THE LONG-TERM TREND PREDICTED FOR THE OPEN OCEAN. THESE FLUCTUATIONS MAY IN TURN IMPACT BENTHIC CALCIFIERS IN THE VICINITY. COMBINING LABOR…
CHENG BS;RUIZ GM;ALTIERI AH;TORCHIN ME	THE BIOGEOGRAPHY OF INVASION IN TROPICAL AND TEMPERATE SEAGRASS BEDS: TESTING INTERACTIVE EFFECTS OF PREDATION AND PROPAGULE PRESSURE	2019	DIVERSITY AND DISTRIBUTIONS	10.1111/ddi.12850	TENNENBAUM MARINE OBSERVATORIES NETWORK, SMITHSONIAN INSTITUTION, WASHINGTON, DC, UNITED STATES; SMITHSONIAN ENVIRONMENTAL RESEARCH CENTER, EDGEWATER, MD, UNITED STATES; DEPARTMENT OF ENVIRONMENTAL CONSERVATION, UNIVERSITY OF MASSACHUSETTS, AMHERST, MA, UNITED STATES; SMITHSONIAN TROPICAL RESEARCH INSTITUTE, BALBOA, ANCON, PANAMA; DEPARTMENT OF ENVIRONMENTAL ENGINEERING SCIENCES, UNIVERSITY OF FL…	AIM: RECENT WORK HAS DOCUMENTED LATITUDINAL GRADIENTS OF BIOTIC RESISTANCE, REVEALING DIMINISHED INVASION SUCCESS IN THE TROPICS AS COMPARED TO THE TEMPERATE ZONE. HOWEVER, NO STUDIES HAVE EXPLORED THE BIOGEOGRAPHY OF BIOTIC RESISTANCE SIMULTANEOUSLY WITH PROPAGULE PRESSURE, WHICH CAN GREATLY INFLUENCE INVASION DYNAMICS AND COVARY WITH LATITUDE. LOCATION: 9–41° LATITUDE, NORTH-WESTERN ATLANTIC SE…	BIOGEOGRAPHY; BIOTIC INTERACTIONS HYPOTHESIS; BIOTIC RESISTANCE; INVASION; LATITUDE; PROPAGULE PRESSURE
CARMAN MR;GRUNDEN DW;REDDINGTON E;GOVINDARAJAN AF	DISTRIBUTION OF THE HIGHLY TOXIC CLINGING JELLYFISH GONIONEMUS SP. AROUND THE ISLAND OF MARTHA'S VINEYARD, MASSACHUSETTS, USA	2019	MARINE BIODIVERSITY RECORDS	10.1186/s41200-019-0166-5	BIOLOGY DEPARTMENT, MS#8, WOODS HOLE OCEANOGRAPHIC INSTITUTION, WOODS HOLE, 02543, MA, UNITED STATES; OAK BLUFFS SHELLFISH DEPARTMENT, OAK BLUFFS, 02557, MA, UNITED STATES; GREAT POND FOUNDATION, EDGARTOWN, 02539, MA, UNITED STATES	IN RECENT YEARS, THE CRYPTOGENIC AND OFTEN HIGHLY TOXIC HYDROZOAN GONIONEMUS SP. HAS APPEARED IN NEW LOCATIONS AROUND THE GLOBE AND HAS BECOME INCREASINGLY ABUNDANT IN THE NORTHWEST ATLANTIC WHERE IT IS NOW ASSOCIATED WITH SEVERE STINGS. SEVERAL SUCH STINGS HAVE BEEN DOCUMENTED FROM THE ISLAND OF MARTHA'S VINEYARD, LOCATED APPROXIMATELY 8 KM SOUTH OF THE CAPE COD, MASSACHUSETTS COAST. IT APPEARS …	ASEXUAL REPRODUCTION; CLONES; CRYPTOGENIC; CYST; EELGRASS; GONIONEMUS; HYDROZOA; MARTHA'S VINEYARD; POLYP
SANCHO G;KINGSLEY-SMITH PR;MORRIS JA;JR;TOLINE CA;MCDONOUGH V;DOTY SM	INVASIVE LIONFISH (PTEROIS VOLITANS/MILES) FEEDING ECOLOGY IN BISCAYNE NATIONAL PARK, FLORIDA, USA	2018	BIOLOGICAL INVASIONS	10.1007/s10530-018-1705-4	DEPARTMENT OF BIOLOGY, COLLEGE OF CHARLESTON, 205 FORT JOHNSON ROAD, CHARLESTON, 29412, SC, UNITED STATES; SCDNR MARINE RESOURCES RESEARCH INSTITUTE, 217 FORT JOHNSON RD, CHARLESTON, 29422-2559, SC, UNITED STATES; NATIONAL CENTERS FOR COASTAL OCEAN SCIENCE, NATIONAL OCEAN SERVICE, NOAA, 101 PIVERS ISLAND RD, BEAUFORT, 28516, NC, UNITED STATES; HOLLINGS MARINE LABORATORY, NATIONAL PARK SERVICE, SO…	INDO-PACIFIC LIONFISH (PTEROIS VOLITANS AND P. MILES) ARE VENOMOUS MARINE FISHES IN THE FAMILY SCORPAENIDAE THAT INVADED THE CARIBBEAN SEA, GULF OF MEXICO, AND WESTERN NORTH ATLANTIC OCEAN BEGINNING IN THE MID-1980S. LIONFISH ARE GENERALIST, OPPORTUNISTIC PREDATORS THAT CONSUME A VARIETY OF INVERTEBRATES AND SMALL REEF FISHES, SUCH THAT THE PRESENCE OF LIONFISH CAN SIGNIFICANTLY REDUCE REEF FISH …	CORAL REEF; DIET; INVASIVE SPECIES; LIONFISH; STOMACH CONTENTS
MASSÉ C;GARABETIAN F;DEFLANDRE B;MAIRE O;COSTES L;MESMER-DUDONS N;DUCHÊNE J-C;BERNARD G;GRÉMARE A;CIUTAT A	FEEDING ETHOLOGY AND SURFACE SEDIMENT REWORKING BY THE AMPHARETID POLYCHAETE MELINNA PALMATA GRUBE, 1870: EFFECTS ON SEDIMENT CHARACTERISTICS AND AEROBIC BACTERIAL COMMUNITY COMPOSITION	2019	JOURNAL OF EXPERIMENTAL MARINE BIOLOGY AND ECOLOGY	10.1016/j.jembe.2018.12.009	UNIVERSITÉ DE BORDEAUX, EPOC, UMR 5805, PESSAC, F-33615, FRANCE; CNRS, EPOC, UMR 5805, PESSAC, F-33615, FRANCE	THE PRESENT STUDY WAS AIMING AT DESCRIBING THE FEEDING ETHOLOGY AND ASSESSING SURFACE SEDIMENT REWORKING TOGETHER WITH ASSOCIATED EFFECTS ON SEDIMENT CHARACTERISTICS AND AEROBIC BACTERIAL COMMUNITY COMPOSITION BY THE AMPHARETID POLYCHAETE MELINNA PALMATA, WHICH EXHIBITS VERY DENSE POPULATIONS IN THE ARCACHON BAY (FRENCH ATLANTIC COAST). THERE WAS A PLASTICITY IN THE MAIN ASPECTS (I.E., POSITIONIN…	AEROBIC BACTERIAL COMMUNITY COMPOSITION; AMPHARETIDS; FEEDING ETHOLOGY; MELINNA PALMATA; SEDIMENT CHARACTERISTICS; SURFACE SEDIMENT REWORKING
BROTHERS CJ;MCCLINTOCK JB	SEA URCHINS EXPOSED TO NEAR-FUTURE ELEVATED SEAWATER TEMPERATURE ALTER RESOURCE ALLOCATION UNDER LOW-QUALITY FOOD CONDITIONS	2018	MARINE BIOLOGY	10.1007/s00227-018-3301-7	DEPARTMENT OF BIOLOGY, THE UNIVERSITY OF ALABAMA AT BIRMINGHAM, BIRMINGHAM, 35294, AL, UNITED STATES	THE SEA URCHIN LYTECHINUS VARIEGATUS INHABITS SEAGRASS MEADOWS IN THE NORTHERN GULF OF MEXICO WHERE SEASONAL HIGH TEMPERATURES ARE ALREADY CAPABLE OF INDUCING PHYSIOLOGICAL STRESS. CLIMATE CHANGE WILL INCREASINGLY EXPOSE INDIVIDUALS TO LONGER PERIODS OF ELEVATED TEMPERATURE. SEA URCHINS (N = 12 PER TREATMENT) WERE CHRONICALLY EXPOSED FOR A PERIOD OF 90 DAYS TO AMBIENT EARLY SUMMER TEMPERATURE (26…
CAMPBELL JE;ALTIERI AH;JOHNSTON LN;KUEMPEL CD;PAPERNO R;PAUL VJ;DUFFY JE	HERBIVORE COMMUNITY DETERMINES THE MAGNITUDE AND MECHANISM OF NUTRIENT EFFECTS ON SUBTROPICAL AND TROPICAL SEAGRASSES	2018	JOURNAL OF ECOLOGY	10.1111/1365-2745.12862	SMITHSONIAN MARINE STATION, FT. PIERCE, FL, UNITED STATES; SMITHSONIAN TROPICAL RESEARCH INSTITUTE, PANAMA CITY, PANAMA; SCHOOL OF MARINE SCIENCE AND POLICY, UNIVERSITY OF DELAWARE, LEWES, DE, UNITED STATES; SCHOOL OF BIOLOGICAL SCIENCES, CENTRE FOR BIODIVERSITY AND CONSERVATION SCIENCE, UNIVERSITY OF QUEENSLAND, ST. LUCIA, QLD, AUSTRALIA; FISH & WILDLIFE RESEARCH INSTITUTE, MELBOURNE, FL, UNITED…	NUMEROUS STUDIES HAVE EXAMINED THE COMBINED EFFECTS OF NUTRIENTS (BOTTOM-UP CONTROL) AND CONSUMERS (TOP-DOWN CONTROL) ON ECOSYSTEM STRUCTURE AND FUNCTIONING. WHILE IT IS RECOGNIZED THAT BOTH CAN HAVE IMPORTANT EFFECTS, THERE REMAINS A LIMITED UNDERSTANDING OF HOW THEIR RELATIVE IMPORTANCE SHIFTS ACROSS LARGE SPATIAL SCALES WHERE CONSUMER FUNCTIONAL TYPES CAN VARY. USING SEAGRASSES AS A MODEL ECOS…	BOTTOM-UP; COMPARATIVE EXPERIMENTAL APPROACH; EUTROPHICATION; MACROGRAZERS; MESOGRAZERS; PLANT–HERBIVORE INTERACTIONS; SEA URCHINS; THALASSIA TESTUDINUM; TOP-DOWN
SOBHKHEZ M;KRASNOV A;ROBERTSEN B	TRANSCRIPTOME ANALYSES OF ATLANTIC SALMON MUSCLE GENES INDUCED BY A DNA VACCINE AGAINST SALMONID ALPHAVIRUS, THE CAUSATIVE AGENT OF SALMON PANCREAS DISEASE (PD)	2018	PLOS ONE	10.1371/journal.pone.0204924	NORWEGIAN COLLEGE OF FISHERY SCIENCE, UIT THE ARCTIC UNIVERSITY OF NORWAY, TROMS, NORWAY; NOFIMA AS, NORWEGIAN INSTITUTE OF FOOD, FISHERIES AND AQUACULTURE RESEARCH, ÅS, NORWAY	SALMONID ALPHAVIRUS (SAV) IS THE CAUSATIVE AGENT OF PANCREAS DISEASE (PD) IN FARMED ATLANTIC SALMON. A PREVIOUS STUDY SHOWED THAT VACCINATION OF PRE-SMOLT SALMON WITH A PLASMID ENCODING THE STRUCTURAL POLYPEPTIDE OF SAV GAVE PROTECTION AGAINST INFECTION AND DEVELOPMENT OF PD ACCOMPANIED BY PRODUCTION OF ANTIBODIES AGAINST THE VIRUS. IN THE PRESENT WORK WE ANALYZED TRANSCRIPT RESPONSES IN THE MUSC…
GOVINDARAJAN AF;KÄLLSTRÖM B;SELANDER E;ÖSTMAN C;DAHLGREN TG	THE HIGHLY TOXIC AND CRYPTOGENIC CLINGING JELLYFISH GONIONEMUS SP. (HYDROZOA, LIMNOMEDUSAE) ON THE SWEDISH WEST COAST	2019	PEERJ	10.7717/peerj.6883	BIOLOGY DEPARTMENT, WOODS HOLE OCEANOGRAPHIC INSTITUTION, WOODS HOLE, MA, UNITED STATES; DEPARTMENT OF MARINE SCIENCES, UNIVERSITY OF GOTHENBURG, GÖTEBORG, SWEDEN; GGBC GOTHENBURG GLOBAL BIODIVERSITY CENTRE, GÖTEBORG, SWEDEN; GOTHENBURG MARINE BIOLOGICAL LABORATORY, GÖTEBORG, SWEDEN; EVOLUTIONARY BIOLOGY CENTRE, EBC, DEPARTMENT OF ORGANISMAL BIOLOGY, UNIVERSITY OF UPPSALA, UPPSALA, SWEDEN; NORCE …	THE CLINGING JELLYFISH GONIONEMUS SP. IS A SMALL HYDROMEDUSA SPECIES KNOWN HISTORICALLY FROM THE SWEDISH WEST COAST BUT NOT REPORTED IN RECENT TIMES. THIS SPECIES IS THOUGHT TO BE NATIVE TO THE NORTHWEST PACIFIC WHERE IT IS NOTORIOUS FOR CAUSING SEVERE STINGS IN HUMANS AND IS CONSIDERED INVASIVE OR CRYPTOGENIC ELSEWHERE. THIS YEAR, UNLIKE IN THE PAST, SEVERE STINGS IN SWIMMERS MAKING CONTACT WITH…	BIOGEOGRAPHY; BURN; CLIMATE CHANGE; MICROSCOPE; NEMATOCYST; SEA GRASS; TAXONOMY; TENTACLE; ULTRASTRUCTURE; ZOSTERA
ÁVILA E;BRICEÑO-VERA AE	A RECIPROCAL INTER-HABITAT TRANSPLANT REVEALS CHANGES IN THE ASSEMBLAGE STRUCTURE OF MACROINVERTEBRATES ASSOCIATED WITH THE SPONGE HALICHONDRIA MELANADOCIA	2018	ESTUARIES AND COASTS	10.1007/s12237-017-0359-2	INSTITUTO DE CIENCIAS DEL MAR Y LIMNOLOGÍA, UNIVERSIDAD NACIONAL AUTÓNOMA DE MÉXICO (ESTACIÓN EL CARMEN), CARRETERA CARMEN-PUERTO REAL KM. 9.5, CIUDAD DEL CARMEN, 24157, CAMPECHE, MEXICO	SPONGES HARBOR GREAT DIVERSITY AND AN ABUNDANCE OF ORGANISMS. ALTHOUGH THIS COMMUNITY CAN VARY TEMPORALLY, AND BETWEEN AND WITHIN SPONGE SPECIES, IT IS NOT KNOWN HOW AN INDUCED CHANGE IN HABITAT-SPECIFIC ENVIRONMENTAL CONDITIONS MIGHT AFFECT THE STRUCTURE OF MACROINVERTEBRATE ASSEMBLAGES ASSOCIATED WITH SPONGES. HERE, A RECIPROCAL TRANSPLANT EXPERIMENT OF INDIVIDUALS OF THE ESTUARINE SPONGE HALIC…	ASSEMBLAGE STRUCTURE; ASSOCIATED MACROINVERTEBRATES; HABITAT INFLUENCE; HALICHONDRIA MELANADOCIA
CARMAN MR;GRUNDEN DW	A PRELIMINARY ASSESSMENT OF CRAB PREDATION ON EPIFAUNAL FOULING ORGANISMS ATTACHED TO EELGRASS AT MARTHA’S VINEYARD, MASSACHUSETTS, USA	2019	MANAGEMENT OF BIOLOGICAL INVASIONS	10.3391/mbi.2019.10.4.04	BIOLOGY DEPARTMENT, WOODS HOLE OCEANOGRAPHIC INSTITUTION, WOODS HOLE, MA, UNITED STATES; OAK BLUFFS SHELLFISH DEPARTMENT, OAK BLUFFS, MA, UNITED STATES	EELGRASS (ZOSTERA MARINA) IS AN ECOLOGICALLY VALUABLE SEAGRASS WHICH IS EXPOSED TO A WIDE RANGE OF STRESSORS AND HAS DECLINED WORLDWIDE. THE PROLIFERATION OF EPIFAUNAL FOULING ORGANISMS SUCH AS THE SPONGE HALICHONDRIA PANICEA, COLONIAL TUNICATE BOTRYLLUS SCHLOSSERI, AND SOLITARY TUNICATE MOLGULA MANHATTENSIS REPRESENTS ADDITIONAL STRESS FOR EELGRASS. PREDATION OF THIS EPIFAUNA THAT WOULD OTHERWIS…	BOTRYLLUS SCHLOSSERI; CARCINUS MAENAS; HALICHONDRIA PANICEA; LIBINIA DUBIA; MOLGULA MANHATTENSIS; NORTHWEST ATLANTIC; ZOSTERA MARINA
MACKENZIE CL;JR;TARNOWSKI M	LARGE SHIFTS IN COMMERCIAL LANDINGS OF ESTUARINE AND BAY BIVALVE MOLLUSKS IN NORTHEASTERN UNITED STATES AFTER 1980 WITH ASSESSMENT OF THE CAUSES	2018	MARINE FISHERIES REVIEW	10.7755/MFR.80.1.1	JAMES J. HOWARD MARINE SCIENCES LABORATORY, NORTHEAST FISHERIES SCIENCE CENTER, NATIONAL MARINE FISHERIES SERVICE, NOAA, 74 MAGRUDER ROAD, HIGHLANDS, 07732, NJ, UNITED STATES; MARYLAND DEPARTMENT OF NATURAL RESOURCES, TAWES OFFICE BUILDING, 580 TAYLOR AVENUE, ANNAPOLIS, 21401, MD, UNITED STATES	BETWEEN 1980 AND 2010, DOCUMENTED COMMERCIAL LANDINGS OF THE FOUR MOST COMMERCIALLY-IMPORTANT BIVALVE MOLLUSKS HAVE DECLINED SHARPLY IN U.S. ESTUARIES AND BAYS FROM MAINE TO NORTH CAROLINA. THE NUMBERS OF SHELLFISHERMEN HAVE DECLINED ACCORDINGLY. LANDINGS OF THE FOLLOWING SPECIES HAVE DECLINED: EASTERN OYSTERS, CRASSOSTREA VIRGINICA, BY 93%; NORTHERN QUAHOGS, MERCENARIA MERCENARIA, BY 62%; SOFTSH…
WILSON KL;LOTZE HK	CLIMATE CHANGE PROJECTIONS REVEAL RANGE SHIFTS OF EELGRASS ZOSTERA MARINA IN THE NORTHWEST ATLANTIC	2019	MARINE ECOLOGY PROGRESS SERIES	10.3354/meps12973	DEPARTMENT OF BIOLOGY, DALHOUSIE UNIVERSITY, PO BOX 15000, 1355 OXFORD STREET, HALIFAX, B3H 4R2, NS, CANADA	CLIMATE CHANGE IS ALTERING THE DISTRIBUTION OF MARINE SPECIES AROUND THE GLOBE, INCLUDING THOSE PROVIDING CRITICAL 3-DIMENSIONAL STRUCTURE IN IMPORTANT COASTAL HABITATS. WE ANALYSED HOW CONTINUED WARMING OVER THE 21ST CENTURY WOULD AFFECT THE DISTRIBUTION OF EELGRASS ZOSTERA MARINA, THE DOMINANT SEAGRASS IN THE NORTHWEST ATLANTIC AND PROVIDER OF ESSENTIAL ECOSYSTEM FUNCTIONS AND SERVICES. WE COMP…	CLIMATE WARMING; COASTAL HABITAT; EXTINCTION; MAXENT; PHYSIOLOGICAL THRESHOLD; RANGE EXPANSION; SEAGRASS BEDS; SPECIES DISTRIBUTION MODEL (SDM)
GRIGNON-DUBOIS M;REZZONICO B	PHENOLIC CHEMISTRY OF THE SEAGRASS ZOSTERA NOLTEI HORNEM. PART 1: FIRST EVIDENCE OF THREE INFRASPECIFIC FLAVONOID CHEMOTYPES IN THREE DISTINCTIVE GEOGRAPHICAL REGIONS	2018	PHYTOCHEMISTRY	10.1016/j.phytochem.2017.12.006	UNIV. BORDEAUX, EPOC, UMR 5805, F-33400, TALENCE, FRANCE	THE FLAVONOID CONTENT OF ZOSTERA NOLTEI LEAVES WAS INVESTIGATED OVER A BROAD SPATIAL SCALE USING CHROMATOGRAPHIC AND SPECTROSCOPIC TECHNIQUES (HPLC-DAD, LC/MS AND NMR). SAMPLES WERE COLLECTED AT FIFTEEN LOCALITIES COVERING MEDITERRANEAN SEA AND NE ATLANTIC COAST, AND REPRESENTATIVE OF THREE TYPES OF COASTAL ECOSYSTEMS: MESOTIDAL BAYS, COASTAL LAGOONS, AND OPEN-SEA. THREE GEOGRAPHICALLY DISTINCT F…	CHEMOTYPES; FLAVONOID SULFATES; GEOGRAPHICAL VARIATION; HPLC-DAD; PHENOLIC FINGERPRINTS; ZOSTERA NOLTEI HORNEM.; ZOSTERACEAE
DUQUETTE A;VOHRA YK;MCCLINTOCK JB;ANGUS RA	NEAR-FUTURE TEMPERATURE REDUCES MG/CA RATIOS IN THE MAJOR SKELETAL COMPONENTS OF THE COMMON SUBTROPICAL SEA URCHIN LYTECHINUS VARIEGATUS	2018	JOURNAL OF EXPERIMENTAL MARINE BIOLOGY AND ECOLOGY	10.1016/j.jembe.2018.08.007	DEPARTMENT OF BIOLOGY, UNIVERSITY OF ALABAMA AT BIRMINGHAM, BIRMINGHAM, 35294, AL, UNITED STATES; DEPARTMENT OF PHYSICS, UNIVERSITY OF ALABAMA AT BIRMINGHAM, BIRMINGHAM, 35294, AL, UNITED STATES	SHALLOW-WATER MARINE INVERTEBRATES LIVING NEAR THE UPPER LIMITS OF THEIR THERMAL TOLERANCES ARE UNIQUELY SUSCEPTIBLE TO CLIMATE WARMING. THIS IS PARTICULARLY THE CASE FOR SPECIES THAT OCCUR IN GEOGRAPHIC REGIONS WHERE LARVAL DISPERSAL OR ADULT MIGRATION TO COOLER WATERS IS NOT AN OPTION. THIS SCENARIO APTLY DESCRIBES POPULATIONS OF THE SEAGRASS-ASSOCIATED SEA URCHIN LYTECHINUS VARIEGATUS INHABITI…	CLIMATE CHANGE; ECHINOID; GULF OF MEXICO; MAGNESIUM CALCITE; OCEAN ACIDIFICATION; SKELETON; TEMPERATURE
XU S;WANG P;ZHOU Y;ZHANG X;GU R;LIU X;LIU B;SONG X;XU S;YUE S	NEW INSIGHTS INTO DIFFERENT REPRODUCTIVE EFFORT AND SEXUAL RECRUITMENT CONTRIBUTION BETWEEN TWO GEOGRAPHIC ZOSTERA MARINA L. POPULATIONS IN TEMPERATE CHINA	2018	FRONTIERS IN PLANT SCIENCE	10.3389/fpls.2018.00015	CAS KEY LABORATORY OF MARINE ECOLOGY AND ENVIRONMENTAL SCIENCES, INSTITUTE OF OCEANOLOGY, CHINESE ACADEMY OF SCIENCES, QINGDAO, CHINA; LABORATORY FOR MARINE ECOLOGY AND ENVIRONMENTAL SCIENCE, QINGDAO NATIONAL LABORATORY FOR MARINE SCIENCE AND TECHNOLOGY, QINGDAO, CHINA; COLLEGE OF EARTH SCIENCES, UNIVERSITY OF CHINESE ACADEMY OF SCIENCES, BEIJING, CHINA	SEAGRASSES ARE IMPORTANT COMPONENTS OF GLOBAL COASTAL ECOSYSTEMS, AND THE EELGRASS ZOSTERA MARINA L. IS WIDELY DISTRIBUTED ALONG THE ATLANTIC AND PACIFIC COASTS IN THE TEMPERATE NORTHERN HEMISPHERE, BUT LIMITED DATUM RELATED TO THE CONTRIBUTION OF SEXUAL REPRODUCTION TO POPULATION RECRUITMENT HAVE BEEN REPORTED. THIS STUDY AIMED TO UNDERSTAND EELGRASS SEXUAL REPRODUCTION AND POPULATION RECRUITMEN…	CLONAL GROWTH; FLOWERINGSHOOT; POPULATION RECRUITMENT; SEEDBANK; SEEDLING; SEXUAL REPRODUCTION; TEMPERATURE REGIME; ZOSTERA MARINA L
GORE S;COOPER JAG;JACKSON DWT;JARECKI L	SPATIAL VARIABILITY IN BEACH BIOGEOMORPHOLOGY IN A TROPICAL ARCHIPELAGO	2019	EARTH SURFACE PROCESSES AND LANDFORMS	10.1002/esp.4604	COASTAL MANAGEMENT CONSULTING, TORTOLA, UNITED STATES; CENTRE FOR COASTAL AND MARINE RESEARCH, SCHOOL OF ENVIRONMENTAL SCIENCES, UNIVERSITY OF ULSTER, COLERAINE, UNITED KINGDOM; GUANA SCIENCE, NY, UNITED STATES	BEACHES OF TROPICAL ISLAND COASTS EXHIBIT HIGH LEVELS OF DIVERSITY IN COMPOSITION AND FORM IN COMPARISON WITH THEIR CONTINENTAL COUNTERPARTS. TO INVESTIGATE THE NATURE AND ORIGIN OF THIS DIVERSITY, INDIVIDUAL BEACH MORPHOLOGY AND SEDIMENTOLOGY WAS INVESTIGATED IN THE BRITISH VIRGIN ISLANDS (BVI), A CARIBBEAN ARCHIPELAGO OF > 60 HIGH VOLCANIC AND LOW REEF ISLANDS. THE ISLANDS EXHIBIT A DIVERSITY O…	BEACH; BIOGEOMORPHOLOGY; CARIBBEAN; TROPICAL ISLAND
TEAGLE H;MOORE PJ;JENKINS H;SMALE DA	SPATIAL VARIABILITY IN THE DIVERSITY AND STRUCTURE OF FAUNAL ASSEMBLAGES ASSOCIATED WITH KELP HOLDFASTS (LAMINARIA HYPERBOREA) IN THE NORTHEAST ATLANTIC	2018	PLOS ONE	10.1371/journal.pone.0200411	MARINE BIOLOGICAL ASSOCIATION OF THE UNITED KINGDOM, THE LABORATORY, CITADEL HILL, PLYMOUTH, UNITED KINGDOM; OCEAN AND EARTH SCIENCE, NATIONAL OCEANOGRAPHY CENTRE SOUTHAMPTON, UNIVERSITY OF SOUTHAMPTON, SOUTHAMPTON, UNITED KINGDOM; INSTITUTE OF BIOLOGICAL, ENVIRONMENTAL AND RURAL SCIENCES, ABERYSTWYTH UNIVERSITY, ABERYSTWYTH, UNITED KINGDOM; CENTRE FOR MARINE ECOSYSTEMS RESEARCH, SCHOOL OF NATURA…	KELP SPECIES ARE ECOLOGICALLY-IMPORTANT HABITAT-FORMERS IN COASTAL MARINE ECOSYSTEMS, WHERE THEY ALTER ENVIRONMENTAL CONDITIONS AND PROMOTE LOCAL BIODIVERSITY BY PROVIDING COMPLEX BIOGENIC HABITAT FOR AN ARRAY OF ASSOCIATED ORGANISMS. WHILE IT IS WIDELY ACCEPTED THAT KELPS HARBOUR SIGNIFICANT BIODIVERSITY, OUR CURRENT UNDERSTANDING OF SPATIOTEMPORAL VARIABILITY IN KELP-ASSOCIATED ASSEMBLAGES AND …
RØSÆG MV;GARSETH ÅH;BRYNILDSRUD OB;JANSEN MD	PANCREAS DISEASE CAUSED BY SALMONID ALPHAVIRUS SUBTYPE 2 REDUCES GROWTH AND FEED CONVERSION IN FARMED ATLANTIC SALMON	2019	PREVENTIVE VETERINARY MEDICINE	10.1016/j.prevetmed.2019.104699	SALMAR FARMING AS, BRATTØRKAIA 15B, TRONDHEIM, 7010, NORWAY; DEPARTMENT OF FOOD SAFETY AND INFECTION BIOLOGY, NORWEGIAN UNIVERSITY OF LIFE SCIENCES, ULLEVÅLSVEIEN 72, OSLO, 0454, NORWAY; NORWEGIAN VETERINARY INSTITUTE, ULLEVÅLSVEIEN 68, OSLO, 0454, NORWAY; INFECTIOUS DISEASES EPIDEMIOLOGY AND MODELLING, NORWEGIAN INSTITUTE OF PUBLIC HEALTH, LOVISENBERGSGATA 8, OSLO, 0456, NORWAY	PANCREAS DISEASE (PD), CAUSED BY SEVERAL SUBTYPES OF SALMONID ALPHAVIRUS (SAV), IS ASSOCIATED WITH SIGNIFICANT ECONOMIC LOSSES IN EUROPEAN SALMONID AQUACULTURE. IN THIS RETROSPECTIVE COHORT STUDY, WE INVESTIGATE THE IMPACT OF PD CAUSED BY SAV SUBTYPE 2 (SAV2)ON GROWTH, FEED CONVERSION, AND MORTALITY IN FARMED ATLANTIC SALMON (SALMO SALAR L.). THE STUDY WAS BASED ON HARVEST DATA FROM A LARGE SALMO…	FEED CONVERSION; GROWTH; MORTALITY; PANCREAS DISEASE; SALMONID ALPHAVIRUS
RUANE NM;SWORDS D;MORRISSEY T;GEARY M;HICKEY C;COLLINS EM;GEOGHEGAN F;SWORDS F	ISOLATION OF SALMONID ALPHAVIRUS SUBTYPE 6 FROM WILD-CAUGHT BALLAN WRASSE, LABRUS BERGYLTA (ASCANIUS)	2018	JOURNAL OF FISH DISEASES	10.1111/jfd.12870	FISH HEALTH UNIT, MARINE INSTITUTE, COUNTY GALWAY, IRELAND; DG SANTE, UNIT G2 ANIMAL HEALTH& WELFARE, BRUSSELS, 1049, BELGIUM	THE USE OF CLEANER FISH AS A BIOLOGICAL CONTROL FOR SEA LICE IN ATLANTIC SALMON AQUACULTURE HAS INCREASED IN RECENT YEARS. WILD-CAUGHT WRASSE ARE COMMONLY USED AS CLEANER FISH IN EUROPE. IN IRELAND, SAMPLES OF WRASSE FROM EACH FISHING AREA ARE SCREENED FOR POTENTIAL PATHOGENS PRIOR TO THEIR DEPLOYMENT INTO SEA CAGES. SALMONID ALPHAVIRUS WAS ISOLATED FROM A POOLED SAMPLE OF BALLAN WRASSE, SHOWING …	BALLAN WRASSE; CLEANER FISH; PANCREAS DISEASE; SALMONID ALPHAVIRUS
KOWALSKI JL;DEYOE HR;BOZA GH;JR;HOCKADAY DL;ZIMBA PV	A COMPARISON OF SALINITY EFFECTS FROM HURRICANES DOLLY (2008) AND ALEX (2010) IN A TEXAS LAGOON SYSTEM	2018	JOURNAL OF COASTAL RESEARCH	10.2112/JCOASTRES-D-18-00011.1	DEPARTMENT OF BIOLOGY, UNIVERSITY OF TEXAS RIO GRANDE VALLEY, EDINBURG, 78539, TX, UNITED STATES; COASTAL STUDIES LABORATORY, UNIVERSITY OF TEXAS RIO GRANDE VALLEY, SOUTH PADRE ISLAND, 78597, TX, UNITED STATES; CENTER FOR COASTAL STUDIES, TEXAS AANDM UNIVERSITY, CORPUS CHRISTI, 78412, TX, UNITED STATES	KOWALSKI, J.L.; DEYOE, H.R.; BOZA, G.H., JR.; HOCKADAY, D.L., AND ZIMBA, P.V., 2018. A COMPARISON OF SALINITY EFFECTS FROM HURRICANES DOLLY (2008) AND ALEX (2010) IN A TEXAS LAGOON SYSTEM. HURRICANES ARE NOT UNCOMMON ALONG THE GULF OF MEXICO COAST, BUT THERE ARE FEW STUDIES OF THE EFFECTS THEY HAVE ON COASTAL EMBAYMENTS. HURRICANES DOLLY (2008) AND ALEX (2010) WERE BOTH CATEGORY 2 STORMS AFFECTIN…	LAGUNA MADRE
MEYER J;DAHLKE S;KAFKA M;KERKOW A;LINDNER C;KUBE S;NAWKA BL;SCHUBERT H;SCHUMANN R;BLINDOW I	SUBMERGED VEGETATION IN A SHALLOW BRACKISH LAGOON DOES NOT ENHANCE WATER CLARITY BUT OFFERS SUBSTANTIAL REFUGE FOR ZOOPLANKTON	2019	AQUATIC BOTANY	10.1016/j.aquabot.2018.12.002	BIOLOGICAL STATION OF HIDDENSEE, UNIVERSITY OF GREIFSWALD, KLOSTER, D – 18565, GERMANY; LEIBNIZ INSTITUTE FOR BALTIC SEA RESEARCH WARNEMUENDE, SEESTRASSE 15, ROSTOCK, D - 18119, GERMANY; INSTITUTE OF BIOLOGICAL SCIENCE, UNIVERSITY OF ROSTOCK, ROSTOCK, D – 18051, GERMANY; BIOLOGICAL STATION ZINGST, UNIVERSITY OF ROSTOCK, ZINGST, D - 18374, GERMANY	THE SMALL-SCALE IMPACT OF SUBMERGED VEGETATION (LOCALLY ENHANCED WATER TRANSPARENCY) ON ABIOTIC / BIOTIC PARAMETERS WAS STUDIED IN A SHALLOW (< 1 M MEAN WATER DEPTH) BRACKISH LAGOON AT THE GERMAN BALTIC SEA COAST. SUSPENDED MATTER, NUTRIENTS, CHLOROPHYLL, LIGHT, AND ZOOPLANKTON COMPOSITION AND BIOMASS WERE COMPARED BETWEEN DENSE AND SPARSE SUBMERGED VEGETATION AT TWO SITES FIVE TIMES DURING THE V…	BALTIC SEA; EUTROPHICATION; FOOD WEB; LIGHT ATTENUATION; LIMITING NUTRIENT; SUBMERGED MACROPHYTES; ZOOPLANKTON
ALFORD SB;ROZAS LP	EFFECTS OF NONNATIVE EURASIAN WATERMILFOIL, MYRIOPHYLLUM SPICATUM, ON NEKTON HABITAT QUALITY IN A LOUISIANA OLIGOHALINE ESTUARY	2019	ESTUARIES AND COASTS	10.1007/s12237-018-00513-x	DEPARTMENT OF BIOLOGY, UNIVERSITY OF LOUISIANA AT LAFAYETTE, 410 E. ST. MARY BLVD., LAFAYETTE, 70503, LA, UNITED STATES; INSTITUTE OF FOOD AND AGRICULTURAL SCIENCES NATURE COAST BIOLOGICAL STATION, UNIVERSITY OF FLORIDA, 552 1ST ST., CEDAR KEY, 32625, FL, UNITED STATES; NOAA/NATIONAL MARINE FISHERIES SERVICE/SEFSC, ESTUARINE HABITATS AND COASTAL FISHERIES CENTER, 646 CAJUNDOME BLVD., LAFAYETTE, 7…	SUBMERGED AQUATIC VEGETATION (SAV) PROVIDES CRITICAL HABITAT FOR ESTUARINE NEKTON IN THE GULF OF MEXICO, BUT HABITAT QUALITY OF SAV BEDS MAY CHANGE WHEN NONNATIVE SPECIES, SUCH AS EURASIAN WATERMILFOIL (MYRIOPHYLLUM SPICATUM), BECOME ESTABLISHED. WE COMPARED THE HABITAT VALUE OF MYRIOPHYLLUM WITH ANOTHER COMMON NATIVE SAV (RUPPIA MARITIMA) BY USING FIELD COLLECTIONS TO DOCUMENT SHIFTS IN NEKTON C…	COMMUNITY STRUCTURE; GROWTH EXPERIMENT; MYRIOPHYLLUM SPICATUM; NONNATIVE SPECIES; NURSERY HABITAT QUALITY; SUBMERGED AQUATIC VEGETATION
TRIAY-PORTELLA R;ESCRIBANO A;PAJUELO JG;TUYA F	PERCEPTION OF FAUNAL CIRCADIAN RHYTHMS DEPENDS ON SAMPLING TECHNIQUE	2018	MARINE ENVIRONMENTAL RESEARCH	10.1016/j.marenvres.2018.01.004	APPLIED MARINE ECOLOGY AND FISHERIES GROUP (EMAP), UNIVERSITY RESEARCH INSTITUTE FOR ENVIRONMENTAL STUDIES AND NATURAL RESOURCES (I-UNAT), UNIVERSIDAD DE LAS PALMAS DE GRAN CANARIA, LAS PALMAS, SPAIN; AZTI-TECNALIA, DERIO, BASQUE COUNTRY, SPAIN; BIODIVERSITY AND CONSERVATION RESEARCH GROUP, IU-ECOAQUA, UNIVERSIDAD DE LAS PALMAS DE GRAN CANARIA, TELDE, LASPALMAS, SPAIN	ECOLOGISTS AIM AT DISENTANGLING HOW SPECIES VARY IN ABUNDANCE THROUGH SPATIAL AND TEMPORAL SCALES, USING A RANGE OF SAMPLING TECHNIQUES. HERE, WE INVESTIGATED THE CIRCADIAN RHYTHM OF SEAGRASS-ASSOCIATED DECAPOD CRUSTACEANS THROUGH THREE SAMPLING TECHNIQUES. SPECIFICALLY, WE COMPARED THE ABUNDANCE, BIOMASS AND STRUCTURE OF SEAGRASS-ASSOCIATED DECAPOD ASSEMBLAGES BETWEEN THE DAY AND NIGHT USING A H…	DECAPODS; DIEL PATTERNS; EASTERN ATLANTIC; SAMPLING TECHNIQUES; SEAGRASS MEADOWS
CREED JC;SAMPER-VILLARREAL J	CLARIFICATION OF THE NOMENCLATURE OF THE SEAGRASS HALOPHILA BAILLONII ASCHERSON	2019	AQUATIC BOTANY	10.1016/j.aquabot.2019.01.002	DEPARTAMENTO DE ECOLOGIA, INSTITUTO DE BIOLOGIA ROBERTO ALCÂNTARA GOMES, UNIVERSIDADE DO ESTADO DO RIO DE JANEIRO, RUA SÃO FRANCISCO XAVIER 524, PHLC, SALA 220, RIO DE JANEIRO, 20550-900, RJ, BRAZIL; CENTRO DE INVESTIGACIÓN EN CIENCIAS DEL MAR Y LIMNOLOGÍA (CIMAR), UNIVERSIDAD DE COSTA RICA, CIUDAD DE LA INVESTIGACIÓN, SAN PEDRO, SAN JOSÉ, 11501-2060, COSTA RICA	SEAGRASSES IN THE TROPICAL ATLANTIC REGION INCLUDE TEN SPECIES, FIVE OF WHICH ARE FROM THE HALOPHILA GENUS. ONE OF THESE SPECIES, THE CLOVER GRASS HALOPHILA BAILLONII, IS CURRENTLY CONSIDERED AS VULNERABLE BY THE IUCN (RED LIST), WITH A FRAGMENTED DISTRIBUTION IN THE CARIBBEAN, ATLANTIC OCEAN IN BRAZIL AND IN THE EASTERN TROPICAL PACIFIC. THERE IS CONFUSION AS TO THE CORRECT NOMENCLATURE FOR THIS…	CLOVER GRASS; HALOPHILA BAILLONII ASCHERSON; NOMENCLATURE; SEAGRASS
CHEFAOUI RM;DUARTE CM;SERRÃO EA	DRAMATIC LOSS OF SEAGRASS HABITAT UNDER PROJECTED CLIMATE CHANGE IN THE MEDITERRANEAN SEA	2018	GLOBAL CHANGE BIOLOGY	10.1111/gcb.14401	CCMAR—CENTRO DE CIÊNCIAS DO MAR, CIMAR LABORATÓRIO ASSOCIADO, UNIVERSIDADE DO ALGARVE, FARO, PORTUGAL; RED SEA RESEARCH CENTER, KING ABDULLAH UNIVERSITY OF SCIENCE AND TECHNOLOGY, THUWAL, SAUDI ARABIA	ALTHOUGH CLIMATE WARMING IS AFFECTING MOST MARINE ECOSYSTEMS, THE MEDITERRANEAN IS SHOWING EARLIER IMPACTS. FOUNDATION SEAGRASSES ARE ALREADY EXPERIENCING A WELL-DOCUMENTED REGRESSION IN THE MEDITERRANEAN WHICH COULD BE AGGRAVATED BY CLIMATE CHANGE. HERE, WE FORECAST DISTRIBUTIONS OF TWO SEAGRASSES AND CONTRAST PREDICTED LOSS WITH DISCRETE REGIONS IDENTIFIED ON THE BASIS OF EXTANT GENETIC DIVERSI…	CLIMATE CHANGE; CYMODOCEA NODOSA; ECOLOGICAL NICHE MODELING; GENETIC DIVERSITY; MEDITERRANEAN SEA; POSIDONIA OCEANICA; RANGE SHIFT; SEAGRASS DECLINE
SCHUBERT N;FREITAS C;SILVA A;COSTA MM;BARROTE I;HORTA PA;RODRIGUES AC;SANTOS R;SILVA J	PHOTOACCLIMATION STRATEGIES IN NORTHEASTERN ATLANTIC SEAGRASSES: INTEGRATING RESPONSES ACROSS PLANT ORGANIZATIONAL LEVELS	2018	SCIENTIFIC REPORTS	10.1038/s41598-018-33259-4	PROGRAMA DE PÓS-GRADUAÇÃO EM OCEANOGRAFIA, CENTRO DE CIÊNCIAS FÍSICAS E MATEMÁTICAS, UNIVERSIDADE FEDERAL DE SANTA CATARINA, CAMPUS TRINDADE, FLORIANÓPOLIS, BRAZIL; CCMAR - CENTRE OF MARINE SCIENCES, UNIVERSITY OF ALGARVE, CAMPUS GAMBELAS, FARO, 8005-139, PORTUGAL; DEPARTAMENTO DE BOTÂNICA, CENTRO DE CIÊNCIAS BIOLÓGICAS, UNIVERSIDADE FEDERAL DE SANTA CATARINA, CAMPUS TRINDADE, FLORIANÓPOLIS, BRAZ…	SEAGRASSES LIVE IN HIGHLY VARIABLE LIGHT ENVIRONMENTS AND ADJUST TO THESE VARIATIONS BY EXPRESSING ACCLIMATORY RESPONSES AT DIFFERENT PLANT ORGANIZATIONAL LEVELS (MEADOW, SHOOT, LEAF AND CHLOROPLAST LEVEL). YET, COMPARATIVE STUDIES, TO IDENTIFY SPECIES’ STRATEGIES, AND INTEGRATION OF THE RELATIVE IMPORTANCE OF PHOTOACCLIMATORY ADJUSTMENTS AT DIFFERENT LEVELS ARE STILL MISSING. THE VARIATION IN PH…
BARRY SC;JACOBY CA;FRAZER TK	RESILIENCE TO SHADING INFLUENCED BY DIFFERENTIAL ALLOCATION OF BIOMASS IN THALASSIA TESTUDINUM	2018	LIMNOLOGY AND OCEANOGRAPHY	10.1002/lno.10810	NATURE COAST BIOLOGICAL STATION, UNIVERSITY OF FLORIDA, CEDAR KEY, UNITED STATES; FISHERIES AND AQUATIC SCIENCES PROGRAM, UNIVERSITY OF FLORIDA, GAINESVILLE, UNITED STATES; SOIL AND WATER SCIENCES DEPARTMENT, UNIVERSITY OF FLORIDA, GAINESVILLE, UNITED STATES; SCHOOL OF NATURAL RESOURCES AND ENVIRONMENT, UNIVERSITY OF FLORIDA, GAINESVILLE, UNITED STATES	SEAGRASSES ARE MARINE PLANTS WITH FULLY DEVELOPED LEAVES, ROOTS, AND RHIZOMES AND A HIGH DEGREE OF PHENOTYPIC PLASTICITY. IN THE SHALLOW WATERS ALONG FLORIDA'S CENTRAL GULF OF MEXICO COAST, LEAF MORPHOLOGY OF THE DOMINANT SEAGRASS, THALASSIA TESTUDINUM, VARIES ALONG A SPATIAL GRADIENT IN CONCENTRATIONS OF TOTAL PHOSPHORUS (TP) IN THE WATER COLUMN. WE EXAMINED RATIOS OF ABOVEGROUND TO BELOWGROUND …
BOMAN EM;BERVOETS T;DE GRAAF M;DEWENTER J;MAITZ A;ZU SCHLOCHTERN MPM;STAPEL J;SMAAL AC;NAGELKERKE LAJ	DIET AND GROWTH OF JUVENILE QUEEN CONCH LOBATUS GIGAS (GASTROPODA: STROMBIDAE) IN NATIVE, MIXED AND INVASIVE SEAGRASS HABITATS	2019	MARINE ECOLOGY PROGRESS SERIES	10.3354/meps12990	WAGENINGEN MARINE RESEARCH, WAGENINGEN UNIVERSITY AND RESEARCH, YERSEKE, 4401 NT, NETHERLANDS; AQUACULTURE AND FISHERIES GROUP (AFI), WAGENINGEN UNIVERSITY AND RESEARCH, WAGENINGEN, 6708 WD, NETHERLANDS; NATURE FOUNDATION ST MAARTEN, WELLSBURG ST, COLE BAY, ST MAARTEN, NETHERLANDS; DEPARTMENT OF PRIMARY INDUSTRIES, NEW SOUTH WALES GOVERNMENT (NSW), NARRANDERA, RIVERINA, 2700, NSW, AUSTRALIA; VRIJ…	JUVENILE QUEEN CONCH ARE PRIMARILY ASSOCIATED WITH NATIVE SEAGRASS SUCH AS THALASSIA TESTUDINUM IN LARGE PARTS OF THEIR RANGE IN THE CARIBBEAN AND THE SOUTHERN GULF OF MEXICO. HERE, A NUMBER OF NON-NATIVE SEAGRASS SPECIES HAVE BEEN INTRODUCED INCLUDING HALOPHILA STIPULACEA, WHICH IS NATURAL TO THE RED SEA AND THE INDO-PACIFIC. IN THE CARIBBEAN, H. STIPULACEA OFTEN CREATES DENSE CONTINUOUS MATS WI…	CARIBBEAN; HALOPHILA STIPULACEA; INVASIVE SPECIES; MOLLUSCA; STABLE ISOTOPE
SWEETMAN BM;FOLEY JR;STEINBERG MK	A BASELINE ANALYSIS OF COASTAL WATER QUALITY OF THE PORT HONDURAS MARINE RESERVE, BELIZE: A CRITICAL HABITAT FOR SPORT FISHERIES	2019	ENVIRONMENTAL BIOLOGY OF FISHES	10.1007/s10641-018-0811-6	DEPARTMENT OF GEOGRAPHY, UNIVERSITY OF ALABAMA, TUSCALOOSA, 35487, AL, UNITED STATES; THE NATURE CONSERVANCY, BELMOPAN, BELIZE	THIS ANALYSIS EXAMINES TEMPORAL CHANGES IN WATER QUALITY OF THE PORT HONDURAS MARINE RESERVE (PHMR), BELIZE FROM 1998 TO 2015. TRENDS IN DISSOLVED OXYGEN (DO), SALINITY, TEMPERATURE AND PH WERE ANALYZED FROM TEN SITES THROUGHOUT PHMR FOR STATISTICALLY SIGNIFICANT RELATIONSHIPS. MAINTAINING SATISFACTORY WATER QUALITY IS CRITICAL FOR SUSTAINING HEALTHY FISHERIES. PHMR REPRESENTS A UNIQUE LINK BETWE…	BELIZE; FISH HABITAT; MARINE RESERVE; SPORT FISHING; WATER QUALITY
CARREÓN-PALAU L;PARRISH CC;PÉREZ-ESPAÑA H;AGUIÑIGA-GARCIA S	ELEMENTAL RATIOS AND LIPID CLASSES IN A CORAL REEF FOOD WEB UNDER RIVER INFLUENCE	2018	PROGRESS IN OCEANOGRAPHY	10.1016/j.pocean.2018.03.009	DEPARTMENT OF OCEAN SCIENCES, MEMORIAL UNIVERSITY OF NEWFOUNDLAND, MARINE LAB RD., ST. JOHN'S, NEWFOUNDLAND AND LABRADOR, CANADA; CENTRO DE INVESTIGACIONES BIOLÓGICAS DEL NOROESTE (CIBNOR), AV. IPN 195, COLONIA PLAYA PALO DE SANTA RITA, LA PAZ, BAJA CALIFORNIA SUR, MEXICO; INSTITUTO DE CIENCIAS MARINAS Y PESQUERÍAS, UNIVERSIDAD VERACRUZANA, CALLE HIDALGO 617, COLONIA RÍO JAMAPA, BOCA DEL RÍO, VER…	CORAL REEFS IN THE CARIBBEAN AND GULF OF MEXICO ARE INCREASINGLY SUFFERING FROM ANTHROPOGENIC NUTRIENT INPUTS PRINCIPALLY FROM FERTILIZERS AS IDENTIFIED BY THEIR Δ15N SIGNATURES. TO DETERMINE IF PRIMARY PRODUCERS ARE PASSIVELY AFFECTED BY ANTHROPOGENIC NITROGEN ENRICHMENT IN A CORAL REEF COMMUNITY, CARBON: NITROGEN RATIOS (C:N MOL MOL−1) WERE MEASURED. THE C:N RATIO WAS USED AS A PROXY FOR NITROG…	C:N RATIO; CORAL REEFS; FOOD WEB; LIPID CLASSES; NITROGEN; NUTRITIONAL CONDITION; NUTRITIONAL QUALITY; PNSAV; TRIACYLGLYCEROLS
MONZÓN-ARGÜELLO C;CARDONA L;CALABUIG P;CAMACHO M;CRESPO-PICAZO JL;GARCÍA-PÁRRAGA D;MAYANS S;LUZARDO OP;ORÓS J;VARO-CRUZ N	SUPPLEMENTAL FEEDING AND OTHER ANTHROPOGENIC THREATS TO GREEN TURTLES (CHELONIA MYDAS) IN THE CANARY ISLANDS	2018	SCIENCE OF THE TOTAL ENVIRONMENT	10.1016/j.scitotenv.2017.10.126	ECOAQUA UNIVERSITY INSTITUTE, UNIVERSITY OF LAS PALMAS DE GRAN CANARIA, CTRA. DE TALIARTE, S/N, TELDE, 35200, LAS PALMAS, SPAIN; ASOCIACIÓN PARA EL DESARROLLO SOSTENIBLE Y CONSERVACIÓN DE LA BIODIVERSIDAD, C/BLAS DE LEZO 55, 1° G, AGÜIMES, 35118, LAS PALMAS, SPAIN; IRBIO AND DEPARTMENT OF EVOLUTIONARY BIOLOGY, ECOLOGY AND ENVIRONMENTAL SCIENCE, FACULTY OF BIOLOGY, UNIVERSITY OF BARCELONA, AVDA. D…	GREEN TURTLES ARE FOUND IN THE WATERS OF THE CANARY ISLANDS BUT LITTLE IS KNOWN ABOUT THE ECOLOGY AND ANTHROPOGENIC PRESSURES THAT THREATEN THEM. OUR RESULTS HAVE REVEALED THAT JUVENILE GREEN TURTLES, RANGING IN CURVE CARAPACE LENGTH FROM 26.9–81.0 CM, ARE REGULARLY FOUND IN THE ARCHIPELAGO AND ORIGINATE FROM ROOKERIES IN BOTH THE EASTERN AND WESTERN ATLANTIC. PHOTO-IDENTIFICATION AND SATELLITE T…	BIOCHEMISTRY; EAST ATLANTIC; MITOCHONDRIAL DNA; POLLUTANTS; SATELLITE TRACKING; STABLE ISOTOPES
CARMAN MR;COLARUSSO PD;NECKLES HA;BOLOGNA P;CAINES S;DAVIDSON JDP;EVANS NT;FOX SE;GRUNDEN DW;HOFFMAN S;MA KCK;MATHESON K;MCKENZIE CH;NELSON EP;PLAISTED H;REDDINGTON E;SCHOTT S;WONG MC	BIOGEOGRAPHICAL PATTERNS OF TUNICATES UTILIZING EELGRASS AS SUBSTRATE IN THE WESTERN NORTH ATLANTIC BETWEEN 39� AND 47� NORTH LATITUDE (NEW JERSEY TO NEWFOUNDLAND)	2019	MANAGEMENT OF BIOLOGICAL INVASIONS	10.3391/mbi.2019.10.4.02	WOODS HOLE OCEANOGRAPHIC INSTITUTION, WOODS HOLE, 02543, MA, UNITED STATES; US ENVIRONMENTAL PROTECTION AGENCY, BOSTON, 02109, MA, UNITED STATES; U.S. GEOLOGICAL SURVEY PATUXENT WILDLIFE RESEARCH CENTER, AUGUSTA, 04330, ME, UNITED STATES; MONTCLAIR STATE UNIVERSITY, MONTCLAIR, 07043, NJ, UNITED STATES; FISHERIES AND OCEANS CANADA, ST. JOHN’S, A1C 5X1, NEWFOUNDLAND AND LABRADOR, CANADA; FISHERIES …	COLONIZATION OF EELGRASS (ZOSTERA MARINA L.) BY TUNICATES CAN LEAD TO REDUCED PLANT GROWTH AND SURVIVAL. SEVERAL OF THE TUNICATE SPECIES THAT ARE FOUND ON EELGRASS IN THE NORTHWEST ATLANTIC ARE HIGHLY AGGRESSIVE COLONIZERS, AND RANGE EXPANSIONS ARE PREDICTED IN ASSOCIATION WITH CLIMATE-CHANGE INDUCED INCREASES IN SEAWATER TEMPERATURE. IN 2017, WE SURVEYED TUNICATES WITHIN EELGRASS MEADOWS AT 33 S…	ASCIDIACEA; FOULING ORGANISMS; INTRODUCED SPECIES; REGIONAL STUDY; ZOSTERA MARINA
JANKOWSKA E;DE TROCH M;MICHEL LN;LEPOINT G;WŁODARSKA-KOWALCZUK M	MODIFICATION OF BENTHIC FOOD WEB STRUCTURE BY RECOVERING SEAGRASS MEADOWS, AS REVEALED BY TROPHIC MARKERS AND MIXING MODELS	2018	ECOLOGICAL INDICATORS	10.1016/j.ecolind.2018.02.054	INSTITUTE OF OCEANOLOGY POLISH ACADEMY OF SCIENCES, POWSTAŃCÓW WARSZAWY 55, SOPOT, 81-712, POLAND; GHENT UNIVERSITY, BIOLOGY DEPARTMENT, MARINE BIOLOGY, KRIJGSLAAN 281 – S8, GHENT, 9000, BELGIUM; FRESHWATER AND OCEANIC SCIENCES UNIT OF RESEARCH (FOCUS), LABORATORY OF OCEANOLOGY, UNIVERSITY OF LIÈGE, LIÈGE, BELGIUM; DEEP ENVIRONMENT LABORATORY (LEP), IFREMER BRITTANY, PLOUZANÉ, FRANCE	SEAGRASS MEADOWS ARE AMONG THE MOST DIVERSE AND PRODUCTIVE COASTAL ECOSYSTEMS IN THE WORLD. CURRENTLY, THE ACCELERATING LOSS OF THESE HABITATS IS RECOGNIZED WORLDWIDE. IN THE SOUTHERN BALTIC SEA, A NATURAL RECOVERY OF ZOSTERA MARINA MEADOWS HAS OCCURRED AFTER A DRAMATIC REDUCTION WITHIN THE LAST CENTURY. THE AIM OF THIS STUDY IS TO UNDERSTAND IF AND HOW THE RECOVERING EELGRASS MEADOWS AFFECT THE …	ECOSYSTEM FUNCTIONING; FATTY ACIDS; FOOD WEB ECOLOGY; RECOVERY; SEAGRASS MEADOWS; STABLE ISOTOPES; TROPHIC MARKERS
HANCOCK JM;VIEIRA S;JIMENEZ V;RIO JC;REBELO R	STABLE ISOTOPES REVEAL DIETARY DIFFERENCES AND SITE FIDELITY IN JUVENILE GREEN TURTLES FORAGING AROUND SÃO TOMÉ ISLAND, WEST CENTRAL AFRICA	2018	MARINE ECOLOGY PROGRESS SERIES	10.3354/meps12633	CE3C – CENTRE FOR ECOLOGY, EVOLUTION AND ENVIRONMENTAL CHANGES, FACULTY OF SCIENCES, UNIVERSITY OF LISBON, LISBON, 1749-016, PORTUGAL; CIBIO – RESEARCH CENTRE IN BIODIVERSITY AND GENETIC RESOURCES, UNIVERSITY OF PORTO, CAMPUS DO VAIRÃO, VAIRÃO, 4485-661, PORTUGAL; ASSOCIAÇÃO PROGRAMA TATÔ – SÍTIO DA PEDRAGOSA, BARÃO DE SÃO JOÃO, 8600-013, PORTUGAL; MARAPA – MAR, AMBIENTE E PESCA ARTESANAL, CP 292…	GREEN SEA TURTLES ARE COMMON IN WEST CENTRAL AFRICA, BUT LITTLE IS KNOWN ABOUT THE OCCURRENCE OF IMMATURES IN FORAGING GROUNDS IN THE GULF OF GUINEA ISLANDS, KNOWN FOR THEIR VOLCANIC ORIGIN AND NARROW COASTAL FRINGES. THIS STUDY PRESENTS RESULTS OF IN-WATER SURVEYS IN FORAGING GROUNDS OFF SÃO TOMÉ ISLAND, IN THE SÃO TOMÉ AND PRÍNCIPE ARCHIPELAGO, PROVIDING THE FIRST AVAILABLE DATA ON THE SIZE DIS…	CHELONIA MYDAS; FORAGING ECOLOGY; GULF OF GUINEA; SETTLEMENT; STABLE ISOTOPES
PAZ-RÍOS CE;SIMÕES N;PECH D	SPECIES RICHNESS AND SPATIAL DISTRIBUTION OF BENTHIC AMPHIPODS (CRUSTACEA: PERACARIDA) IN THE ALACRANES REEF NATIONAL PARK, GULF OF MEXICO	2019	MARINE BIODIVERSITY	10.1007/s12526-017-0843-8	LABORATORIO DE BIODIVERSIDAD MARINA Y CAMBIO CLIMATICO, EL COLEGIO DE LA FRONTERA SUR, AV. RANCHO POLÍGONO 2-A, COL. CIUDAD INDUSTRIAL, LERMA, C.P. 24500, CAMPECHE, MEXICO; UNIVERSIDAD NACIONAL AUTONOMA DE MEXICO, FACULTAD DE CIENCIAS, UNIDAD ACADEMICA SISAL, PUERTO DE ABRIGO, SISAL, C.P. 97356, YUCATAN, MEXICO; LABORATORIO NACIONAL DE RESILIENCIA COSTERA (LANRESC), PUERTO DE ABRIGO, SISAL, C.P. …	THE DIVERSITY AND DISTRIBUTION OF BENTHIC AMPHIPODS HAS BEEN EXPLORED IN THE ALACRANES REEF, WHICH IS THE LARGEST CORAL REEF ECOSYSTEM IN THE GULF OF MEXICO. NEW INSIGHTS INTO SPECIES RICHNESS, SPATIAL DISTRIBUTION AND EXTENSION OF GEOGRAPHICAL RANGES ARE PRESENTED BY USING DATA FROM PUBLISHED RECORDS AND FIELD SURVEYS. A TOTAL OF 117 SPECIES HAVE BEEN RECORDED, 9 OF WHICH ARE POTENTIALLY NEW TO …	AMPHIPODA; BIODIVERSITY; CORAL REEFS; HABITAT HETEROGENEITY; MACROINFAUNA
BOISNOIR A;PASCAL P-Y;MARRO S;LÉMÉE R	FIRST SPATIAL DISTRIBUTION OF POTENTIALLY TOXIC BENTHIC DINOFLAGELLATES IN THE LESSER ANTILLES (GUADELOUPE AND MARTINIQUE), CARIBBEAN SEA	2019	BOTANICA MARINA	10.1515/bot-2018-0002	SORBONNE UNIVERSITÉ, CNRS, LABORATOIRE D'OCÉANOGRAPHIE DE VILLEFRANCHE, VILLEFRANCHE-SUR-MER, F-06230, FRANCE; INSTITUT DE SYSTÉMATIQUE ÉVOLUTION BIODIVERSITÉ, ISYEB, UMR 7205, CNRS, MNHN, SU, EPHE, UNIVERSITÉ DES ANTILLES, ÉQUIPE BIOLOGIE DE LA MANGROVE. UFR SEN, POINTE-À-PITRE, 97100, FRANCE	FOR THE FIRST TIME, DISTRIBUTION AND ABUNDANCES (CELLS PER GRAM OF FRESH MACROPHYTE WEIGHT) OF POTENTIALLY TOXIC BENTHIC DINOFLAGELLATES WERE STUDIED AROUND GUADELOUPE (20 SITES) AND MARTINIQUE (SIX SITES) ISLANDS (LESSER ANTILLES, CARIBBEAN SEA). BENTHIC DINOFLAGELLATES WERE IDENTIFIED AT THE GENUS LEVEL AND CELL COUNTS WERE UNDERTAKEN ON DIFFERENT HOST SPECIES OF MACROALGAE AND SEAGRASSES. ABUN…	CARIBBEAN SEA; CIGUATERA; DINOFLAGELLATES; GAMBIERDISCUS; OSTREOPSIS
SOISSONS LM;HAANSTRA EP;VAN KATWIJK MM;ASMUS R;AUBY I;BARILLÉ L;BRUN FG;CARDOSO PG;DESROY N;FOURNIER J;GANTHY F;GARMENDIA J-M;GODET L;GRILO TF;KADEL P;ONDIVIELA B;PERALTA G;PUENTE A;RECIO M;RIGOUIN L;VALLE M;HERMAN PMJ;BOUMA TJ	LATITUDINAL PATTERNS IN EUROPEAN SEAGRASS CARBON RESERVES: INFLUENCE OF SEASONAL FLUCTUATIONS VERSUS SHORT-TERM STRESS AND DISTURBANCE EVENTS	2018	FRONTIERS IN PLANT SCIENCE	10.3389/fpls.2018.00088	DEPARTMENT OF ESTUARINE AND DELTA SYSTEMS, NIOZ ROYAL NETHERLANDS INSTITUTE FOR SEA RESEARCH, UTRECHT UNIVERSITY, YERSEKE, NETHERLANDS; DEPARTMENT OF ENVIRONMENTAL SCIENCE, INSTITUTE FOR WATER AND WETLAND RESEARCH, RADBOUD UNIVERSITY, NIJMEGEN, NETHERLANDS; ALFRED-WEGENER-INSTITUT, HELMHOLTZ-ZENTRUM FÜR POLAR- UND MEERESFORSCHUNG, BREMERHAVEN, GERMANY; INSTITUT FRANÇAIS DE RECHERCHE POUR L’EXPLOI…	SEAGRASS MEADOWS FORM HIGHLY PRODUCTIVE AND VALUABLE ECOSYSTEMS IN THE MARINE ENVIRONMENT. THROUGHOUT THE YEAR, SEAGRASS MEADOWS ARE EXPOSED TO ABIOTIC AND BIOTIC VARIATIONS LINKED TO (I) SEASONAL FLUCTUATIONS, (II) SHORT-TERM STRESS EVENTS SUCH AS, E.G., LOCAL NUTRIENT ENRICHMENT, AND (III) SMALL-SCALE DISTURBANCES SUCH AS, E.G., BIOMASS REMOVAL BY GRAZING. WE HYPOTHESIZED THAT SHORT-TERM STRESS…	CARBON RESERVES; CLIMATE SETTING; EUROPEAN ATLANTIC COAST; LATITUDE; RESILIENCE; STRESS EVENTS; ZOSTERA NOLTEI
HILLMANN ER;LA PEYRE MK	EFFECTS OF SALINITY AND LIGHT ON GROWTH AND INTERSPECIFIC INTERACTIONS BETWEEN MYRIOPHYLLUM SPICATUM L. AND RUPPIA MARITIMA L.	2019	AQUATIC BOTANY	10.1016/j.aquabot.2019.02.007	SCHOOL OF RENEWABLE NATURAL RESOURCES, LOUISIANA STATE UNIVERSITY AGRICULTURAL CENTER, BATON ROUGE, 70803, LA, UNITED STATES; U.S. GEOLOGICAL SURVEY, LOUISIANA FISH AND WILDLIFE COOPERATIVE RESEARCH UNIT, SCHOOL OF RENEWABLE NATURAL RESOURCES, LOUISIANA STATE UNIVERSITY AGRICULTURAL CENTER, BATON ROUGE, 70803, LA, UNITED STATES	SUBMERGED MACROPHYTE HABITATS PROVIDE SIGNIFICANT BENEFITS TO ESTUARINE SYSTEMS. IN SOUTHEAST LOUISIANA, MYRIOPHYLLUM SPICATUM L. (MILFOIL) AND RUPPIA MARITIMA L. (WIDGEONGRASS) ARE DOMINANT SPECIES EXISTING ACROSS FRESH TO BRACKISH AREAS. THOUGH FREQUENTLY CO-OCCURRING ACROSS THE RANGE OF SALINITY AND LIGHT CONDITIONS, THEIR INDIVIDUAL RESPONSES TO CHANGING ENVIRONMENTAL CONDITIONS FROM RESTORAT…	ESTUARY; GULF OF MEXICO; LOUISIANA; MILFOIL; RELATIVE YIELD; ROOT TO SHOOT; WIDGEONGRASS
ANGOVE C;NORKKO A;GUSTAFSSON C	ASSESSING THE EFFICIENCIES AND CHALLENGES FOR NUTRIENT UPTAKE BY AQUATIC PLANTS	2018	JOURNAL OF EXPERIMENTAL MARINE BIOLOGY AND ECOLOGY	10.1016/j.jembe.2018.07.005	UNIVERSITY OF HELSINKI, TVÄRMINNE ZOOLOGICAL STATION, HANKO, FIN-10900, FINLAND; BALTIC SEA CENTRE, STOCKHOLM UNIVERSITY, STOCKHOLM, SE-106 91, SWEDEN	AQUATIC PLANT MEADOWS ARE VALUABLE COMPONENTS TO THE ‘COASTAL FILTER’ AND IT IS IMPORTANT TO UNDERSTAND THE PROCESSES THAT DRIVE THEIR ABILITY TO CYCLE NUTRIENTS. HOWEVER, AT PRESENT, THE FIELD-BASED EVIDENCE FOR UNDERSTANDING THE DRIVERS OF NUTRIENT UPTAKE BY PLANTS IS LACKING. THIS STUDY AIMED TO INVESTIGATE HOW WELL INDIVIDUAL SHOOTS OF AQUATIC PLANTS COULD MEET THEIR NITROGEN DEMANDS USING TH…	BALTIC SEA; FUNCTIONAL TRAITS; NITROGEN; NUTRIENT CYCLING; NUTRIENT ENRICHMENT; SEAGRASS; SEDIMENT; ZOSTERA MARINA
CULLAIN N;MCIVER R;SCHMIDT AL;LOTZE HK	SPATIAL VARIATION OF MACROINFAUNAL COMMUNITIES ASSOCIATED WITH ZOSTERA MARINA BEDS ACROSS THREE BIOGEOGRAPHIC REGIONS IN ATLANTIC CANADA	2018	ESTUARIES AND COASTS	10.1007/s12237-017-0354-7	DEPARTMENT OF BIOLOGY, DALHOUSIE UNIVERSITY, HALIFAX, B3H 4R2, NS, CANADA; ZAVORA MARINE LAB, ZAVORA BEACH, INHARRIME, INHAMBANE, MOZAMBIQUE	SEAGRASS BEDS AND THEIR ASSOCIATED SPECIES COMMUNITIES PLAY KEY ROLES IN COASTAL ECOSYSTEMS. THE IMPORTANCE OF THE ECOLOGICAL FUNCTIONS PROVIDED BY EELGRASS (ZOSTERA MARINA) AND MACROINFAUNA ARE WELL UNDERSTOOD; HOWEVER, THE SPATIAL VARIATION AND LINKAGE OF THE TWO ARE MUCH LESS KNOWN. HERE, WE PERFORMED LARGE-SCALE FIELD SURVEYS ACROSS THREE BIOGEOGRAPHIC REGIONS IN ATLANTIC CANADA ALONG THE COA…	BENTHIC PRODUCTIVITY; BIOGEOGRAPHIC PROVINCES; COASTAL HABITATS; INFAUNA COMMUNITIES; SEAGRASS BEDS
CHIQUILLO KL;BARBER PH;WILLETTE DA	FRUITS AND FLOWERS OF THE INVASIVE SEAGRASS HALOPHILA STIPULACEA IN THE CARIBBEAN SEA	2019	BOTANICA MARINA	10.1515/bot-2018-0052	ECOLOGY AND EVOLUTIONARY BIOLOGY DEPARTMENT, UNIVERSITY OF CALIFORNIA LOS ANGELES, 610 CHARLES E. YOUNG DRIVE, LOS ANGELES, 90095, CA, UNITED STATES; BIOLOGY DEPARTMENT, LOYOLA MARYMOUNT UNIVERSITY, 1 LMU DRIVE, LOS ANGELES, 90045, CA, UNITED STATES	WHILE THE SEAGRASS HALOPHILA STIPULACEA REPRODUCES BOTH SEXUALLY AND ASEXUALLY IN ITS NATIVE RANGE, REPRODUCTION IS LARGELY ASEXUAL IN ITS INVASIVE RANGE IN THE MEDITERRANEAN AND THE CARIBBEAN SEAS. HERE WE MAKE THE FIRST REPORT OF FRUIT-BEARING H. STIPULACEA IN THE CARIBBEAN. ALTHOUGH THE LACK OF REPORTS OF H. STIPULACEA FRUIT COULD BE THE CONSEQUENCE OF PAST SURVEY EFFORT, MULTIPLE RECENT REPOR…	CARIBBEAN; HALOPHILA STIPULACEA; INTRODUCED SPECIES; SEAGRASS; SEXUAL REPRODUCTION
NUÑEZ-ORTIZ N;MOORE LJ;JARUNGSRIAPISIT J;NILSEN TO;STEFANSSON S;MORTON HC;TARANGER GL;SECOMBES CJ;PATEL S	ATLANTIC SALMON POST-SMOLTS ADAPTED FOR A LONGER TIME TO SEAWATER DEVELOP AN EFFECTIVE HUMORAL AND CELLULAR IMMUNE RESPONSE AGAINST SALMONID ALPHAVIRUS	2018	FISH AND SHELLFISH IMMUNOLOGY	10.1016/j.fsi.2018.08.059	INSTITUTE OF MARINE RESEARCH, P.O. BOX 1870, NORDNES, BERGEN, 5817, NORWAY; UNI RESEARCH ENVIRONMENT, UNI RESEARCH, NORCE, NYGÅRDSGATEN 112, BERGEN, 5006, NORWAY; DEPARTMENT OF BIOLOGICAL SCIENCES, UNIVERSITY OF BERGEN, P.O. BOX 7803, BERGEN, 5020, NORWAY; SCOTTISH FISH IMMUNOLOGY RESEARCH CENTRE, UNIVERSITY OF ABERDEEN, ZOOLOGY BUILDING, TILLYDRONE AVENUE, ABERDEEN, AB24 2TZ, SCOTLAND, UNITED KI…	SALMONID ALPHAVIRUS (SAV) CAUSES PANCREAS DISEASE (PD) IN ATLANTIC SALMON (SALMO SALAR L.) AND DISEASE OUTBREAKS ARE MAINLY DETECTED AFTER SEAWATER TRANSFER. THE INFLUENCE OF THE SMOLTIFICATION PROCESS ON THE IMMUNE RESPONSES, SPECIFICALLY THE ADAPTIVE RESPONSE OF ATLANTIC SALMON AFTER SAV INFECTION, IS NOT FULLY UNDERSTOOD. IN THIS STUDY, ATLANTIC SALMON POST-SMOLTS WERE INFECTED BY EITHER BATH …	ADAPTIVE RESPONSE; B CELLS; BATH IMMERSION; CD40; IMMUNOGLOBULIN; INTERLEUKIN; PANCREAS DISEASE; RIG-1; SALMO SALAR; SMOLTIFICATION; SOCS1
JAKOBSSON-THOR S;TOTH GB;PAVIA H	SEAGRASS WASTING DISEASE ALONG A NATURALLY OCCURRING SALINITY GRADIENT	2019	MARINE ECOLOGY PROGRESS SERIES	10.3354/meps12911	DEPARTMENT OF MARINE SCIENCES – TJÄRNÖ, UNIVERSITY OF GOTHENBURG, STRÖMSTAD, 45296, SWEDEN	IN THE 1930S, OUTBREAKS OF THE WASTING DISEASE PATHOGEN LABYRINTHULA ZOSTERAE CAUSED A SEVERE REDUCTION OF THE EELGRASS ZOSTERA MARINA MEADOWS IN THE ATLANTIC OCEAN. MANY SURVIVING POPULATIONS WERE FOUND IN LOW-SALINITY ENVIRONMENTS, AND LOW-SALINITY ENVIRONMENTS HAVE THEREFORE BEEN HYPOTHESIZED TO ACT AS A REFUGE FOR EELGRASS AGAINST L. ZOSTERAE INFECTION. HERE, WE INVESTIGATED L. ZOSTERAE PATHO…	CHEMICAL DEFENSE; EELGRASS; INFECTION; LABYRINTHULA ZOSTERAE; PATHOGEN; ZOSTERA MARINA
PALOMINO-ALVAREZ LA;ROCHA RM;SIMÕES N	CHECKLIST OF ASCIDIANS (CHORDATA, TUNICATA) FROM THE SOUTHERN GULF OF MEXICO	2019	ZOOKEYS	10.3897/zookeys.832.31712	UNIDAD MULTIDISCIPLINARIA DE DOCENCIA E INVESTIGACIÓN SISAL (UMDI-SISAL), FACULTAD DE CIENCIAS, UNIVERSIDAD NACIONAL AUTÓNOMA DE MÉXICO, PUERTO DE ABRIGO S/N, SISAL, 97356, YUCATÁN, MEXICO; ZOOLOGY DEPARTMENT, UNIVERSIDADE FEDERAL DO PARANA?Á - UFPR, CP 19020, CURITIBA, 81531-980, PR, BRAZIL; LABORATORIO NACIONAL DE RESILIENCIA COSTERA LABORATORIOS NACIONALES, CONACYT, MEXICO CITY, MEXICO; INTERN…	THIS STUDY IS THE FIRST INVENTORY OF ASCIDIANS FROM SHALLOW WATERS (0-25 M) OF COASTAL AND REEF HABITATS IN THE SOUTHERN GULF OF MEXICO WHERE ASCIDIAN DIVERSITY IS POORLY KNOWN. SAMPLED ENVIRONMENTS IN 14 LOCATIONS (38 SITES) WITH 134 SAMPLES COLLECTED FROM 2015 TO 2017 INCLUDED CORAL REEFS, COASTAL LAGOONS, MANGROVES, SEAGRASS, PORTS, AND ARTIFICIAL PLATFORMS. THE 31 IDENTIFIED SPECIES COMPRISE …	ASCIDIACEA; BIODIVERSITY; GULF OF MEXICO; YUCATÁN
SHI J;JIAO J;LU Y;ZHANG M;MAO Z;LIU Y	DETERMINING SPECTRAL GROUPS TO DISTINGUISH OIL EMULSIONS FROM SARGASSUM OVER THE GULF OF MEXICO USING AN AIRBORNE IMAGING SPECTROMETER	2018	ISPRS JOURNAL OF PHOTOGRAMMETRY AND REMOTE SENSING	10.1016/j.isprsjprs.2018.09.017	INTERNATIONAL INSTITUTE FOR EARTH SYSTEM SCIENCE, NANJING UNIVERSITY, NANJING, JIANGSU, CHINA; STATE KEY LABORATORY OF SATELLITE OCEAN ENVIRONMENT DYNAMICS (SECOND INSTITUTE OF OCEANOGRAPHY, SOA), STATE OCEANIC ADMINISTRATION, HANGZHOU, ZHEJIANG, CHINA; COLLEGE OF MARINE SCIENCE, UNIVERSITY OF SOUTH FLORIDA, ST. PETERSBURG, FL, UNITED STATES; SCHOOL OF GEOGRAPHIC AND OCEANOGRAPHIC SCIENCES, NANJI…	DURING THE WEATHERING OF MARINE-SPILLED OILS, VARIOUS TYPES OF OIL POLLUTION ARE FORMED THAT CAN HARM MARINE AND COASTAL ENVIRONMENTS. THUS, THE REMOTE DETECTION, CLASSIFICATION AND QUANTIFICATION OF SPILLED OILS IS IMPORTANT IN MARINE ENVIRONMENTAL MONITORING. ALTHOUGH MULTISPECTRAL IMAGES CAN BE USED TO OBSERVE VARIOUS SPILLED OILS, DUE TO CONFUSION BETWEEN THE MULTISPECTRAL BACKSCATTERED SIGNA…	HYPERSPECTRAL REMOTE SENSING; IMAGING SPECTROMETER; MARINE SPILLED OILS; SPECTRAL FEATURES
CELIS-HERNANDEZ O;ROSALES-HOZ L;CUNDY AB;CARRANZA-EDWARDS A;CROUDACE IW;HERNANDEZ-HERNANDEZ H	HISTORICAL TRACE ELEMENT ACCUMULATION IN MARINE SEDIMENTS FROM THE TAMAULIPAS SHELF, GULF OF MEXICO: AN ASSESSMENT OF NATURAL VS ANTHROPOGENIC INPUTS	2018	SCIENCE OF THE TOTAL ENVIRONMENT	10.1016/j.scitotenv.2017.11.228	INSTITUTO DE CIENCIAS DEL MAR Y LIMNOLOGÍA, UNIVERSIDAD NACIONAL AUTÓNOMA DE MÉXICO, CIRCUITO EXTERIOR, CIUDAD UNIVERSITARIA, COYOACAN, CIUDAD DE MÉXICO, 04510, MEXICO; OCEAN AND EARTH SCIENCE, NATIONAL OCEANOGRAPHY CENTRE (SOUTHAMPTON), UNIVERSITY OF SOUTHAMPTON, SOUTHAMPTON, SO14 3ZH, UNITED KINGDOM; POSGRADO EN CIENCIAS DEL MAR Y LIMNOLOGÍA, UNIVERSIDAD NACIONAL AUTÓNOMA DE MÉXICO, CIRCUITO EX…	THE GULF OF MEXICO IS CONSIDERED ONE OF THE WORLD'S MAJOR MARINE ECOSYSTEMS, SUPPORTING IMPORTANT FISHERIES AND HABITATS SUCH AS BARRIER ISLANDS, MANGROVE FORESTS, SEAGRASS BEDS, CORAL REEFS ETC. IT ALSO HOSTS A RANGE OF COMPLEX OFFSHORE PETROLEUM EXPLORATION, EXTRACTION, AND REFINING INDUSTRIES, WHICH MAY HAVE CHRONIC OR ACUTE IMPACTS ON ECOSYSTEM FUNCTIONING. PREVIOUS WORK ON THE MARINE EFFECTS…	<SUP>210</SUP>PB DATING; BARIUM; GULF OF MEXICO; OIL INDUSTRY; SEDIMENT CORES; TRACE ELEMENT
FONTANINI A;STECKBAUER A;DUPONT S;DUARTE CM	VARIABLE METABOLIC RESPONSES OF SKAGERRAK INVERTEBRATES TO LOW O2 AND HIGH CO2 SCENARIOS	2018	BIOGEOSCIENCES	10.5194/bg-15-3717-2018	DEPARTMENT OF ENVIRONMENT AND AGRICULTURE, CURTIN UNIVERSITY OF TECHNOLOGY, BENTLEY, 6102, WA, AUSTRALIA; GLOBAL CHANGE RESEARCH DEPARTMENT, IMEDEA (CSIC-UIB), INSTITUTO MEDITERRÁNEO DE ESTUDIOS AVANZADOS, C/ MIQUEL MARQUÉS 21, ESPORLES, 07190, SPAIN; RED SEA RESEARCH CENTER (RSRC), KING ABDULLAH UNIVERSITY OF SCIENCE AND TECHNOLOGY (KAUST), THUWAL, 23955-6900, SAUDI ARABIA; DEPARTMENT OF BIOLOGI…	COASTAL HYPOXIA IS A PROBLEM THAT IS PREDICTED TO INCREASE RAPIDLY IN THE FUTURE. AT THE SAME TIME, WE ARE FACING RISING ATMOSPHERIC CO2 CONCENTRATIONS, WHICH ARE INCREASING THE <I>P</I>CO2 AND ACIDITY OF COASTAL WATERS. THESE TWO DRIVERS ARE WELL STUDIED IN ISOLATION; HOWEVER, THE COUPLING OF LOW O2 AND PH IS LIKELY TO PROVIDE A MORE SIGNIFICANT RESPIRATORY CHALLENGE FOR SLOW MOVING AND SESSILE …
STAATERMAN E;BRANDL SJ;HAUER M;CASEY JM;GALLAGHER AJ;RICE AN	INDIVIDUAL VOICES IN A CLUTTERED SOUNDSCAPE: ACOUSTIC ECOLOGY OF THE BOCON TOADFISH, AMPHICHTHYS CRYPTOCENTRUS	2018	ENVIRONMENTAL BIOLOGY OF FISHES	10.1007/s10641-018-0752-0	TENNENBAUM MARINE OBSERVATORIES NETWORK, SMITHSONIAN ENVIRONMENTAL RESEARCH CENTER, EDGEWATER, 21037, MD, UNITED STATES; BUREAU OF OCEAN ENERGY MANAGEMENT, STERLING, 20166, VA, UNITED STATES; EARTH TO OCEAN RESEARCH GROUP, DEPARTMENT OF BIOLOGICAL SCIENCES, SIMON FRASER UNIVERSITY, BURNABY, BC, CANADA; DEPARTMENT OF INVERTEBRATE ZOOLOGY, NATIONAL MUSEUM OF NATURAL HISTORY, SMITHSONIAN INSTITUTION…	TOADFISHES (FAMILY BATRACHOIDIDAE) ARE A WELL-STUDIED FAMILY OF SONIFEROUS FISHES, YET ONLY A FRACTION OF SPECIES WITHIN THE FAMILY HAVE BEEN RECORDED, AND ONLY FEW DETAILED DESCRIPTIONS OF CALLS EXIST. HERE, WE PRESENT THE FIRST DESCRIPTION OF THE ACOUSTIC ECOLOGY OF AMPHYICHTYS CRYPTOCENTRUS, A NEW-WORLD TOADFISH SPECIES, DISTRIBUTED ACROSS THE SOUTHERN CARIBBEAN SEA. WE RECORDED FOURTEEN INDIV…	ACOUSTIC COMMUNICATION; BATRACHOIDIDAE; INDIVIDUAL RECOGNITION; SOUND PROPAGATION; TOADFISH
MAHONEY RD;KENWORTHY MD;GEYER JK;HOVEL KA;JOEL FODRIE F	DISTRIBUTION AND RELATIVE PREDATION RISK OF NEKTON REVEAL COMPLEX EDGE EFFECTS WITHIN TEMPERATE SEAGRASS HABITAT	2018	JOURNAL OF EXPERIMENTAL MARINE BIOLOGY AND ECOLOGY	10.1016/j.jembe.2018.02.004	INSTITUTE OF MARINE SCIENCES, DEPARTMENT OF MARINE SCIENCES, UNIVERSITY OF NORTH CAROLINA AT CHAPEL HILL, 3431 ARENDELL STREET, MOREHEAD CITY, 28557, NC, UNITED STATES; COASTAL AND MARINE INSTITUTE, DEPARTMENT OF BIOLOGY, SAN DIEGO STATE UNIVERSITY, SAN DIEGO, 92182, CA, UNITED STATES	EDGE EFFECTS MAY BE IMPORTANT DRIVERS OF COMMUNITY DYNAMICS ACROSS MARINE HABITAT MOSAICS. PAST RESEARCH HAS CONSISTENTLY SUGGESTED THAT WITHIN TEMPERATE AND SUB-TROPICAL SEAGRASS HABITATS, ORGANISMS INHABITING MEADOW EDGES EXPERIENCE LOWER SURVIVORSHIP, PRESUMABLY CORRELATED WITH INCREASED PREDATION. HOWEVER, THESE SURVIVORSHIP TRENDS HAVE NOT CONSISTENTLY TRANSLATED TO DIFFERENCES IN FAUNAL DEN…	EDGE VERSUS INTERIOR; EELGRASS; HABITAT STRUCTURE; NORTH CAROLINA; SURVIVORSHIP
RØSÆG MV;RIMSTAD E;GUTTVIK A;SKJELSTAD B;BENDIKSEN EÅ;GARSETH ÅH	EFFECT OF PANCREAS DISEASE CAUSED BY SAV 2 ON PROTEIN AND FAT DIGESTION IN ATLANTIC SALMON	2019	JOURNAL OF FISH DISEASES	10.1111/jfd.12914	SALMAR FARMING AS, KVERVA, NORWAY; DEPARTMENT OF FOOD SAFETY AND INFECTION BIOLOGY, NORWEGIAN UNIVERSITY OF LIFE SCIENCES, OSLO, NORWAY; AQUANUTRITION AS, LEVANGER, NORWAY; NORWEGIAN VETERINARY INSTITUTE, TRONDHEIM, NORWAY	SALMONID ALPHAVIRUS (SAV) CAUSES PANCREAS DISEASE (PD) IN FARMED ATLANTIC SALMON (SALMO SALAR L.), AND EXOCRINE PANCREAS TISSUE IS A PRIMARY TARGET OF THE VIRUS. DIGESTIVE ENZYMES SECRETED BY THE EXOCRINE PANCREAS BREAK DOWN MACROMOLECULES IN FEED INTO SMALLER MOLECULES THAT CAN BE ABSORBED. THE EFFECT OF SAV INFECTION ON DIGESTION HAS BEEN POORLY STUDIED. IN THIS STUDY, LONGITUDINAL OBSERVATIONS…	ATLANTIC SALMON; DIGESTION; PANCREAS DISEASE; POPULATION DISTRIBUTION; SALMONID ALPHAVIRUS; SAMPLING BIAS
YOUNG CS;PETERSON BJ;GOBLER CJ	THE BLOOM-FORMING MACROALGAE, ULVA, OUTCOMPETES THE SEAGRASS, ZOSTERA MARINA, UNDER HIGH CO2 CONDITIONS	2018	ESTUARIES AND COASTS	10.1007/s12237-018-0437-0	SCHOOL OF MARINE AND ATMOSPHERIC SCIENCES, STONY BROOK UNIVERSITY, SOUTHAMPTON, 11968, NY, UNITED STATES	WHILE MULTIPLE SPECIES OF MACROALGAE AND SEAGRASS CAN BENEFIT FROM ELEVATED CO2 CONCENTRATIONS, COMPETITION BETWEEN SUCH ORGANISMS MAY INFLUENCE THEIR ULTIMATE RESPONSES. THIS STUDY REPORTS ON EXPERIMENTS PERFORMED WITH A NORTHWEST ATLANTIC SPECIES OF THE MACROALGAE, ULVA, AND THE SEAGRASS, ZOSTERA MARINA, GROWN UNDER AMBIENT AND ELEVATED LEVELS OF PCO2, AND SUBJECTED TO COMPETITION WITH EACH OTH…	COMPETITION; MACROALGAE; OCEAN ACIDIFICATION; SEAGRASS
JARUNGSRIAPISIT J;MOORE LJ;FIKSDAL IU;BJØRGEN H;TANGERÅS A;KÖLLNER B;KOPPANG EO;PATEL S	TIME AFTER SEAWATER TRANSFER INFLUENCES IMMUNE CELL ABUNDANCE AND RESPONSES TO SAV3 INFECTION IN ATLANTIC SALMON	2018	JOURNAL OF FISH DISEASES	10.1111/jfd.12820	INSTITUTE OF MARINE RESEARCH, BERGEN, NORWAY; SECTION OF ANATOMY AND PATHOLOGY, VETERINARY FACULTY, INSTITUTE OF BASAL SCIENCES AND AQUATIC MEDICINE, NORWEGIAN UNIVERSITY OF LIFE SCIENCES, OSLO, NORWAY; VAXXINOVA NORWAY AS, BERGEN, NORWAY; FRIEDRICH-LOEFFLER-INSTITUT, FEDERAL RESEARCH INSTITUTE FOR ANIMAL HEALTH, INSTITUTE OF IMMUNOLOGY, GREIFSWALD, GERMANY; SONGKHLA AQUATIC ANIMAL HEALTH RESEARC…	PANCREAS DISEASE (PD) CAUSED BY SALMONID ALPHAVIRUS (SAV) SEVERELY AFFECTS SALMONID AQUACULTURE DURING THE SEAWATER PHASE. TO CHARACTERIZE IMMUNE CELLS IN TARGET TISSUES FOR SAV INFECTION, HEART, PANCREAS AND PYLORIC CAECA WERE ANALYSED FROM TWO GROUPS OF FISH ADAPTED TO SEAWATER FOR 2 AND 9 WEEKS. THE SECTIONS WERE SCORED FOR THE RELATIVE ABUNDANCE OF CELLS EXPRESSING MHC CLASS II, IGM, CD3, CD8…	IMMUNE CELLS; IMMUNOHISTOCHEMISTRY; INFLAMMATION; NEUTROPHIL/GRANULOCYTE; SALMONID ALPHAVIRUS; T LYMPHOCYTE
GARCÍA-REDONDO V;BÁRBARA I;DÍAZ-TAPIA P	BIODIVERSITY OF EPIPHYTIC MACROALGAE (CHLOROPHYTA, OCHROPHYTA, AND RHODOPHYTA) ON LEAVES OF ZOSTERA MARINA IN THE NORTHWESTERN IBERIAN PENINSULA	2019	ANALES DEL JARDIN BOTANICO DE MADRID	10.3989/ajbm.2502	BIOCOST RESEARCH GROUP, UNIVERSITY OF A CORUÑA, FACULTADE DE CIENCIAS, CAMPUS DA ZAPATEIRA S/N, A CORUÑA, 15071, SPAIN	THE COMPOSITION, ABUNDANCE, AND DISTRIBUTION OF EPIPHYTIC MACROALGAE LIVING IN MEADOWS OF ZOSTERA MARINA L. IN THE NORTHWESTERN IBERIAN PENINSULA ARE HERE ANALYZED. WE IDENTIFIED 63 SPECIES: 40 RED ALGAE, 16 BROWN ALGAE, AND 7 GREEN ALGAE. MOST OF THEM ARE CLASSIFIED AS FILAMENTOUS OR FILIFORM FUNCTIONAL FORMS, WHILE PNEOPHYLLUM FRAGILE KÜTZ. WAS THE ONLY ENCRUSTING SPECIES. IN GENERAL, THE SURFA…	ASPEROCOCCUS SCABER; BIODIVERSITY; EPIPHYTES; GALICIA; GAYLIELLA MAZOYERAE; IBERIAN ATLANTIC; MARINE MEADOWS; RHODOPHYSEMA GEORGEI
VAN DIJK K-J;BRICKER E;VAN TUSSENBROEK BI;WAYCOTT M	RANGE-WIDE POPULATION GENETIC STRUCTURE OF THE CARIBBEAN MARINE ANGIOSPERM THALASSIA TESTUDINUM	2018	ECOLOGY AND EVOLUTION	10.1002/ece3.4443	SCHOOL OF BIOLOGICAL SCIENCES, ENVIRONMENT INSTITUTE, AUSTRALIAN CENTRE FOR EVOLUTIONARY BIOLOGY AND BIODIVERSITY, THE UNIVERSITY OF ADELAIDE, ADELAIDE, SA, AUSTRALIA; UNIDAD ACADÉMICA PUERTO MORELOS, INSTITUTO DE CIENCIAS DEL MAR Y LIMNOLOGÍA, UNIVERSIDAD NACIONAL AUTÓNOMA DE MÉXICO (UNAM), CANCÚN, MEXICO; DEPARTMENT OF ENVIRONMENTAL SCIENCES, THE UNIVERSITY OF VIRGINIA, CHARLOTTESVILLE, VA, UNI…	MANY MARINE SPECIES HAVE WIDESPREAD GEOGRAPHIC RANGES DERIVED FROM THEIR EVOLUTIONARY AND ECOLOGICAL HISTORY PARTICULARLY THEIR MODES OF DISPERSAL. SEAGRASS (MARINE ANGIOSPERM) SPECIES HAVE RANGES THAT ARE UNUSUALLY WIDESPREAD, WHICH IS NOT UNEXPECTED FOLLOWING RECENT REVIEWS OF REPRODUCTIVE STRATEGIES DEMONSTRATING THE POTENTIAL FOR LONG-DISTANCE DISPERSAL COMBINED WITH LONGEVITY THROUGH CLONALI…	GENE FLOW; GENETIC DIFFERENTIATION; GULF OF MEXICO; LONG-DISTANCE DISPERSAL; SEAGRASS; TURTLE GRASS
DEBROT AO;YRANZO A;AROCHA D	LOS ROQUES AND LAS AVES ARCHIPELAGOS, VENEZUELA: A MARINE ECOLOGICAL AND CONSERVATION RECONNAISSANCE OF TWO LITTLE-KNOWN SOUTHEASTERN CARIBBEAN OCEANIC ARCHIPELAGOS	2019	ATOLL RESEARCH BULLETIN	10.5479/si.0077-5630.622	WAGENINGEN MARINE RESEARCH, WAGENINGEN UNIVERSITY AND RESEARCH, P.O. BOX 57, DEN HELDER, 1780 AB, NETHERLANDS; INSTITUTO DE ZOOLOGÍA Y ECOLOGÍA TROPICAL, FACULTAD DE CIENCIAS, UNIVERSIDAD CENTRAL DE VENEZUELA, VENEZUELA; GERENCIA DE ORDENACIÓN PESQUERA, INSTITUTO SOCIALISTA DE LA PESCA Y ACUICULTURA, VENEZUELA; MARINE ANIMAL ECOLOGY, WAGENINGEN UNIVERSITY & RESEARCH CENTRE, P.O. BOX, WAGENINGEN, …	THE LOS ROQUES AND LAS AVES OCEANIC CORAL REEF ARCHIPELAGOS OF VENEZUELA LIE IN A BIOGEOGRAPHICALLY UNIQUE AND BIOLOGICALLY DIVERSE AREA OF THE CARIBBEAN AND POSSESS EXTENSIVE CORAL REEFS, SEAGRASS BEDS, MANGROVES AND SHALLOW MACROALGAE MEADOWS. THE GEOGRAPHIC LOCATION OF THESE ARCHIPELAGOS SAFEGUARDS THEM FROM MOST WESTERN ATLANTIC HURRICANE DAMAGE AS WELL AS THE MOST SEVERE CARIBBEAN CORAL BLEA…
FORSEY GF	SEAGRASS AND CUTTLEFISH—AN HISTORIC ASSOCIATION	2019	PALAEONTOLOGIA ELECTRONICA	10.26879/881	13 MACLEAN CLOSE, NORTHAMPTON, NN3 3DJ, UNITED KINGDOM	EXCEPT FOR THE NEW WORLD AND ANTARCTICA, CUTTLEFISH ARE CURRENTLY FOUND GLOBALLY IN SEAGRASS AND OTHER ENVIRONMENTS. THEY HAD AN ORIGIN IN THE LATE CRETACEOUS IN THE NORTH ATLANTIC. ALTHOUGH CUTTLEFISH ARE GENERALLY RARE, BELOSAEPIIDAE MAY LOCALLY BE MORE COMMON. THESE AND SEPIIDAE ARE RECORDED IN FAUNAL COLLECTIONS THAT MAY HAVE COME FROM THE PROXIMITY OF PAST SEAGRASS ENVIRONMENTS. BY THE MIDDL…	BELOSAEPIIDAE; CUTTLEFISH; NURSERY; SEAGRASS; SEPIIDAE; TAPHONOMY
CAMACHO O;FERNÁNDEZ-GARCÍA C;VIEIRA C;GURGEL CFD;NORRIS JN;FRESHWATER DW;FREDERICQ S	THE SYSTEMATICS OF LOBOPHORA (DICTYOTALES, PHAEOPHYCEAE) IN THE WESTERN ATLANTIC AND EASTERN PACIFIC OCEANS: EIGHT NEW SPECIES	2019	JOURNAL OF PHYCOLOGY	10.1111/jpy.12850	DEPARTMENT OF BIOLOGY, UNIVERSITY OF LOUISIANA AT LAFAYETTE, LAFAYETTE, 70504-3602, LA, UNITED STATES; PROGRAMA DE PÓS-GRADUAÇÃO EM BIOLOGIA DE FUNGOS, ALGAS E PLANTAS, DEPARTAMENTO DE BOTÂNICA, UNIVERSIDADE FEDERAL DE SANTA CATARINA, FLORIANÓPOLIS, 88040-900, SANTA CATARINA, BRAZIL; CENTRO DE INVESTIGACIÓN EN CIENCIAS DEL MAR Y LIMNOLOGÍA (CIMAR), ESCUELA DE BIOLOGÍA, UNIVERSIDAD DE COSTA RICA, …	LOBOPHORA IS A COMMON TROPICAL TO TEMPERATE GENUS OF BROWN ALGAE FOUND IN A PLETHORA OF HABITATS INCLUDING SHALLOW AND DEEP-WATER CORAL REEFS, ROCKY SHORES, MANGROVES, SEAGRASS BEDS, AND RHODOLITHS BEDS. RECENT MOLECULAR STUDIES HAVE REVEALED THAT LOBOPHORA SPECIES DIVERSITY HAS BEEN SEVERELY UNDERESTIMATED. CURRENT ESTIMATES OF THE SPECIES NUMBERS RANGE FROM 100 TO 140 SPECIES WITH A SUGGESTED C…	BIODIVERSITY; COX3; CRYPTIC DIVERSITY; PSBA; RBCL
BECA-CARRETERO P;GUIHÉNEUF F;WINTERS G;STENGEL DB	DEPTH-INDUCED ADJUSTMENT OF FATTY ACID AND PIGMENT COMPOSITION SUGGESTS HIGH BIOCHEMICAL PLASTICITY IN THE TROPICAL SEAGRASS HALOPHILA STIPULACEA	2019	MARINE ECOLOGY PROGRESS SERIES	10.3354/meps12816	BOTANY AND PLANT SCIENCE, SCHOOL OF NATURAL SCIENCES, NATIONAL UNIVERSITY OF IRELAND GALWAY, GALWAY, H91 TK33, IRELAND; DEAD SEA-ARAVA SCIENCE CENTER, TAMAR REGIONAL COUNCIL, NEVE ZOHAR, 86910, ISRAEL	HALOPHILA STIPULACEA IS THE DOMINANT SUBTIDAL MEADOW-FORMING SEAGRASS IN THE TROPICAL GULF OF AQABA (GOA; NORTHERN RED SEA), AN AREA CHARACTERISED BY WARM AND OLIGOTROPHIC WATERS. THIS SPECIES OCCURS ACROSS A WIDE RANGE OF ENVIRONMENTAL CONDITIONS, AND IS CONSIDERED ONE OF THE MOST DEEP-GROWING SEAGRASSES WORLDWIDE. THIS INVESTIGATION ASSESSED, FOR THE FIRST TIME, THE MORPHOLOGICAL AND BIOCHEMICA…	BIOCHEMICAL ADAPTATION; ESSENTIAL FATTY ACIDS; GULF OF AQABA; HALOPHILA STIPULACEA; INVASIVE SPECIES; PAR REDUCTION; POLYUNSATURATED FATTY ACIDS; SATURATED FATTY ACIDS; SPECIES COMPARISON
LEWISCH E;FRANK T;SOLIMAN H;SCHACHNER O;FRIEDL A;EL-MATBOULI M	FIRST CONFIRMATION OF SALMONID ALPHAVIRUS INFECTION IN ARCTIC CHAR SALVELINUS ALPINUS AND IN AUSTRIA	2018	DISEASES OF AQUATIC ORGANISMS	10.3354/dao03265	CLINICAL DIVISION OF FISH MEDICINE, UNIVERSITY OF VETERINARY MEDICINE, VIENNA, 1210, AUSTRIA; FISCHPRAXIS FRANK, WAIDACH 8A, NUSSDORF AM HAUNSBERG, 5151, AUSTRIA	TO DATE, SLEEPING DISEASE (SD) CAUSED BY SALMONID ALPHAVIRUS 2 (SAV 2) HAS BEEN REPORTED IN FRESHWATER RAINBOW TROUT ONCORHYNCHUS MYKISS AND ATLANTIC SALMON SALMO SALAR. THIS STUDY DESCRIBES FOR THE FIRST TIME THE OCCURRENCE OF SD IN FARM-REARED ARCTIC CHAR SALVELINUS ALPINUS AND THE OCCURRENCE OF SAV IN AUSTRIA. CLINICAL SYMPTOMS WERE INDICATIVE OF THE DISEASE, AND THE DIAGNOSIS WAS CONFIRMED BY…	ARCTIC CHAR; PANCREAS DISEASE; SALMONID ALPHAVIRUS; SALVELINUS ALPINES; SLEEPING DISEASE
FRANZÉN D;INFANTES E;GRÖNDAHL F	BEACH-CAST AS BIOFERTILISER IN THE BALTIC SEA REGION-POTENTIAL LIMITATIONS DUE TO CADMIUM-CONTENT	2019	OCEAN AND COASTAL MANAGEMENT	10.1016/j.ocecoaman.2018.11.015	DEPARTMENT OF SUSTAINABLE DEVELOPMENT, ENVIRONMENTAL SCIENCE AND ENGINEERING, KTH, TEKNIKRINGEN 10B, STOCKHOLM, SE 100 44, SWEDEN; DEPARTMENT OF MARINE SCIENCES, UNIVERSITY OF GOTHENBURG, KRISTINEBERG STATION, KRISTINEBERG 566, FISKEBÄCKSKIL, 45178, SE, SWEDEN	MACROALGAL MASS BLOOMS AND ACCUMULATING BEACH-CAST ARE INCREASING PROBLEMS IN MANY COASTAL AREAS. HOWEVER, BEACH-CAST IS ALSO A POTENTIALLY VALUABLE MARINE BIORESOURCE, E.G. AS A BIOFERTILISER IN COASTAL AGRICULTURE. ONE LIMITING FACTOR IN USE OF BEACH-CAST AS A FERTILISER IS UNCERTAINTY REGARDING THE CADMIUM (CD) CONCENTRATION DEPENDING ON BEACH-CAST COMPOSITION AND LOCATION. IN THIS STUDY, CHEM…	BEACH-CAST MANAGEMENT; BIOFERTILISER; CADMIUM-LEVELS; MACRO ALGAE; MARINE BIORESOURCES; SEAGRASS; SPECIES COMPOSITION; ZOSTERA MARINA
JANKOWSKA E;MICHEL LN;LEPOINT G;WŁODARSKA-KOWALCZUK M	STABILIZING EFFECTS OF SEAGRASS MEADOWS ON COASTAL WATER BENTHIC FOOD WEBS	2019	JOURNAL OF EXPERIMENTAL MARINE BIOLOGY AND ECOLOGY	10.1016/j.jembe.2018.10.004	INSTITUTE OF OCEANOLOGY POLISH ACADEMY OF SCIENCES, POWSTAŃCÓW WARSZAWY 55, SOPOT, 81-712, POLAND; FRESHWATER AND OCEANIC SCIENCES UNIT OF RESEARCH (FOCUS), LABORATORY OF OCEANOLOGY, UNIVERSITY OF LIÈGE, LIÈGE, BELGIUM; IFREMER, CENTRE DE BRETAGNE, REM/EEP, LABORATOIRE ENVIRONNEMENT PROFOND, PLOUZANÉ, F-29280, FRANCE	SEAGRASS MEADOWS ECOSYSTEM ENGINEERING EFFECTS ARE CORRELATED TO THEIR DENSITY (WHICH IS IN TURN LINKED TO SEASONAL CYCLES) AND OFTEN CANNOT BE PERCEIVED BELOW A GIVEN THRESHOLD LEVEL OF ENGINEER DENSITY. THE DENSITY AND BIOMASS OF SEAGRASS MEADOWS (Z. MARINA) TOGETHER WITH ASSOCIATED MACROPHYTES UNDERGO SUBSTANTIAL SEASONAL CHANGES, WITH CLEAR DECLINES IN WINTER. THE PRESENT STUDY AIMS TO TEST W…	BENTHIC FAUNA; ECOSYSTEM RESILIENCE; ISOTOPIC NICHE.; MIXING MODELS; SEASONAL VARIATIONS; STABLE ISOTOPES; ZOSTERA
TRIEST L;SIERENS T;MENEMENLIS D;VAN DER STOCKEN T	INFERRING CONNECTIVITY RANGE IN SUBMERGED AQUATIC POPULATIONS (RUPPIA L.) ALONG EUROPEAN COASTAL LAGOONS FROM GENETIC IMPRINT AND SIMULATED DISPERSAL TRAJECTORIES	2018	FRONTIERS IN PLANT SCIENCE	10.3389/fpls.2018.00806	ECOLOGY AND BIODIVERSITY RESEARCH GROUP, PLANT BIOLOGY AND NATURE MANAGEMENT, VRIJE UNIVERSITEIT BRUSSEL, BRUSSELS, BELGIUM; JET PROPULSION LABORATORY, CALIFORNIA INSTITUTE OF TECHNOLOGY, PASADENA, CA, UNITED STATES	COASTAL SALT-AND BRACKISH WATER LAGOONS ARE UNIQUE SHALLOW HABITATS CHARACTERIZED BY BEDS OF SUBMERGED SEAGRASSES AND SALT-TOLERANT RUPPIA SPECIES. ESTABLISHED LONG-TERM AND LARGE-SCALE PATTERNS OF CONNECTIVITY IN LAGOON SYSTEMS CAN BE STRONGLY DETERMINED BY PATTERNS OF NEARSHORE AND COASTAL CURRENTS NEXT TO LOCAL BIRD-MEDIATED SEED DISPERSAL. DESPITE THE IMPORTANCE OF DISPERSAL IN LANDSCAPE ECOL…	DISPERSAL MODELING; GENETIC DIVERGENCE; ISOLATION-BY-DISTANCE (IBD); MICROSATELLITE; SEAGRASS
BIJAK AL;DIJK K-JV;WAYCOTT M	POPULATION STRUCTURE AND GENE FLOW OF THE TROPICAL SEAGRASS, SYRINGODIUM FILIFORME, IN THE FLORIDA KEYS AND SUBTROPICAL ATLANTIC REGION	2018	PLOS ONE	10.1371/journal.pone.0203644	DEPARTMENT OF ENVIRONMENTAL SCIENCES, UNIVERSITY OF VIRGINIA, CHARLOTTESVILLE, VA, UNITED STATES; SCHOOL OF BIOLOGICAL SCIENCES, ENVIRONMENT INSTITUTE, AUSTRALIAN CENTRE FOR EVOLUTIONARY BIOLOGY AND BIODIVERSITY, UNIVERSITY OF ADELAIDE, ADELAIDE, SA, AUSTRALIA; STATE HERBARIUM OF SOUTH AUSTRALIA, DEPARTMENT OF ENVIRONMENT, WATER AND NATURAL RESOURCES, ADELAIDE, SA, AUSTRALIA	EVALUATING GENETIC DIVERSITY OF SEAGRASSES PROVIDES INSIGHT INTO REPRODUCTIVE MODE AND ADAPTATION POTENTIAL, AND IS THEREFORE INTEGRAL TO BROADER CONSERVATION STRATEGIES FOR COASTAL ECOSYSTEMS. IN THIS STUDY, WE ASSESSED GENETIC DIVERSITY, POPULATION STRUCTURE AND GENE FLOW IN AN OPPORTUNISTIC SEAGRASS, SYRINGODIUM FILIFORME, IN THE FLORIDA KEYS AND SUBTROPICAL ATLANTIC REGION. WE USED MICROSATEL…
ONDIVIELA B;FERNÁNDEZ L;PUENTE A;GARCÍA-CASTRILLO G;JUANES JA	CHARACTERIZATION OF A RESILIENT SEAGRASS MEADOW DURING A DECLINE PERIOD; [CARACTERIZACIÓN DE UNA PRADERA RESILIENTE DE FANERÓGAMAS MARINAS DURANTE PERÍODOS DE REGRESIÓN]	2018	SCIENTIA MARINA	10.3989/scimar.04616.18A	ENVIRONMENTAL HYDRAULICS INSTITUTE “IH CANTABRIA”, UNIVERSIDAD DE CANTABRIA, ISABEL TORRES, 15, PARQUE CIENTÍFICO Y TECNOLÓGICO DE CANTABRIA, SANTANDER, 39011, SPAIN; ASOCIACIÓN CIENTÍFICA DE ESTUDIO MARINOS (ACEM), JUAN JOSÉ PÉREZ DEL MOLINO, 16, SANTANDER, 39006, SPAIN; CONSEJERÍA DE GANADERÍA, PESCA Y DESARROLLO RURAL, GOBIERNO DE CANTABRIA, AVDA. ALBERT EINSTEIN, 2, PARQUE CIENTÍFICO Y TECNOL…	SEAGRASSES ARE GLOBALLY THREATENED ECOSYSTEMS WITH ESSENTIAL ECOLOGICAL ROLES. AN IMPORTANT LIMITATION IN SEAGRASS CONSERVATION EFFORTS IS THE POOR UNDERSTANDING OF RESILIENT MEADOWS. THE PRESENT WORK STUDIES A MEADOW, WHICH MAINTAINED A LARGE POPULATION OF ZOSTERA MARINA AND ZOSTERA NOLTEI, DURING THE DECLINE OF SEAGRASSES IN THE BAY OF SANTANDER (FROM 1984 TO 2000). THE WORK EXAMINES RESILIENCE…	BAY OF SANTANDER; BENTHIC FAUNA; PLANT TRAITS VARIABILITY; ZOSTERA MARINA; ZOSTERA NOLTEI
VAN DER VEER HW;CARDOSO JFMF;MATEO I;WITTE JI;VAN DUYL FC	OCCURRENCE AND LIFE HISTORY CHARACTERISTICS OF TROPICAL FLATFISHES AT THE CORAL REEFS OF CURAÇAO, DUTCH CARIBBEAN	2018	JOURNAL OF SEA RESEARCH	10.1016/j.seares.2018.09.010	ROYAL NETHERLANDS INSTITUTE FOR SEA RESEARCH, DEPARTMENT OF COASTAL SYSTEMS AND UTRECHT UNIVERSITY, P.O. BOX 59, DEN BURG, TEXEL, 1790, AB, NETHERLANDS; NATIONAL RESEARCH COUNCIL RESEARCH ASSOCIATESHIP PROGRAMS, 500 FIFTH STREET NW (KECK 568), WASHINGTON, 20001, DC, UNITED STATES; ROYAL NETHERLANDS INSTITUTE FOR SEA RESEARCH, DEPARTMENT OF MARINE MICROBIOLOGY AND BIOGEOCHEMISTRY AND UTRECHT UNIVE…	IN THIS PAPER, LIFE HISTORY CHARACTERISTICS OF TROPICAL FLATFISHES OCCURRING AT THE FRINGING REEFS OF CURAÇAO TO A DEPTH OF 20 M WERE STUDIED. IN TOTAL FOUR FLATFISH SPECIES WERE CAUGHT, THREE COMMON BOTHIDAE SPECIES: THE EYED FLOUNDER BOTHUS OCELLATUS, THE MOTTLED OR MACULATED FLOUNDER B. MACULIFERUS AND THE PEACOCK FLOUNDER B. LUNATUS, AND –IN SMALL NUMBERS- THE CHANNEL FLOUNDER SYACIUM MICRURU…	BOTHUS SPEC.; CORAL REEF; CURAÇAO; FLATFISH; LIFE HISTORY
JAKOBSSON-THOR S;TOTH GB;BRAKEL J;BOCKELMANN A-C;PAVIA H	SEAGRASS WASTING DISEASE VARIES WITH SALINITY AND DEPTH IN NATURAL ZOSTERA MARINA POPULATIONS	2018	MARINE ECOLOGY PROGRESS SERIES	10.3354/meps12406	DEPARTMENT OF MARINE SCIENCES?TJÄRNÖ, UNIVERSITY OF GOTHENBURG, STRÖMSTAD, 45296, SWEDEN; EXPERIMENTAL ECOLOGY?FOOD WEBS, GEOMAR HELMHOLTZ CENTRE FOR OCEAN RESEARCH, KIEL, 24105, GERMANY	IN THE 1930S, THE WASTING DISEASE PATHOGEN LABYRINTHULA ZOSTERAE IS BELIEVED TO HAVE KILLED 90% OF THE TEMPERATE SEAGRASS ZOSTERA MARINA IN THE ATLANTIC OCEAN. DESPITE THE DEVASTATING IMPACT OF THIS DISEASE, THE HOST?PATHOGEN INTERACTION IS STILL POORLY UNDERSTOOD, AND FEW FIELD STUDIES HAVE INVESTIGATED FACTORS CORRELATING WITH THE PREVALENCE AND ABUNDANCE OF L. ZOSTERAE. THE PRESENT STUDY MEASU…	CHEMICAL DEFENSE; EELGRASS; HOST?PATHOGEN INTERACTION; INFECTION; LABYRINTHULA ZOSTERAE; TRANSPLANTATION
[truncated: 4,133 more rows]
