# Supplementary material for: Scientometric approach to the scientific trends in articles on seagrass in the Atlantic Coast published between 1969-2024
Source: Front Plant Sci. 2024 Dec 23;15:1484301. doi: 10.3389/fpls.2024.1484301 (PMC11701162; doi:10.3389/fpls.2024.1484301)
Supplement: Supplementary file 2 [file Table2.xlsx]

## Sheet: Sheet 1
Authors	Title	Year	Journal	DOI	Affiliations	Abstract	Keywords
VEHMAA A;LANARI M;JUTILA H;MUSSAARI M;PÄTSCH R;TELENIUS A;BANTA G;EKLÖF J;JENSEN K;KRAUSE-JENSEN D;QUINTANA CO;VON NUMERS M;BOSTRÖM C	HARMONIZATION OF NORDIC COASTAL MARSH HABITAT CLASSIFICATION BENEFITS CONSERVATION AND MANAGEMENT	2024	OCEAN AND COASTAL MANAGEMENT	10.1016/j.ocecoaman.2024.107104	ÅBO AKADEMI UNIVERSITY, ENVIRONMENTAL AND MARINE BIOLOGY, HENRIKSGATAN 2, TURKU, 20500, FINLAND; UNIVERSITY OF SOUTHERN DENMARK, DEPARTMENT OF BIOLOGY, CAMPUSVEJ 55, ODENSE M, DK-5230, DENMARK; ÖSTERBOTTENS VATTEN OCH MILJÖ RF, STRENGBERGSGATAN 1, JAKOBSTAD, 68600, FINLAND; METSÄHALLITUS, PARKS & WILDLIFE FINLAND, LEMMINKÄISENKATU 14–18, TURKU, 20520, FINLAND; MASARYK UNIVERSITY, DEPARTMENT OF BO…	COASTAL MARSHES ARE PRODUCTIVE AND DIVERSE HABITATS THAT ACT AS ESSENTIAL LINKAGES BETWEEN MARINE AND TERRESTRIAL ECOSYSTEMS. ALTHOUGH THE NORDIC REGION COMPRISES DIVERSE, UNIQUE MARSH HABITATS ALONG THE BALTIC COAST AND THE ATLANTIC COAST OF NORWAY, THEY ARE NOT WIDELY RECOGNIZED AS COASTAL MARSHES, E.G., SALT MARSHES IN OTHER PARTS OF THE WORLD. THIS MAY BE PARTLY DUE TO INCONSISTENCY IN HABITA…	COASTAL GRASSLAND; COASTAL WETLAND; SALT MARSH; SEASHORE MEADOW
MARÍN-ARAGÓN R;VEIGA P;SAMPAIO L;GUERRERO-MESEGUER L;SOUSA-PINTO I;RUBAL M	THE ROLE OF ENVIRONMENT DESCRIPTORS AND SEAGRASS BIOMETRICS IN SHAPING MACROBENTHIC ASSEMBLAGES’ STRUCTURE IN INTERTIDAL ZOSTERA NOLTEI MEADOWS	2024	MARINE ENVIRONMENTAL RESEARCH	10.1016/j.marenvres.2024.106756	INTERDISCIPLINARY CENTRE OF MARINE AND ENVIRONMENTAL RESEARCH (CIIMAR) OF THE UNIVERSITY OF PORTO, NOVO EDIFÍCIO DO TERMINAL DE CRUZEIROS DO PORTO DE LEIXÕES, AVENIDA GENERAL NORTON DE MATOS, MATOSINHOS, 4450-208, PORTUGAL; DEPARTMENT OF BIOLOGY, FACULTY OF SCIENCES, UNIVERSITY OF PORTO, RUA DO CAMPO ALEGRE S/N, PORTO, 4169-007, PORTUGAL; MEDITERRANEAN INSTITUTE FOR ADVANCED STUDIES, IMEDEA (CSIC…	THE PRESENT STUDY DESCRIBES MACROINVERTEBRATE ASSEMBLAGES IN THREE ZOSTERA NOLTEI MEADOWS, FOLLOWING A SALINITY GRADIENT ALONG THE AVEIRO LAGOON (PORTUGAL). THE MAIN ENVIRONMENTAL DESCRIPTORS AND Z. NOLTEI BIOMETRICS WERE STUDIED TO PROVIDE A MODEL OF THE MULTIVARIATE MACROINVERTEBRATE ASSEMBLAGE STRUCTURE. THE MACROINVERTEBRATE ASSEMBLAGE STRUCTURE IN THE MEADOW CLOSE TO THE LAGOON OPENING WAS S…	INVERTEBRATES; LAGOON; NORT-EAST ATLANTIC; SOFT BOTTOM; TRANSITIONAL SYSTEMS; ZOSTERA NOLTEI MEADOWS
GARRARD SL;CLARK JR;MARTIN N;NELMS SE;BOTTERELL ZLR;COLE M;COPPOCK RL;GALLOWAY TS;GREEN DS;JONES M;LINDEQUE PK;TILLIN HM;BEAUMONT NJ	IDENTIFYING POTENTIAL HIGH-RISK ZONES FOR LAND-DERIVED PLASTIC LITTER TO MARINE MEGAFAUNA AND KEY HABITATS WITHIN THE NORTH ATLANTIC	2024	SCIENCE OF THE TOTAL ENVIRONMENT	10.1016/j.scitotenv.2024.171282	PLYMOUTH MARINE LABORATORY, PROSPECT PLACE, THE HOE, PLYMOUTH, PL1 3DH, UNITED KINGDOM; CENTRE FOR ECOLOGY AND CONSERVATION, UNIVERSITY OF EXETER, PENRYN, TR10 9FE, UNITED KINGDOM; BIOSCIENCES, GEOFFREY POPE BUILDING, UNIVERSITY OF EXETER, STOCKER ROAD, EXETER, EX4 4QD, UNITED KINGDOM; APPLIED ECOLOGY RESEARCH GROUP, SCHOOL OF LIFE SCIENCES, ANGLIA RUSKIN UNIVERSITY, CAMBRIDGE, CB1 1PT, UNITED KI…	THE PERVASIVE USE OF PLASTIC IN MODERN SOCIETY HAS LED TO PLASTIC LITTER BECOMING UBIQUITOUS WITHIN THE OCEAN. LAND-BASED SOURCES OF PLASTIC LITTER ARE THOUGHT TO ACCOUNT FOR THE MAJORITY OF PLASTIC POLLUTION IN THE MARINE ENVIRONMENT, WITH PLASTIC BAGS, BOTTLES, WRAPPERS, FOOD CONTAINERS AND CUTLERY AMONG THE MOST COMMON ITEMS FOUND. IN THE MARINE ENVIRONMENT, PLASTIC IS A TRANSBOUNDARY POLLUTAN…	BIOGENIC HABITATS; LAND-DERIVED PLASTIC LITTER; MARINE MEGAFAUNA; MARINE PLASTIC POLLUTION; NORTH ATLANTIC; RISK ASSESSMENT
BORJA A;POUSO S;GALPARSORO I;MANCA E;VASQUEZ M;LU W;YANG L;URIARTE A	APPLYING THE CHINA’S MARINE RESOURCE-ENVIRONMENT CARRYING CAPACITY AND SPATIAL DEVELOPMENT SUITABILITY APPROACH TO THE BAY OF BISCAY (NORTH-EAST ATLANTIC)	2022	FRONTIERS IN MARINE SCIENCE	10.3389/fmars.2022.972448	AZTI, MARINE RESEARCH, BASQUE RESEARCH AND TECHNOLOGY ALLIANCE (BRTA), PASAIA, SPAIN; FACULTY OF MARINE SCIENCES, KING ABDULAZIZ UNIVERSITY, JEDDAH, SAUDI ARABIA; JOINT NATURE CONSERVATION COMMITTEE (JNCC), PETERBOROUGH, UNITED KINGDOM; ZI DE LA POINTE DU DIABLE - CS 10070, PLOUZANÉ, IFREMER, FRANCE; DEPARTMENT OF MARINE ECOLOGICAL ENVIRONMENT, NATIONAL MARINE DATA AND INFORMATION SERVICE, TIANJI…	THE EMOD-PACE PROJECT, FUNDED BY THE EUROPEAN COMMISSION, AIMED TO PROMOTE INTERNATIONAL OCEAN GOVERNANCE BETWEEN EU AND CHINA. ONE OF THE OBJECTIVES OF EMOD-PACE IS TO COMPARE EUROPEAN AND CHINESE MODELLING APPROACHES FOR ECOSYSTEM VULNERABILITY ASSESSMENT. IN PARTICULAR, OUR OBJECTIVE WAS TO TEST THE APPLICABILITY OF THE CHINESE EVALUATION APPROACH OF RESOURCE-ENVIRONMENT CARRYING CAPACITY (MRE…	CARRYING CAPACITY; CUMULATIVE EFFECTS; HUMAN ACTIVITIES; MARINE PROTECTION; MARINE SPATIAL PLANNING; VULNERABILITY
GRÄFNINGS MLE;GOVERS LL;HEUSINKVELD JHT;SILLIMAN BR;SMEELE Q;VALDEZ SR;VAN DER HEIDE T	MACROZOOBENTHOS AS AN INDICATOR OF HABITAT SUITABILITY FOR INTERTIDAL SEAGRASS	2023	ECOLOGICAL INDICATORS	10.1016/j.ecolind.2023.109948	CONSERVATION ECOLOGY GROUP, GRONINGEN INSTITUTE FOR EVOLUTIONARY LIFE SCIENCES (GELIFES), UNIVERSITY OF GRONINGEN, PO BOX 11103, GRONINGEN, 9700, CC, NETHERLANDS; DEPARTMENT OF AQUATIC ECOLOGY AND ENVIRONMENTAL BIOLOGY, INSTITUTE FOR WATER AND WETLAND RESEARCH (IWWR), RADBOUD UNIVERSITY, HEYENDAALSEWEG 135, NIJMEGEN, 6526, AJ, NETHERLANDS; THE FIELDWORK COMPANY, STOCKHOLMSTRAAT 2B, GRONINGEN, 972…	SEAGRASS MEADOWS FORM THE FOUNDATION OF MANY COASTAL ECOSYSTEMS, BUT ARE RAPIDLY DECLINING ON A GLOBAL SCALE. TO CONSERVE AND RESTORE THESE KEY-ECOSYSTEMS, IMPROVED UNDERSTANDING OF DRIVERS BEHIND SEAGRASS PRESENCE AND RECOVERY IS NEEDED. MANY ANIMALS ARE KNOWN TO BOTH FACILITATE AND INHIBIT SEAGRASSES, BUT BIOTIC FACTORS ARE STILL RARELY USED AS INDICATORS OF SEAGRASS PRESENCE. HENCE, WE INVESTI…	ECOLOGICAL INDICATOR; EUTROPHICATION; HABITAT SUITABILITY; MACROZOOBENTHOS; RECOVERY; SEAGRASS; WADDEN SEA
MÁÑEZ-CRESPO J;TOMAS F;FERNÁNDEZ-TORQUEMADA Y;ROYO L;ESPINO F;ANTICH L;BOSCH NE;CASTEJÓN I;HERNAN G;MARCO-MÉNDEZ C;MATEO-RAMÍREZ Á;PEREDA-BRIONES L;DEL PILAR-RUSO Y;TERRADOS J;TUYA F	VARIATION IN FISH ABUNDANCE, DIVERSITY AND ASSEMBLAGE STRUCTURE IN SEAGRASS MEADOWS ACROSS THE ATLANTO-MEDITERRANEAN PROVINCE	2022	DIVERSITY	10.3390/d14100808	PROGRAMA DE DOCTORADO EN CIENCIAS, MENCIÓN CONSERVACIÓN Y MANEJO DE RECURSOS NATURALES, UNIVERSIDAD DE LOS LAGOS, CAMINO CHINQUIHUE KM 6, PUERTO MONTT, 5480000, CHILE; INSTITUTO MEDITERRÁNEO DE ESTUDIOS AVANZADOS, IMEDEA (CSIC-UIB), C/ MIQUEL MARQUÈS 21, ESPORLES, 07190, SPAIN; DEPARTAMENTO DE CIENCIAS DEL MAR Y BIOLOGÍA APLICADA, UNIVERSIDAD DE ALICANTE, ALICANTE, 03690, SPAIN; GRUPO EN BIODIVER…	SEAGRASSES WORLDWIDE PROVIDE KEY HABITATS FOR FISH ASSEMBLAGES. BIOGEOGRAPHICAL DISPARITIES IN OCEAN CLIMATE CONDITIONS AND SEASONAL REGIMES ARE WELL-KNOWN DRIVERS OF THE SPATIAL AND TEMPORAL VARIATION IN SEAGRASS STRUCTURE, WITH POTENTIAL EFFECTS ON ASSOCIATED FISH ASSEMBLAGES. WHETHER TAXONOMICALLY DISPARATE FISH ASSEMBLAGES SUPPORT A SIMILAR RANGE OF ECOLOGICAL FUNCTIONS REMAINS POORLY TESTED …	COMMUNITY STRUCTURE; CYMODOCEA NODOSA; FUNCTIONAL DIVERSITY; ICHTHYOFAUNA; NEARSHORE HABITATS; TAXONOMIC DIVERSITY
CUDDY MR;DUNTON KH	SEAGRASS ISOSCAPES AND STOICHIOSCAPES REVEAL LINKAGES TO INORGANIC NITROGEN SOURCES IN THE LOWER LAGUNA MADRE, WESTERN GULF OF MEXICO	2023	ESTUARIES AND COASTS	10.1007/s12237-023-01206-w	UNIVERSITY OF TEXAS MARINE SCIENCE INSTITUTE, 750 CHANNEL VIEW DR., PORT ARANSAS, 78373, TX, UNITED STATES	SEAGRASSES ASSIMILATE NITROGEN (N) AND PHOSPHORUS (P) FROM THEIR ENVIRONMENT OVER THE COURSE OF THE GROWING PERIOD, REFLECTING LONG-TERM, SYSTEM-WIDE ENVIRONMENTAL CONDITIONS. WE EXAMINED THE ROLE OF TWO TEXAS SEAGRASSES, HALODULE WRIGHTII AND THALASSIA TESTUDINUM, AS INDICATORS OF N AND P CONDITIONS IN THE WESTERN GULF OF MEXICO VIA THEIR TISSUE ISOTOPIC (Δ15N) AND STOICHIOMETRIC (N:P) RATIOS. L…	ELEMENTAL RATIO; ISOTOPIC SIGNATURE; LAGUNA MADRE; NUTRIENT SOURCES; SEAGRASSES
REIMER J;SIEGFRIED T;ROBERTO E;PIACENZA SE	INFLUENCE OF NEARBY ENVIRONMENT ON RECREATIONAL BYCATCH OF SEA TURTLES AT FISHING PIERS IN THE EASTERN GULF OF MEXICO	2023	ENDANGERED SPECIES RESEARCH	10.3354/ESR01232	DEPARTMENT OF BIOLOGY, UNIVERSITY OF WEST FLORIDA, PENSACOLA, 32514, FL, UNITED STATES; GULFARIUM C.A.R.E. CENTER, FORT WALTON BEACH, 32548, FL, UNITED STATES; DEPARTMENT OF FISHERIES WILDLIFE & CONSERVATION SCIENCES, OREGON STATE UNIVERSITY, CORVALLIS, 97331, OR, UNITED STATES	INCIDENTAL BYCATCH OF SEA TURTLES FROM RECREATIONAL FISHERIES IS GENERALLY UNDOCUMENTED GLOBALLY. AT GULF OF MEXICO FISHING PIERS IN THE USA, BYCATCH IS A SOURCE OF INJURY AND POTENTIAL MORTALITY OF SEA TURTLES. RECREATIONAL SEA TURTLE BYCATCH HAS GROWN SUBSTANTIALLY OVER THE LAST 6 YR, ESPECIALLY AT THE NAVARRE BEACH FISHING PIER (NW FLORIDA); THE REASONS FOR THE INCREASE AND THE IMPACTS THIS HA…	ARTIFICIAL HABITATS; CONSERVATION; FISHERIES MANAGEMENT; GIS; INCIDENTAL CATCH/CAPTURE; RECREATIONAL FISHING; SEAGRASS
KWAKERNAAK C;HOEIJMAKERS DJJ;ZWARTS MPA;BIJLEVELD AI;HOLTHUIJSEN S;DE JONG DJ;GOVERS LL	RAGWORMS (HEDISTE DIVERSICOLOR) LIMIT EELGRASS (ZOSTERA MARINA) SEEDLING SETTLEMENT: IMPLICATIONS FOR SEED-BASED RESTORATION	2023	JOURNAL OF EXPERIMENTAL MARINE BIOLOGY AND ECOLOGY	10.1016/j.jembe.2022.151853	CONSERVATION ECOLOGY GROUP, GRONINGEN INSTITUTE FOR EVOLUTIONARY LIFE SCIENCES (GELIFES), UNIVERSITY OF GRONINGEN, GRONINGEN, NETHERLANDS; THE FIELDWORK COMPANY, GRONINGEN, NETHERLANDS; DEPARTMENT OF COASTAL SYSTEMS, ROYAL NETHERLANDS INSTITUTE FOR SEA RESEARCH (NIOZ), TEXEL, NETHERLANDS; RIJKSWATERSTAAT RIJKSINSTITUUT VOOR KUST EN ZEE (RWS-RIKZ), NETHERLANDS	SEAGRASSES ARE GLOBALLY DECLINING AND MULTIPLE RESTORATION EFFORTS ARE UNDERTAKEN TO REVERSE THESE LOSSES. HOWEVER, THESE EFFORTS HAVE PROVEN TO BE CHALLENGING, FACING A VARIETY OF BOTTLENECKS. WE STUDIED HOW PREDATION BY MACROINVERTEBRATES MAY FORM A POTENTIAL BOTTLENECK FOR SEED-BASED SEAGRASS RESTORATION. SPECIFICALLY, WE QUESTIONED IF THE OMNIVOROUS COMMON RAGWORM (HEDISTE DIVERSICOLOR) MAY A…	HEDISTE DIVERSICOLOR; PREDATION; RESTORATION BOTTLENECKS; SEED-BASED RESTORATION; SIBES; ZOSTERA MARINA
STRYDOM S;MCCALLUM R;LAFRATTA A;WEBSTER CL;O'DEA CM;SAID NE;DUNHAM N;INOSTROZA K;SALINAS C;BILLINGHURST S;PHELPS CM;CAMPBELL C;GORHAM C;BERNASCONI R;FROUWS AM;WERNER A;VITELLI F;PUIGCORBÉ V;D'CRUZ A;MCMAHON KM;ROBINSON J;HUGGETT MJ;MCNAMARA S;HYNDES GA;SERRANO O	GLOBAL DATASET ON SEAGRASS MEADOW STRUCTURE, BIOMASS AND PRODUCTION	2023	EARTH SYSTEM SCIENCE DATA	10.5194/essd-15-511-2023	CENTRE FOR MARINE ECOSYSTEMS RESEARCH AND SCHOOL OF SCIENCE, EDITH COWAN UNIVERSITY, 270 JOONDALUP DR, JOONDALUP, 6027, WA, AUSTRALIA; MARINE SCIENCE PROGRAM BIODIVERSITY AND CONSERVATION SCIENCE, DEPARTMENT OF BIODIVERSITY CONSERVATION AND ATTRACTIONS, 17 DICK PERRY AVE, KENSINGTON, 6151, WA, AUSTRALIA; BIOSFERA, ASSOCIACIÓ D'EDUCACIÓ AMBIENTAL, CATALONIA, SPAIN; INSTITUT DE CIÈNCIES DEL MAR, CO…	SEAGRASS MEADOWS PROVIDE VALUABLE SOCIO-ECOLOGICAL ECOSYSTEM SERVICES, INCLUDING A KEY ROLE IN CLIMATE CHANGE MITIGATION AND ADAPTION. UNDERSTANDING THE NATURAL HISTORY OF SEAGRASS MEADOWS ACROSS ENVIRONMENTAL GRADIENTS IS CRUCIAL TO DECIPHERING THE ROLE OF SEAGRASSES IN THE GLOBAL OCEAN. IN THIS DATA COLLATION, SPATIAL AND TEMPORAL PATTERNS IN SEAGRASS MEADOW STRUCTURE, BIOMASS AND PRODUCTION DA…
CORREIA KM;SMEE DL	HABITAT SUITABILITY OF DRIFT MACROALGAE IN TWO SHALLOW COASTAL ESTUARIES OF THE NORTHERN GULF OF MEXICO	2022	JOURNAL OF EXPERIMENTAL MARINE BIOLOGY AND ECOLOGY	10.1016/j.jembe.2022.151808	DAUPHIN ISLAND SEA LAB, DAUPHIN ISLAND, 36528, AL, UNITED STATES; UNIVERSITY OF SOUTH ALABAMA, MOBILE, 36688, AL, UNITED STATES	DRIFT MACROALGAE, OFTEN ASSOCIATED WITH SEAGRASS HABITATS, MAY PROVIDE RESOURCES AND HABITAT TO SEAGRASS ASSOCIATED FAUNA, INCREASING FAUNAL ABUNDANCE AND DIVERSITY. YET, EXCESSIVE AMOUNTS OF DRIFT MACROALGAE CAN BE HARMFUL, REDUCING THE ABUNDANCE OF BOTH AQUATIC ANGIOSPERMS AND ANIMALS BY CAUSING LOCALIZED HYPOXIA. TO ASCERTAIN THE EFFECTS OF DRIFT MACROALGAE AT BIOMASSES COMMONLY FOUND IN THE N…	ADV; DIEL OXYGEN CYCLE; DISSOLVED OXYGEN; FLOW; RECRUITMENT; SPECIES RICHNESS
KOCH MS;JOHNSON CR;MADDEN CJ;PEDERSEN O	IRRADIANCE, WATER COLUMN O2, AND TIDE DRIVE INTERNAL O2 DYNAMICS AND MERISTEM H2S DETECTION IN THE DOMINANT CARIBBEAN-TROPICAL ATLANTIC SEAGRASS, THALASSIA TESTUDINUM	2022	ESTUARIES AND COASTS	10.1007/s12237-022-01064-y	BIOLOGICAL SCIENCES DEPARTMENT, AQUATIC PLANT ECOLOGY LAB, FLORIDA ATLANTIC UNIVERSITY, 777 GLADES RD, BOCA RATON, 33431, FL, UNITED STATES; DEPARTMENT OF BIOLOGY, UNIVERSITY OF COPENHAGEN, UNIVERSITETSPARKEN 4, 3RD FLOOR, COPENHAGEN, 2100, DENMARK; COASTAL ECOSYSTEMS DIVISION, SOUTH FLORIDA WATER MANAGEMENT DISTRICT, WEST PALM BEACH, 33406, FL, UNITED STATES	WATER COLUMN HYPOXIA, LOW PARTIAL PRESSURE OF OXYGEN (PO2), AND HYDROGEN SULFIDE (H2S) INTRUSION, A PHYTOTOXIN, ARE FACTORS LINKED TO GLOBAL SEAGRASS DECLINE. WHILE MANY LAB EXPERIMENTS HAVE EXAMINED THESE RELATIONSHIPS, FIELD STUDIES ARE NEEDED TO ELUCIDATE COMPLEX DRIVERS OF INTERNAL PO2 IN SITU. HEREIN, WE EXAMINED PLANT PO2 AND H2S DYNAMICS USING MICROSENSORS IN A DOMINANT TROPICAL SEAGRASS T…	FLORIDA BAY; HYPOXIA; MICROSENSOR; SEAGRASS; SULFIDE; THALASSIA TESTUDINUM
PASTOR A;OSPINA-ALVAREZ A;LARSEN J;THORBJØRN HANSEN F;KRAUSE-JENSEN D;MAAR M	A NETWORK ANALYSIS OF CONNECTED BIOPHYSICAL PATHWAYS TO ADVICE EELGRASS (ZOSTERA MARINA) RESTORATION	2022	MARINE ENVIRONMENTAL RESEARCH	10.1016/j.marenvres.2022.105690	DEPARTMENT OF ECOSCIENCE, AARHUS UNIVERSITY, FREDERIKSBORGVEJ 399, ROSKILDE, 4000, DENMARK; MEDITERRANEAN INSTITUTE FOR ADVANCED STUDIES IMEDEA (UIB-CSIC), C/ MIQUEL MARQUÈS, 21, ESPORLES, 07190, BALEARIC ISLANDS, SPAIN; SECTION FOR COASTAL ECOLOGY, TECHNICAL UNIVERSITY OF DENMARK, KEMITORVET, BUILDING 201, 2800 KGS, LYNGBY, DENMARK; DEPARTMENT OF ECOSCIENCE, AARHUS UNIVERSITY, SILKEBORG, DENMARK	THE NORTH SEA AND THE BALTIC SEA, INCLUDING DANISH COASTAL WATERS, HAVE EXPERIENCED A DRASTIC DECLINE IN EELGRASS ZOSTERA MARINA COVERAGE DURING THE PAST CENTURY. AROUND 1900, EELGRASS MEADOWS COVERED ABOUT 6700 KM2 OF DANISH COASTAL WATERS WHILE THE CURRENT POTENTIAL DISTRIBUTION AREA IS ONLY ABOUT ONE THIRD OF THIS. IN SOME AREAS, THE POTENTIAL DISTRIBUTION AREA IS FAR FROM REALIZED, AND RESTOR…	CENTRALITY MEASURES; CONNECTIVITY; EELGRASS; GRAPH THEORY; INDIVIDUAL-BASED MODELLING; REPRODUCTIVE SHOOTS; RESTORATION; SEED DISPERSAL; ZOSTERA MARINA
HARPER KE;SCHEINBERG LA;BOYER KE;SOTKA EE	GLOBAL DISTRIBUTION OF CRYPTIC NATIVE, INTRODUCED AND HYBRID LINEAGES IN THE WIDESPREAD ESTUARINE AMPHIPOD AMPITHOE VALIDA	2022	CONSERVATION GENETICS	10.1007/s10592-022-01452-8	DEPARTMENT OF BIOLOGY, COLLEGE OF CHARLESTON, CHARLESTON, 29412, SC, UNITED STATES; ESTUARY & OCEAN SCIENCE CENTER, DEPARTMENT OF BIOLOGY, SAN FRANCISCO STATE UNIVERSITY, TIBURON, 94920, CA, UNITED STATES; CALIFORNIA ACADEMY OF SCIENCES, SAN FRANCISCO, 94118, CA, UNITED STATES	BIOLOGICAL INVASIONS CAN POSE A SEVERE THREAT TO COASTAL ECOSYSTEMS, BUT ARE DIFFICULT TO TRACK DUE TO INACCURATE SPECIES IDENTIFICATIONS AND CRYPTIC DIVERSITY. HERE, WE CLARIFIED THE CRYPTIC DIVERSITY AND INTRODUCTION HISTORY OF THE MARINE AMPHIPOD AMPITHOE VALIDA BY SEQUENCING A MTDNA LOCUS FROM 683 INDIVIDUALS AND GENOTYPING 10,295 SINGLE-NUCLEOTIDE POLYMORPHISMS (SNPS) FOR 349 INDIVIDUALS FRO…	BIOLOGICAL INVASIONS; CRYPTIC DIVERSITY; INTROGRESSIVE HYBRIDIZATION; MITONUCLEAR DISCORDANCE; SEAGRASS; ZOSTERA MARINA
BINCZEWSKA A;MAJEWSKI W;WACHNICKA A;FRANKOVICH T;BORÓWKA RK;SŁAWIŃSKA J;BĄK M;WITKOWSKI A	RECONSTRUCTION OF CLIMATE-INDUCED ENVIRONMENTAL CHANGES IN THE EASTERN GULF OF MEXICO BASED ON FORAMINIFERA SEDIMENT ASSEMBLAGES	2023	JOURNAL OF SEA RESEARCH	10.1016/j.seares.2023.102451	INSTITUTE OF MARINE AND ENVIRONMENTAL SCIENCES, UNIVERSITY OF SZCZECIN, SZCZECIN, POLAND; INSTITUTE OF PALEOBIOLOGY, POLISH ACADEMY OF SCIENCES, WARSZAWA, POLAND; INSTITUTE OF ENVIRONMENT, FLORIDA INTERNATIONAL UNIVERSITY, MIAMI, FL, UNITED STATES	FORAMINIFERA ASSEMBLAGES ARE POWERFUL BIOINDICATORS OF ENVIRONMENTAL CHANGE AND WERE ANALYZED IN A SEDIMENT CORE COLLECTED FROM THE MARQUESAS KEYS, LOCATED IN THE SOUTHWESTERN REGION OF THE FLORIDA KEYS. THE COMPOSITION AND ABUNDANCE OF FORAMINIFERA TESTS WITHIN THE TOP 85 CM OF THE SEDIMENT CORE, DATED WITH 14C AND 210PB, REVEALED CHANGES IN FORAMINIFERA ASSEMBLAGES IN 1990 CE, 1939 CE, AND 1872…	BIOINDICATORS; CLIMATE CHANGE; FLORIDA; MARQUESAS KEYS; PALAEOCLIMATOLOGY; PALAEOECOLOGY
LEBLANC M-L;HANSON A;LAROCQUE A;LEBLON B;HUMPHRIES MM	TABUSINTAC BAY (NEW BRUNSWICK, CANADA): AN IMPORTANT SPRING MIGRATORY STOPOVER FOR ATLANTIC BRANT (BRANTA BERNICLA HROTA)	2022	CANADIAN FIELD-NATURALIST	10.22621/cfn.v136i3.2923	DEPARTMENT OF NATURAL RESOURCE SCIENCES, MCGILL UNIVERSITY, SAINTE-ANNE-DE-BELLEVUE, H9X 3V9, QC, CANADA; ENVIRONMENT AND CLIMATE CHANGE CANADA, SACKVILLE, E4L 1G6, NB, CANADA; FACULTY OF FORESTRY AND ENVIRONMENTAL MANAGEMENT, UNIVERSITY OF NEW BRUNSWICK, FREDERICTON, E3B 5A3, NB, CANADA	ATLANTIC BRANT (BRANTA BERNICLA HROTA) IS AN ARCTIC-BREEDING MIGRATORY WATERFOWL THAT RELIES HEAVILY ON COMMON EELGRASS (ZOSTERA MARINA) FOR FOOD DURING MIGRATION AND OVERWINTERING. ALTHOUGH THE ABUNDANCE OF ATLANTIC BRANT ALONG THE COASTS OF THE MARITIME PROVINCES HAS DECLINED DRASTICALLY OVER THE PAST DECADES, SOME FLOCKS CONTINUE TO MIGRATE THROUGH THE AREA IN SPRING. HERE, WE PRESENT FIELD OB…	ATLANTIC BRANT; BRANTA BERNICLA HROTA; COMMON EELGRASS; SPRING MIGRATION; TABUSINTAC; ZOSTERA MARINA
GRÄFNINGS MLE;HEUSINKVELD JHT;HOEIJMAKERS DJJ;SMEELE Q;WIERSEMA H;ZWARTS M;VAN DER HEIDE T;GOVERS LL	OPTIMIZING SEED INJECTION AS A SEAGRASS RESTORATION METHOD	2023	RESTORATION ECOLOGY	10.1111/rec.13851	CONSERVATION ECOLOGY GROUP, GRONINGEN INSTITUTE FOR EVOLUTIONARY LIFE SCIENCES (GELIFES), UNIVERSITY OF GRONINGEN, PO BOX 11103, GRONINGEN, 9700 CC, NETHERLANDS; DEPARTMENT OF AQUATIC ECOLOGY AND ENVIRONMENTAL BIOLOGY, INSTITUTE FOR WATER AND WETLAND RESEARCH (IWWR), RADBOUD UNIVERSITY, HEYENDAALSEWEG 135, NIJMEGEN, 6526 AJ, NETHERLANDS; THE FIELDWORK COMPANY, STOCKHOLMSTRAAT 2B, GRONINGEN, 9723 …	DUE TO THE MAJOR DECLINES OF SEAGRASSES WORLDWIDE, THERE IS AN URGENT NEED FOR EFFECTIVE RESTORATION METHODS AND STRATEGIES. IN THE DUTCH WADDEN SEA, INTERTIDAL SEAGRASS RESTORATION HAS PROVEN VERY CHALLENGING, DESPITE NUMEROUS RESTORATION TRIALS WITH DIFFERENT RESTORATION METHODS. RECENTLY, HOWEVER, THE FIRST FIELD TRIAL PERFORMED WITH A NEWLY DEVELOPED “DISPENSER INJECTION SEEDING” METHOD (DIS)…	BOTTLENECK REDUCTION; DISPENSER INJECTION SEEDING METHOD; SEAGRASS RESTORATION; SEED-BASED RESTORATION; WADDEN SEA; ZOSTERA MARINA
AQUINO-SOUZA R;GOMES-FILHO JGF	WHERE ARE THE JUVENILES OF THE GRAY SEA CUCUMBER HOLOTHURIA (HALODEIMA) GRISEA?	2023	LATIN AMERICAN JOURNAL OF AQUATIC RESEARCH	10.3856/vol51-issue2-fulltext-2938	UNIVERSIDADE FEDERAL DO DELTA DO PARNAÍBA, PIAUÍ, PARNAÍBA, BRAZIL	THE SEA CUCUMBER HOLOTHURIA (HALODEIMA) GRISEA SELENKA, 1867 IS DISTRIBUTED FROM FLORIDA (USA) TO SOUTHERN BRAZIL. JUVENILES OF THIS SPECIES ARE VERY HARDLY FOUND IN THE WILD. H. (H.) GRISEA IS VERY COMMON ON SANDSTONE REEFS IN SOME LOCALITIES FROM THE NORTHERN COAST OF BRAZIL. BECAUSE SEAGRASS BEDS ARE A CONSPICUOUS FEATURE IN SOME OF THESE LOCALITIES, THE AUTHORS HAVE SPECULATED THAT JUVENILES …	ASPIDOCHIROTIDA; HABITAT PREFERENCE; HOLOTHURIA (HALODEIMA) GRISEA; REPRODUCTION PERIOD; SIZE DISTRIBUTION; SIZE SEGREGATION
PRYSTAY TS;NEIS B;SULLIVAN SM;LE BRIS A	COASTAL COMMUNITY PERCEPTIONS OF EELGRASS IN ATLANTIC CANADA: CONSIDERATIONS FOR MANAGEMENT	2023	OCEAN AND COASTAL MANAGEMENT	10.1016/j.ocecoaman.2023.106600	CENTRE FOR FISHERIES ECOSYSTEMS RESEARCH, FISHERIES AND MARINE INSTITUTE, MEMORIAL UNIVERSITY OF NEWFOUNDLAND, ST. JOHN'S, A1C 5R3, NL, CANADA; DEPARTMENT OF SOCIOLOGY, MEMORIAL UNIVERSITY OF NEWFOUNDLAND, ST. JOHN'S, A1C 5S7, NL, CANADA	SOCIETAL AWARENESS OF THE VALUE OF COASTAL ECOSYSTEMS AND THE SERVICES THEY PROVIDE IS NECESSARY FOR PUBLIC SUPPORT OF CONSERVATION AND MANAGEMENT DECISIONS, YET PUBLIC PERCEPTION IS SELDOM EXPLORED. WE PRESENT FINDINGS FROM AN ONLINE SURVEY ON COASTAL COMMUNITY PERCEPTIONS OF EELGRASS (ZOSTERA MARINA) AND ITS MANAGEMENT IN ATLANTIC CANADA AND COMPARE THESE FINDINGS WITH RELATED SCIENTIFIC LITERA…	ECOSYSTEM SERVICES; EELGRASS; KNOWLEDGE MOBILIZATION; MANAGEMENT; PUBLIC PERCEPTION; SEAGRASS
BROWNSCOMBE JW;GRIFFIN LP;MORLEY D;ACOSTA A;BOUCEK R;ADAMS AJ;DANYLCHUK AJ;COOKE SJ	SPATIAL-TEMPORAL PATTERNS OF PERMIT (TRACHINOTUS FALCATUS) HABITAT RESIDENCY IN THE FLORIDA KEYS, USA	2023	ENVIRONMENTAL BIOLOGY OF FISHES	10.1007/s10641-022-01332-7	DEPARTMENT OF BIOLOGY, CARLETON UNIVERSITY, 1125 COLONEL BY DRIVE, OTTAWA, K1S 5B6, ON, CANADA; DEPARTMENT OF ENVIRONMENTAL CONSERVATION, UNIVERSITY OF MASSACHUSETTS AMHERST, 160 HOLDSWORTH WAY, AMHERST, 01003, MA, UNITED STATES; FLORIDA FISH AND WILDLIFE CONSERVATION COMMISSION, 2796 OVERSEAS HIGHWAY, SUITE 119, MARATHON, 33050, FL, UNITED STATES; BONEFISH AND TARPON TRUST, 2937 SW 27TH AVE, SUI…	PERMIT (TRACHINOTUS FALCATUS) OCCUPY A VARIETY OF COASTAL MARINE HABITATS AND SUPPORT VALUABLE RECREATIONAL FISHERIES IN THEIR HOME REGION OF THE CARIBBEAN SEA. AS AN AGGREGATE SPAWNING SPECIES, PERMIT REQUIRE CAREFUL MANAGEMENT IN LOCATIONS SUCH AS THE FLORIDA KEYS WHERE THEY EXPERIENCE SUBSTANTIAL FISHING PRESSURE. WE USED ACOUSTIC TELEMETRY TO EXAMINE PERMIT RESIDENCY PATTERNS OVER 4 YEARS AMO…	ACOUSTIC TELEMETRY; FISH ECOLOGY; MACHINE LEARNING; MARINE CONSERVATION; MARINE PROTECTED AREAS; RECREATIONAL FISHERY; SPATIAL MANAGEMENT
CHIQUILLO KL;BARBER PH;VASQUEZ MI;CRUZ-RIVERA E;WILLETTE DA;WINTERS G;FONG P	AN INVASIVE SEAGRASS DRIVES ITS OWN SUCCESS IN TWO INVADED SEAS BY BOTH NEGATIVELY AFFECTING NATIVE SEAGRASSES AND BENEFITING FROM THOSE COSTS	2023	OIKOS	10.1111/oik.09403	DEPT OF ECOLOGY AND EVOLUTIONARY BIOLOGY, UNIV. OF CALIFORNIA, LOS ANGELES, LOS ANGELES, CA, UNITED STATES; DEPT OF CHEMICAL ENGINEERING, CYPRUS UNIV. OF TECHNOLOGY, LIMASSOL, CYPRUS; DEPT OF BIOLOGY AND BIOENVIRONMENTAL SCIENCE PROGRAM, MORGAN STATE UNIV., BALTIMORE, MD, UNITED STATES; BIOLOGY DEPT, LOYOLA MARYMOUNT UNIV., LOS ANGELES, CA, UNITED STATES; DEAD SEA AND ARAVA SCIENCE CENTER, MASADA…	THE NATURE AND STRENGTH OF INTERACTIONS BETWEEN NATIVE AND INVASIVE SPECIES CAN DETERMINE INVASION SUCCESS. SPECIES INTERACTIONS CAN DRIVE, PREVENT OR FACILITATE INVASION, MAKING UNDERSTANDING THE NATURE AND OUTCOME OF THESE INTERACTIONS CRITICAL. WE CONDUCTED MESOCOSM EXPERIMENTS TO TEST THE OUTCOME OF INTERACTIONS BETWEEN HALOPHILA STIPULACEA, A SEAGRASS THAT INVADED THE MEDITERRANEAN AND CARIB…	FACILITATION; INVASION ECOLOGY; NEGATIVE INTERACTIONS; PLANT INVASION; SEAGRASSES; SPECIES INTERACTIONS
DELGADO-SERRANO C;TUYA F	ANNUAL VARIATION IN LEAF CANOPY ACROSS A SEAGRASS DISTRIBUTION RANGE IS MODULATED BY LOCAL ENVIRONMENTAL VARIATION	2023	MARINE BIOLOGY RESEARCH	10.1080/17451000.2023.2193898	GRUPO EN BIODIVERSIDAD Y CONSERVACIÓN, IU-ECOAQUA, UNIVERSIDAD DE LAS PALMAS DE GRAN CANARIA, LAS PALMAS, SPAIN	SEAGRASSES CREATE THREE-DIMENSIONAL HABITATS (I.E. MEADOWS) OF PARAMOUNT CONSERVATION RELEVANCE, WHICH ARE DISTRIBUTED ACROSS LARGE SPATIAL SCALES, UNDER VARYING ENVIRONMENTAL CONDITIONS. CYMODOCEA NODOSA (UCRIA) ASCHERSON IS A WARM-TEMPERATE SEAGRASS, DISTRIBUTED ALONG THE ENTIRE MEDITERRANEAN AND THE ADJACENT ATLANTIC OCEAN. AS WITH MANY SEAGRASSES, THIS SPECIES SHOWS AN ANNUAL (SEASONAL) PATTE…	ABOVE-GROUND BIOMASS; ANGIOSPERM; COEFFICIENT OF VARIATION; LEAF LENGTH; MARINE PHANEROGAM; SEASONALITY SST; SHOOT DENSITY
SHAYKA BF;HESSELBARTH MHK;SCHILL SR;CURRIE WS;ALLGEIER JE	THE NATURAL CAPITAL OF SEAGRASS BEDS IN THE CARIBBEAN: EVALUATING THEIR ECOSYSTEM SERVICES AND BLUE CARBON TRADE POTENTIAL	2023	BIOLOGY LETTERS	10.1098/rsbl.2023.0075	DEPARTMENT OF ECOLOGY AND EVOLUTIONARY BIOLOGY, UNIVERSITY OF MICHIGAN, ANN ARBOR, 48109, MI, UNITED STATES; SCHOOL FOR ENVIRONMENT AND SUSTAINABILITY, UNIVERSITY OF MICHIGAN, ANN ARBOR, 48109, MI, UNITED STATES; CARIBBEAN DIVISION, THE NATURE CONSERVANCY, CORAL GABLES, 33134, FL, UNITED STATES	SEAGRASS BEDS PROVIDE TREMENDOUS SERVICES TO SOCIETY, INCLUDING THE STORAGE OF CARBON, WITH IMPORTANT IMPLICATIONS FOR CLIMATE CHANGE MITIGATION. PRIORITIZING CONSERVATION OF THIS VALUABLE NATURAL CAPITAL IS OF GLOBAL SIGNIFICANCE, AND INCLUDING SEAGRASS BEDS IN GLOBAL CARBON MARKETS THROUGH PROJECTS THAT MINIMIZE LOSS, INCREASE AREA OR RESTORE DEGRADED AREAS REPRESENTS A MECHANISM TOWARDS THIS E…	CARBON STORAGE; CLIMATE CHANGE; ECOSYSTEM VALUATION; EMISSIONS TRADING SCHEMES; SEAGRASS CONSERVATION; SEAGRASS DISTRIBUTION
GRÄFNINGS MLE;HEUSINKVELD JHT;HIJNER N;HOEIJMAKERS DJJ;SMEELE Q;ZWARTS M;VAN DER HEIDE T;GOVERS LL	SPATIAL DESIGN IMPROVES EFFICIENCY AND SCALABILITY OF SEED-BASED SEAGRASS RESTORATION	2023	JOURNAL OF APPLIED ECOLOGY	10.1111/1365-2664.14405	CONSERVATION ECOLOGY GROUP, GRONINGEN INSTITUTE FOR EVOLUTIONARY LIFE SCIENCES (GELIFES), UNIVERSITY OF GRONINGEN, PO BOX 11103M 9700 CC, GRONINGEN, NETHERLANDS; THE FIELDWORK COMPANY, STOCKHOLMSTRAAT 2B, 9723BC, GRONINGEN, NETHERLANDS; NATUURMONUMENTEN, HOOFDWEG 251B, 9765 CH, PATERSWOLDE, NETHERLANDS; DEPARTMENT OF COASTAL SYSTEMS, ROYAL NETHERLANDS INSTITUTE FOR SEA RESEARCH (NIOZ), PO BOX 59,…	COASTAL ECOSYSTEM RESTORATION IS OFTEN INEFFECTIVE AND EXPENSIVE IN PRACTICE. AS A CONSEQUENCE, UPSCALING RESTORATION EFFORTS TO FUNCTIONALLY RELEVANT SPATIAL SCALES REMAINS ONE OF THE LARGEST HURDLES FOR COASTAL RESTORATION PRACTICE. ON SMALL SCALES, RESTORATION SUCCESS OF VEGETATED ECOSYSTEMS (I.E. SALT MARSHES AND SEAGRASSES) CAN BE AMPLIFIED BY SPATIAL DESIGNS THAT HARNESS POSITIVE INTERACTIO…	ECOLOGICAL RESTORATION; ECOSYSTEM ENGINEER; INTRASPECIFIC FEEDBACK; RECRUITMENT EFFICIENCY; RESTORATION DESIGN; SCALABILITY; SEAGRASS; SEED BASED
DE LA CERDA-MARÍN MDC;DÍAZ-AGRAS G;RODRÍGUEZ TATO R;CANDÁS ROMERO M;PÉREZ SEÑARÍS M;DE SOLAUN EIMIL A;OTERO XL	BLUE CARBON STOCK IN ZOSTERA MARINA MEADOWS IN THE RÍA DE FERROL (NW IBERIAN PENINSULA)	2023	SPANISH JOURNAL OF SOIL SCIENCE	10.3389/sjss.2023.11352	CRETUS, DEPARTAMENTO DE EDAFOLOXÍA E QUÍMICA AGRÍCOLA, FACULTADE DE BIOLOXÍA, UNIVERSIDADE DE SANTIAGO DE COMPOSTELA, SANTIAGO DE COMPOSTELA, SPAIN; REBUSC, REDE DE ESTACIÓN BIOLÓXICAS DA UNIVERSIDADE DE SANTIAGO DE COMPOSTELA, ESTACIÓN DE BIOLOXÍA MARIÑA DA GRAÑA, FERROL, SPAIN	THE INCREASE IN GREENHOUSE GASES (GHG) HAS BEEN CONSTANT SINCE THE INDUSTRIAL REVOLUTION. FOR THIS REASON, DIFFERENT INTERNATIONAL ORGANIZATIONS HAVE DEVOTED SPECIAL ATTENTION TO GHG SINKS SUCH AS TERRESTRIAL SOILS AND ECOSYSTEMS. HOWEVER, THE INITIALLY ESTIMATED BALANCES DID NOT INCLUDE THE CARBON STOCK ASSOCIATED WITH OCEAN WATERS, COASTAL SOILS AND SEDIMENTS, KNOWN AS BLUE CARBON. CURRENTLY, B…	BIOMETRIC PARAMETERS; CARBON; ISOTOPE RATIOS; NITROGEN; SEAGRASS
LYRA MB;BAHIA RG;JESIONEK MB;CARVALHO RT;MORAES FC;HARVEY AS;PEREIRA RC;SALGUEIRO F;SALGADO LT	HYDROLITHON FARINOSUM AND LITHOPHYLLUM EPIPHYTICUM SP. NOV. (CORALLINACEAE, CORALLINALES, RHODOPHYTA), TWO EPIPHYTIC CRUSTOSE CORALLINE ALGAE FROM THE ABROLHOS ARCHIPELAGO, BRAZIL, SOUTHWESTERN ATLANTIC	2023	DIVERSITY	10.3390/d15091013	RESEARCH INSTITUTE OF THE BOTANICAL GARDEN OF RIO DE JANEIRO, RUA PACHECO LEÃO, 915, JARDIM BOTÂNICO, RIO DE JANEIRO, 22460-030, BRAZIL; DEPARTMENT OF ECOLOGY, ENVIRONMENT AND EVOLUTION, LA TROBE UNIVERSITY, BUNDOORA, 3083, VIC, AUSTRALIA; DEPARTMENT OF MARINE BIOLOGY, INSTITUTE OF BIOLOGY, FEDERAL FLUMINENSE UNIVERSITY, RIO DE JANEIRO, NITERÓI, 24220-900, BRAZIL; DEPARTMENT OF BOTANY, CENTER FOR…	THE AIM OF THIS STUDY WAS TO ELUCIDATE THE TAXONOMY OF THE COMMON BUT OVERLOOKED EPIPHYTIC CORALLINE ALGAE SPECIES FROM SHALLOW REEFS AND SEAGRASS MEADOWS OF THE ABROLHOS ARCHIPELAGO, BRAZIL. TWO THIN (TWO VEGETATIVE CELLS THICK) EPIPHYTIC CORALLINE SPECIES WERE RECORDED: LITHOPHYLLUM EPIPHYTICUM SP. NOV. AND HYDROLITHON FARINOSUM. MOLECULAR ANALYSIS FROM PSBA GENETIC MARKER CONFIRMED THE POSITIO…	ABROLHOS BANK; CCA; MOLECULAR ANALYSES; PSBA; SEAGRASS MEADOW
FOURQUREAN JW;CAMPBELL JE;RHOADES OK;MUNSON CJ;KRAUSE JR;ALTIERI AH;DOUGLASS JG;HECK KL;JR;PAUL VJ;ARMITAGE AR;BARRY SC;BETHEL E;CHRIST L;CHRISTIANEN MJA;DODILLET G;DUTTON K;FRAZER TK;GAFFEY BM;GLAZNER R;GOEKE JA;GRANA-VALDES R;KRAMER OAA;LINHARDT ST;MARTIN CW;LÓPEZ IGM;MCDONALD AM;MAIN VA;MANUEL SA;MARCO-MÉNDEZ C;O'BRIEN DA;O'SHEA O;PATRICK CJ;PEABODY C;REYNOLDS LK;RODRIGUEZ A;BRAVO LMR;SANG A;S…	SEAGRASS ABUNDANCE PREDICTS SURFICIAL SOIL ORGANIC CARBON STOCKS ACROSS THE RANGE OF THALASSIA TESTUDINUM IN THE WESTERN NORTH ATLANTIC	2023	ESTUARIES AND COASTS	10.1007/s12237-023-01210-0	INSTITUTE OF ENVIRONMENT, COASTLINES AND OCEANS DIVISION, AND DEPARTMENT OF BIOLOGICAL SCIENCES, FLORIDA INTERNATIONAL UNIVERSITY, 11200 SW 8TH ST., MIAMI, 33199, FL, UNITED STATES; SMITHSONIAN MARINE STATION, 701 SEAWAY DRIVE, FORT PIERCE, 34949, FL, UNITED STATES; INSTITUTE FOR THE OCEANS AND FISHERIES, UNIVERSITY OF BRITISH COLUMBIA, VANCOUVER, BC, CANADA; HAKAI INSTITUTE, HERIOT BAY, BC, CANA…	THE ORGANIC CARBON (CORG) STORED IN SEAGRASS MEADOWS IS GLOBALLY SIGNIFICANT AND COULD BE RELEVANT IN STRATEGIES TO MITIGATE INCREASING CO2 CONCENTRATION IN THE ATMOSPHERE. MOST OF THAT STORED CORG IS IN THE SOILS THAT UNDERLIE THE SEAGRASSES. WE EXPLORED HOW SEAGRASS AND SOIL CHARACTERISTICS VARY AMONG SEAGRASS MEADOWS ACROSS THE GEOGRAPHIC RANGE OF TURTLEGRASS (THALASSIA TESTUDINUM) WITH A GOAL…	BLUE CARBON; DECOMPOSITION; LATITUDINAL GRADIENTS; NUTRIENT LIMITATION; SEDIMENT; SUBMERGED AQUATIC VEGETATION
ZUERCHER R;KOCHAN D;HARBORNE AR	FACTORS INFLUENCING THE BIOMASS OF LARGE-BODIED PARROTFISH SPECIES IN THE ABSENCE OF FISHING ON CORAL REEFS IN FLORIDA, USA	2023	JOURNAL OF FISH BIOLOGY	10.1111/jfb.15557	INSTITUTE OF ENVIRONMENT AND DEPARTMENT OF BIOLOGICAL SCIENCES, FLORIDA INTERNATIONAL UNIVERSITY, MIAMI, FL, UNITED STATES	PARROTFISHES ARE A FUNCTIONALLY CRITICAL COMPONENT OF CARIBBEAN REEF FISH ASSEMBLAGES, WITH LARGE-BODIED PARROTFISH SPECIES EXERTING PARTICULARLY IMPORTANT TOP-DOWN CONTROL ON MACROALGAE. DESPITE THEIR IMPORTANCE, LOW BIOMASSES OF LARGE-BODIED PARROTFISHES ON MANY REEFS HAMPER OUR ABILITY TO STUDY AND UNDERSTAND THEIR ECOLOGY. FLORIDA REEFS, WHERE MOST PARROTFISH FISHING HAS BEEN ILLEGAL SINCE 19…	CORAL REEF; FISH BIOMASS; FLORIDA PARROTFISH BAN; HERBIVOROUS FISHES; PARROTFISH
JANKOWSKA E;WŁODARSKA-KOWALCZUK M	HABITAT-BUILDERS COMPLEXITY BOOSTS ASSOCIATED FAUNA FUNCTIONAL TRAIT RICHNESS (ZOSTERA MARINA MEADOWS, BALTIC SEA)	2022	ECOLOGICAL INDICATORS	10.1016/j.ecolind.2022.109512	INSTITUTE OF OCEANOLOGY POLISH ACADEMY OF SCIENCES, POWSTAŃCÓW WARSZAWY 55, SOPOT, 81-712, POLAND	SEAGRASS HAS BEEN WIDELY RECOGNIZED AS ECOSYSTEM ENGINEERS AND HABITAT-BUILDERS INCREASING BIODIVERSITY AND ABUNDANCE OF ASSOCIATED FAUNA. HOWEVER, SEAGRASS HABITATS ARE BEING DEGRADED GLOBALLY DUE TO MODIFICATION OF COASTLINE, TERRESTRIAL INPUTS, AND CLIMATE CHANGE. WHILE THE EFFECTS OF SEAGRASS MEADOWS VEGETATION DENSITY ON ASSOCIATED MACROFAUNA STANDING STOCKS AND TAXONOMIC RICHNESS HAVE BEEN …	BIODIVERSITY INDICATORS; ECOSYSTEM ENGINEERS; EELGRASS; FUNCTIONAL DIVERSITY
SCHERNEWSKI G;VOECKLER LN;LAMBRECHT L;ROBBE E;SCHUMACHER J	BUILDING WITH NATURE—ECOSYSTEM SERVICE ASSESSMENT OF COASTAL-PROTECTION SCENARIOS	2022	SUSTAINABILITY (SWITZERLAND)	10.3390/su142315737	COASTAL MARINE MANAGEMENT GROUP, LEIBNIZ-INSTITUTE FOR BALTIC SEA RESEARCH, SEESTRASSE 15, WARNEMÜNDE, ROSTOCK, D-18119, GERMANY; MARINE RESEARCH INSTITUTE, KLAIPEDA UNIVERSITY, UNIVERSITETO AVE. 17, KLAIPEDA, LT-92294, LITHUANIA; DEPARTMENT OF HUMAN GEOGRAPHY, GEORG-AUGUST-UNIVERSITY GÖTTINGEN, GOLDSCHMIDTSTRAßE 5, GÖTTINGEN, D-37077, GERMANY; INSTITUTE FOR BIOSCIENCES, UNIVERSITY OF ROSTOCK, AL…	THE AIM OF THIS STUDY IS TO ASSESS EXISTING CONVENTIONAL AND HYPOTHETICAL NATURE-BASED COASTAL-PROTECTION SCHEMES USING A COMPARATIVE ECOSYSTEM SERVICE ASSESSMENT, BASED ON QUANTITATIVE DATA AND LITERATURE AS WELL AS ON STAKEHOLDER VIEWS. WE ASSESSED THREE CONVENTIONAL GROIN SYSTEMS AND THREE BUILDING-WITH-NATURE SCENARIOS INCLUDING AN EXPANDED BEACH AREA, A MUSSEL FARM AND SEAGRASS BEDS. STAKEHO…	BALTIC SEA; BEACH NOURISHMENT; EROSION; GROIN; MUSSEL FARM; SEA-LEVEL RISE; SEAGRASS; STAKEHOLDER; TEREDO NAVALIS; TOURISM
KHACHATURYAN M;REUSCH TBH;DAGAN T	WORLDWIDE POPULATION GENOMICS REVEAL LONG-TERM STABILITY OF THE MITOCHONDRIAL GENOME ARCHITECTURE IN A KEYSTONE MARINE PLANT	2023	GENOME BIOLOGY AND EVOLUTION	10.1093/gbe/evad167	MARINE EVOLUTIONARY ECOLOGY, GEOMAR HELMHOLTZ CENTRE FOR OCEAN RESEARCH KIEL, KIEL, GERMANY; INSTITUTE OF GENERAL MICROBIOLOGY, UNIVERSITY OF KIEL, KIEL, GERMANY	MITOCHONDRIAL GENOMES (MITOGENOMES) OF FLOWERING PLANTS ARE COMPOSED OF MULTIPLE CHROMOSOMES. RECOMBINATION WITHIN AND BETWEEN THE MITOCHONDRIAL CHROMOSOMES MAY GENERATE DIVERSE DNA MOLECULES TERMED ISOFORMS. THE ISOFORM COPY NUMBER AND COMPOSITION CAN BE DYNAMIC WITHIN AND AMONG INDIVIDUAL PLANTS DUE TO UNEVEN REPLICATION AND HOMOLOGOUS RECOMBINATION. NONETHELESS, DESPITE THEIR FUNCTIONAL IMPORT…	(SUB)STOICHIOMETRIC SHIFTING; CHROMOSOME STOICHIOMETRY; EELGRASS; ISOFORMS; MASTER CIRCLE; MULTICHROMOSOMAL MTDNA; RECOMBINATION; SEAGRASS; SUBGENOMES; ZOSTERA MARINA
SCHRANDT MN;MACDONALD TC;WINNER BL;BLEWETT DA;PAPERNO R;ONORATO GV;GANDY DA;SWITZER TS	SAMPLING DESIGN MODIFICATIONS TO A FISHERY-INDEPENDENT MONITORING SURVEY BALANCE THE MAINTENANCE OF LONG-TERM DATA WITH EMERGING MANAGEMENT NEEDS AND FUNDING LIMITATIONS	2023	FRONTIERS IN MARINE SCIENCE	10.3389/fmars.2023.1199076	FISH AND WILDLIFE RESEARCH INSTITUTE, FLORIDA FISH AND WILDLIFE CONSERVATION COMMISSION, ST. PETERSBURG, FL, UNITED STATES; NASHOTAH HOUSE THEOLOGICAL SEMINARY, NASHOTAH, WI, UNITED STATES; CHARLOTTE HARBOR FIELD LABORATORY, FISH AND WILDLIFE RESEARCH INSTITUTE, FLORIDA FISH AND WILDLIFE CONSERVATION COMMISSION, PORT CHARLOTTE, FL, UNITED STATES; INDIAN RIVER FIELD LABORATORY, FISH AND WILDLIFE R…	DEVELOPMENT OF FLORIDA’S MARINE FISHERIES-INDEPENDENT MONITORING (FIM) PROGRAM BEGAN IN 1985, AND IT INITIATED LONG-TERM MONITORING IN TAMPA BAY IN 1989 WITH THE PURPOSE OF PROVIDING TIMELY FISHERY-INDEPENDENT DATA AND ANALYSES TO FISHERY MANAGERS FOR THE CONSERVATION AND PROTECTION OF THE SPECIES THAT SUPPORT FLORIDA’S FISHERIES. OVER TIME, THE PROGRAM EXPANDED SAMPLING IN OTHER FLORIDA ESTUARIE…	CENTROPOMUS UNDECIMALIS; CYNOSCION NEBULOSUS; DATA MANAGEMENT; FISHERY MANAGEMENT; FUNDING LIMITATIONS; LONG-TERM MONITORING; SAMPLING DESIGN
COSTA ACP;GARCIA TM;TAVARES TCL;ROCHA RDS;MAGGIONI R;SOARES MO	DNA BARCODING REVEALS CRYPTIC DIVERSITY OF FISH EGGS IN EQUATORIAL SOUTHWESTERN ATLANTIC	2023	REGIONAL STUDIES IN MARINE SCIENCE	10.1016/j.rsma.2023.103069	INSTITUTO DE CIÊNCIAS DO MAR (LABOMAR), FEDERAL UNIVERSITY OF CEARÁ (UFC), ABOLIÇÃO AVENUE, 3207, FORTALEZA, CEARÁ, CEP 60165-081, BRAZIL; REEF SYSTEMS GROUP, LEIBNIZ CENTER FOR TROPICAL MARINE RESEARCH (ZMT), BREMEN, GERMANY	DNA BARCODING PRESENTS A RELIABLE AND UNIVERSAL TOOL FOR SPECIES IDENTIFICATION; HOWEVER, FEW STUDIES HAVE USED THIS METHODOLOGY TO ANALYZE FISH EGG DIVERSITY IN LOW-LATITUDE SEASCAPES. IN THE PRESENT STUDY, DNA BARCODES WERE USED TO ASSESS THE DIVERSITY OF FISH EGGS IN THE EQUATORIAL SOUTHWESTERN ATLANTIC, A RICH BUT UNDERSTUDIED REGION. WE SAMPLED TWO SEASCAPES FOR ANALYZING THE FISH DIVERSITY:…	FISH COMMUNITIES; GENETIC; ICHTHYOPLANKTON; MOLECULAR IDENTIFICATION; SOUTH ATLANTIC
WONG MC;DOWD M	THE ROLE OF SHORT-TERM TEMPERATURE VARIABILITY AND LIGHT IN SHAPING THE PHENOLOGY AND CHARACTERISTICS OF SEAGRASS BEDS	2023	ECOSPHERE	10.1002/ecs2.4698	BEDFORD INSTITUTE OF OCEANOGRAPHY, FISHERIES AND OCEANS CANADA, DARTMOUTH, NS, CANADA; DEPARTMENT OF MATHEMATICS AND STATISTICS, DALHOUSIE UNIVERSITY, HALIFAX, NS, CANADA	SEAGRASS BEDS INHABIT HIGHLY HETEROGENEOUS TEMPERATURE REGIMES THAT CHARACTERIZE THE MARINE NEARSHORE. TEMPERATURE DIRECTLY INFLUENCES SEAGRASSES AND ALSO PROVIDES INDIRECT INFORMATION ON OTHER ECOLOGICALLY RELEVANT ENVIRONMENTAL VARIABLES. MULTIPLE TEMPERATURE PROCESSES OPERATE ON SEASONAL AND SUB-SEASONAL TIMESCALES (I.E., HOURS TO MONTHS) AND INCLUDE VARIATION FROM SEASONAL AIR–SEA HEAT FLUXES…	ABOVEGROUND BELOWGROUND BIOMASS RATIO; EELGRASS; GAMMS; NOVA SCOTIA; RHIZOME WIDTH; TEMPERATURE ANOMALIES
RIBEIRO C;NEVES P;KAUFMANN M;ARAÚJO R;RIERA R	A BASELINE FOR PRIORITIZING THE CONSERVATION OF THE THREATENED SEAGRASS CYMODOCEA NODOSA IN THE OCEANIC ARCHIPELAGO OF MADEIRA	2022	JOURNAL FOR NATURE CONSERVATION	10.1016/j.jnc.2022.126224	OBSERVATÓRIO OCEÂNICO DA MADEIRA, AGÊNCIA REGIONAL PARA O DESENVOLVIMENTO DA INVESTIGAÇÃO, TECNOLOGIA E INOVAÇÃO (OOM/ARDITI), MADEIRA, PORTUGAL; CCMAR—CENTRE OF MARINE SCIENCES, UNIVERSITY OF ALGARVE, FARO, PORTUGAL; IFCN—INSTITUTO DAS FLORESTAS E CONSERVAÇÃO DA NATUREZA, IP-RAM, MADEIRA, FUNCHAL, PORTUGAL; MARINE BIOLOGY STATION OF FUNCHAL, FACULTY OF LIFE SCIENCES, UNIVERSITY OF MADEIRA, FUNCH…	SEAGRASSES ARE EXPERIENCING FRAGMENTATION AND REGRESSION GLOBALLY; THUS, PROTECTION AND RECOVERY OF MEADOWS ARE A PRESERVATION PRIORITY. HOWEVER, CONSERVATION ACTIONS MUST CONSIDER INHERENT REGIONAL CONDITIONS, SINCE CERTAIN COASTAL AREAS ARE NOT SUITABLE FOR THE SETTLEMENT OF EXTENSIVE MEADOWS. LIKEWISE, SMALL OCEANIC ARCHIPELAGOS ARE NOT ALWAYS ABLE TO FULFIL THE HABITAT REQUIREMENTS OF SEAGRAS…	COASTAL ECOSYSTEM; KEYSTONE SPECIES; MANAGEMENT; NE ATLANTIC OCEAN; SEAGRASS
JACOB B;DOLCH T;WURPTS A;STANEVA J	EVALUATION OF SEAGRASS AS A NATURE-BASED SOLUTION FOR COASTAL PROTECTION IN THE GERMAN WADDEN SEA	2023	OCEAN DYNAMICS	10.1007/s10236-023-01577-5	INSTITUTE OF COASTAL SYSTEMS - ANALYSIS AND MODELING, HELMHOLTZ-ZENTRUM HEREON, GEESTHACHT, GERMANY; BIOSCIENCES, ALFRED WEGENER INSTITUTE, LIST, GERMANY; FORSCHUNGSSTELLE KÜSTE, NIEDERSÄCHSISCHER LANDESBETRIEB FÜR WASSERWIRTSCHAFT, KÜSTEN- UND NATURSCHUTZ, NORDEN, GERMANY	GLOBAL CLIMATE CHANGE INCREASES THE OVERALL RISKS FOR COASTAL FLOODING AND EROSION. MEANWHILE, NATURE-BASED SOLUTIONS (NBS) ARE INCREASINGLY BECOMING A FOCUS OF COASTAL PROTECTION MEASURES TO IMPROVE THE CLIMATE ADAPTABILITY. IN THIS STUDY, THE PRESENT AND POTENTIAL FUTURE ROLE OF SEAGRASS IN COASTAL RISK REDUCTION STRATEGIES WERE EXPLORED FOR THE HIGHLY ENERGETIC WADDEN SEA AREA OF THE GERMAN BI…	GERMAN BIGHT; NATURE-BASED SOLUTIONS; SEAGRASS; SENSITIVITY STUDY; UNSTRUCTURED GRID MODELLING; WADDEN SEA
CRESPO D;FAIÃO R;FREITAS V;OLIVEIRA VH;SOUSA AI;COELHO JP;DOLBETH M	USING SEAGRASS AS A NATURE-BASED SOLUTION: SHORT-TERM EFFECTS OF ZOSTERA NOLTEI TRANSPLANT IN BENTHIC COMMUNITIES OF A EUROPEAN ATLANTIC COASTAL LAGOON	2023	MARINE POLLUTION BULLETIN	10.1016/j.marpolbul.2023.115762	CIIMAR – INTERDISCIPLINARY CENTRE OF MARINE AND ENVIRONMENTAL RESEARCH, UNIVERSITY OF PORTO, NOVO EDIFÍCIO DO TERMINAL DE CRUZEIROS, AVENIDA GENERAL NORTON DE MATOS S/N, MATOSINHOS, 4450-208, PORTUGAL; CESAM - CENTRE FOR ENVIRONMENTAL AND MARINE STUDIES, DEPARTMENT OF BIOLOGY, UNIVERSITY OF AVEIRO, CAMPUS DE SANTIAGO, AVEIRO, 3810-193, PORTUGAL	SEAGRASS MEADOWS PROVIDE SEVERAL ECOLOGICAL FUNCTIONS THAT IMPROVE THE OVERALL ECOLOGICAL HEALTH OF COASTAL SYSTEMS AND THEREFORE, IT IS URGENT TO PROMOTE THE RESTORATION OF SUCH HABITATS. IN RIA DE AVEIRO, A COASTAL LAGOON IN THE ATLANTIC COAST OF PORTUGAL, A RESTORATION INITIATIVE WAS RESPONSIBLE FOR TRANSPLANTING THE DWARF EELGRASS ZOSTERA NOLTEI INTO A HIGHLY DEGRADED AREA. THIS EELGRASS WAS …	BLUE-GREEN INFRASTRUCTURE; HABITAT RESTORATION; MERCURY CONTAMINATION; RIA DE AVEIRO, PORTUGAL; ZOSTERA NOLTEI
O'BRIEN JM;WONG MC;STANLEY RRE	FINE-SCALE ENSEMBLE SPECIES DISTRIBUTION MODELING OF EELGRASS (ZOSTERA MARINA) TO INFORM NEARSHORE CONSERVATION PLANNING AND HABITAT MANAGEMENT	2022	FRONTIERS IN MARINE SCIENCE	10.3389/fmars.2022.988858	BEDFORD INSTITUTE OF OCEANOGRAPHY, FISHERIES AND OCEANS CANADA, DARTMOUTH, NS, CANADA	BASELINE DATA ON THE DISTRIBUTION AND EXTENT OF BIOGENIC HABITAT-FORMING SPECIES AT A HIGH SPATIAL RESOLUTION ARE ESSENTIAL TO INFORM HABITAT MANAGEMENT STRATEGIES, PRESERVE ECOSYSTEM INTEGRITY, AND ACHIEVE EFFECTIVE CONSERVATION OBJECTIVES IN THE NEARSHORE. MODEL-BASED APPROACHES TO MAP SUITABLE HABITAT FOR THESE SPECIES ARE A KEY TOOL TO ADDRESS THIS NEED, FILLING IN GAPS WHERE OBSERVATIONS ARE…	COASTAL HABITAT MANAGEMENT; CONSERVATION PLANNING; EELGRASS (ZOSTERA MARINA); ENSEMBLE MODELING; PREDICTIVE MAPPING; SEAGRASS; SPECIES DISTRIBUTION MODELS; UNCERTAINTY ESTIMATION
STRACHAN LL;LILLEY RJ;HENNIGE SJ	A REGIONAL AND INTERNATIONAL FRAMEWORK FOR EVALUATING SEAGRASS MANAGEMENT AND CONSERVATION	2022	MARINE POLICY	10.1016/j.marpol.2022.105306	UNIVERSITY OF EDINBURGH, SCHOOL OF GEOSCIENCES, EDINBURGH, UNITED KINGDOM; PROJECT SEAGRASS, CARDIFF, UNITED KINGDOM	SEAGRASS MEADOWS PROVIDE A RANGE OF KEY ECOSYSTEM SERVICES THAT ARE OF HIGH ECONOMIC AND SOCIETAL VALUE; SEAGRASS MEADOWS ENHANCE BIODIVERSITY, PROVIDE FOOD SECURITY THROUGH FISHERIES SUPPORT, AND ARE INCREASINGLY RECOGNISED FOR THE ROLE THEY PLAY IN MITIGATING CLIMATE CHANGE BY THE PROCESS OF CARBON SEQUESTRATION. WHILST THERE IS AN INCREASING UNDERSTANDING OF THE GLOBAL SIGNIFICANCE OF SEAGRASS…	CONSERVATION; MANAGEMENT; MONITORING; RESTORATION; SEAGRASS
RODEMANN JR;JAMES WR;REHAGE JS;BAKTOFT H;COSTA SV;ELLIS RD;GONZALEZ L;SANTOS RO	RESIDENCY AND FINE-SCALE HABITAT USE OF JUVENILE GOLIATH GROUPER (EPINEPHELUS ITAJARA) IN A MANGROVE NURSERY	2023	BULLETIN OF MARINE SCIENCE	10.5343/bms.2022.0061	DEPARTMENT OF EARTH AND ENVIRONMENT, FLORIDA INTERNATIONAL UNIVERSITY, 11200 SW 8TH STREET, MIAMI, 33199, FL, UNITED STATES; INSTITUTE OF ENVIRONMENT, FLORIDA INTERNATIONAL UNIVERSITY, 11200 SW 8TH STREET, MIAMI, 33199, FL, UNITED STATES; DEPARTMENT OF BIOLOGY, FLORIDA INTERNATIONAL UNIVERSITY, 3000 NE 151ST STREET, NORTH MIAMI, 33181, FL, UNITED STATES; NATIONAL INSTITUTE OF AQUATIC RESOURCES, T…	THE ATLANTIC GOLIATH GROUPER (EPINEPHELUS ITAJARA) IS THE LARGEST GROUPER SPECIES IN THE ATLANTIC AND EXHIBITS HIGH SITE FIDELITY AND LIMITED RANGE OF MOVEMENT. BY 1990, THE GOLIATH GROUPER POPULATION IN US WATERS HAD DECLINED APPROXIMATELY 95% RELATIVE TO UNFISHED LEVELS, LEADING TO A HARVEST BAN IN 1990. SINCE THEN, THE SOUTH FLORIDA POPULATION HAS GROWN BUT THE MAGNITUDE OF RECOVERY REMAINS UN…
LI Y;MANGONI A;ZIDORN C	SEASONAL VARIATION OF DIARYLHEPTANOIDS IN ZOSTERA MARINA (ZOSTERACEAE) FROM THE BALTIC SEA, IMPACT OF DRYING ON DIARYLHEPTANOIDS AND PHENOLICS, AND FIRST REPORT OF 3-KETO-STEROIDS	2022	BIOCHEMICAL SYSTEMATICS AND ECOLOGY	10.1016/j.bse.2022.104446	PHARMAZEUTISCHES INSTITUT, ABTEILUNG PHARMAZEUTISCHE BIOLOGIE, CHRISTIAN-ALBRECHTS-UNIVERSITÄT ZU KIEL, GUTENBERGSTRAßE 76, KIEL, 24118, GERMANY; DIPARTIMENTO DI FARMACIA, UNIVERSITÀ DI NAPOLI FEDERICO II, VIA DOMENICO MONTESANO 49, NAPOLI, 80131, ITALY	SEVEN DIARYLHEPTANOIDS AND THREE 3-KETO-STEROIDS WERE DETECTED IN THE ACETONE EXTRACT OBTAINED FROM ZOSTERA MARINA L. COLLECTED AT THE COAST OF THE GERMAN BALTIC SEA. THE IDENTIFIED DIARYLHEPTANOIDS ENCOMPASSED TRICYCLIC DIARYLHEPTANOIDS, TETRACYCLIC DIARYLHEPTANOIDS, AND DIMERS OF CYCLIC DIARYLHEPTANOIDS. DURING THE WHOLE GROWING SEASON, TETRACYCLIC DIARYLHEPTANOIDS WERE OCCURRING IN HIGHER CONC…	CYCLIC DIARYLHEPTANOIDS; SEASONALITY OF APOLAR NATURAL PRODUCTS; STEROIDS; ZOSTERA
WIBERG PL	TEMPERATURE AMPLIFICATION AND MARINE HEATWAVE ALTERATION IN SHALLOW COASTAL BAYS	2023	FRONTIERS IN MARINE SCIENCE	10.3389/fmars.2023.1129295	DEPARTMENT OF ENVIRONMENTAL SCIENCES, UNIVERSITY OF VIRGINIA, CHARLOTTESVILLE, VA, UNITED STATES	SHALLOW COASTAL ECOSYSTEMS ARE THREATENED BY MARINE HEATWAVES, BUT FEW LONG-TERM RECORDS EXIST TO QUANTIFY THESE HEATWAVES. HERE, 40-YEAR RECORDS OF MEASURED WATER TEMPERATURE WERE CONSTRUCTED FOR A SITE IN A SYSTEM OF SHALLOW BAYS WITH DOCUMENTED HEATWAVE IMPACTS AND A NEARBY OCEAN SITE; AVAILABLE GRIDDED SEA-SURFACE TEMPERATURE DATASETS IN THE REGION WERE ALSO EXAMINED. WATER TEMPERATURES AT BO…	MARINE HEATWAVES; OCEAN WARMING; SEA-SURFACE TEMPERATURE; SEAGRASS; SHALLOW COASTAL BAYS
THORNE-BAZARRA T;LOZANO-BILBAO E;HARDISSON A;GONZÁLEZ-WELLER D;RUBIO C;PAZ S;GUTIÉRREZ ÁJ	SEAGRASS MEADOWS SERVE AS BUFFERS FOR METAL CONCENTRATIONS IN THE FISH SPECIES SPARISOMA CRETENSE IN THE CANARY ISLANDS (ATLANTIC EC, SPAIN)	2023	REGIONAL STUDIES IN MARINE SCIENCE	10.1016/j.rsma.2023.103192	TOXICOLOGY AREA, UNIVERSIDAD DE LA LAGUNA, TENERIFE, CANARY ISLANDS, 38071, SPAIN; DEPARTAMENTO DE BIOLOGÍA ANIMAL Y EDAFOLOGÍA Y GEOLOGÍA, UNIVERSITY OF LA LAGUNA, TENERIFE, CANARY ISLANDS, 38071, SPAIN; ECOLOGÍA MARINA APLICADA Y PESQUERÍAS, I-UNAT, UNIVERSIDAD DE LAS PALMAS DE GRAN CANARIA, CAMPUS UNIVERSITARIO DE TAFIRA, LAS PALMAS DE GRAN CANARIA, 35017, SPAIN; HEALTH INSPECTION AND LABORATO…	THE ESCALATION OF MARINE POLLUTION CAUSED BY HEAVY METALS HAS EMERGED AS A BURGEONING GLOBAL CONCERN, DRAWING SUBSTANTIAL ATTENTION DUE TO ITS DETRIMENTAL EFFECTS ON BOTH BIODIVERSITY AND PUBLIC HEALTH. THIS RESEARCH PROJECT, CONDUCTED IN THE VICINITY OF TWO CANARY ISLANDS (TENERIFE AND GRAN CANARIA), WAS DESIGNED TO EVALUATE THE PRESENCE OF METAL POLLUTANTS IN SPARISOMA CRETENSE, A FISH SPECIES …	CONTAMINATION; ICP-OES; METALS; SPARISOMA CRETENSE
GALVÁN C;PUENTE A	EXPLORING THE NEWLY EMERGING EFFECTS OF NATIVE SEAGRASSES ON SURVIVAL AND GROWTH OF NON-NATIVE JUVENILE CLAMS	2023	FRONTIERS IN MARINE SCIENCE	10.3389/fmars.2023.1160734	IHCANTABRIA - INSTITUTO DE HIDRÁULICA AMBIENTAL DE LA UNIVERSIDAD DE CANTABRIA, SANTANDER, SPAIN	THE MANILA CLAM (RUDITAPES PHILIPPINARUM) HAS BEEN INTRODUCED INTO THE ATLANTIC EUROPEAN COAST FOR COMMERCIAL EXPLOITATION. IN THIS REGION, THE POPULATION DYNAMICS OF THIS CLAM SPECIES MAY BE DETERMINED BY THE INTERACTION WITH THE NATIVE DWARF EELGRASS (ZOSTERA NOLTEI). WE PERFORMED AN EXPERIMENT IN THE TIDAL FLATS OF AN ESTUARY LOCATED IN NORTHERN SPAIN TO ANALYSE THE INTERACTION BETWEEN Z. NOLT…	CLAMS; ESTUARIES; INTERSPECIFIC INTERACTIONS; JUVENILE STAGES; PREDATION; SEAGRASSES; SURVIVAL
NAVARRO-MAYORAL S;TUYA F;PRADO P;MARCO-MÉNDEZ C;FERNANDEZ-GONZALEZ V;FERNÁNDEZ-TORQUEMADA Y;ESPINO F;ANTONIO DE LA OSSA J;VILELLA DM;MACHADO M;MARTÍNEZ-CREGO B	DRIVERS OF VARIATION IN SEAGRASS-ASSOCIATED AMPHIPODS ACROSS BIOGEOGRAPHICAL AREAS	2023	MARINE ENVIRONMENTAL RESEARCH	10.1016/j.marenvres.2023.105918	GRUPO EN BIODIVERSIDAD Y CONSERVACIÓN, IU-ECOAQUA, UNIVERSIDAD DE LAS PALMAS DE GRAN CANARIA, CANARY ISLANDS, SPAIN; IRTA-INSTITUTE OF RESEARCH AND TECHNOLOGY IN FOOD AND AGRICULTURE, CTRA. POBLE NOU KM 5.5, SANT CARLES DE LA RÀPITA, 43540, SPAIN; CENTER FOR ADVANCED STUDIES OF BLANES (CEAB, CSIC), CARRER ACCÉS CALA SANT FRANCESC, 14, BLANES, GIRONA, 17300, SPAIN; DEPARTMENT OF MARINE SCIENCE AND…	AMPHIPODS ARE ONE OF THE DOMINANT EPIFAUNAL GROUPS IN SEAGRASS MEADOWS. HOWEVER, OUR UNDERSTANDING OF THE BIOGEOGRAPHICAL PATTERNS IN THE DISTRIBUTION OF THESE SMALL CRUSTACEANS IS LIMITED. IN THIS STUDY, WE INVESTIGATED SUCH PATTERNS AND THE POTENTIAL DRIVERS IN TWELVE CYMODOCEA NODOSA MEADOWS WITHIN FOUR DISTINCTIVE BIOGEOGRAPHICAL AREAS ACROSS 2000 KM AND 13° OF LATITUDE IN TWO OCEAN BASINS (M…	AMPHIPOD COMMUNITY; ATLANTIC OCEAN; BIODIVERSITY; BIOGEOGRAPHY; CYMODOCEA NODOSA; EPIFAUNA; HABITAT STRUCTURAL COMPLEXITY; MEDITERRANEAN SEA; SEAGRASS
ROTH JS;REYNOLDS LK	MACROPHYTE SPECIES RICHNESS IMPROVES RESILIENCE TO GRAZING	2023	JOURNAL OF ECOLOGY	10.1111/1365-2745.14153	SCHOOL OF NATURAL RESOURCES AND ENVIRONMENT, UNIVERSITY OF FLORIDA, GAINESVILLE, FL, UNITED STATES; MOTE MARINE LABORATORY, SARASOTA, FL, UNITED STATES; DEPARTMENT OF SOIL, WATER, AND ECOSYSTEM SCIENCES, UNIVERSITY OF FLORIDA, GAINESVILLE, FL, UNITED STATES	GRAZING PRESSURE IS INCREASING IN THE NORTHERN GULF OF MEXICO DUE TO TROPICALIZATION (I.E. RANGE EXPANSION OF TROPICAL SPECIES) AND CONSERVATION EFFORTS. POPULATIONS OF HERBIVOROUS PARROTFISH, GREEN TURTLES AND MANATEES ARE ALL INCREASING IN THIS REGION, AND OVERGRAZING CAN LEAD TO LOSS OF FOUNDATION SPECIES AND THEIR ASSOCIATED ECOSYSTEM SERVICES. WITH ENVIRONMENTAL CONDITIONS CHANGING RAPIDLY A…	CLIMATE CHANGE; DIVERSITY; GULF OF MEXICO; HALODULE WRIGHTII; SEAGRASS; SYRINGODIUM FILIFORME; THALASSIA TESTUDINUM; TROPICALIZATION
BIJAK AL;REYNOLDS LK;SMYTH AR	SEAGRASS MEADOW STABILITY AND COMPOSITION INFLUENCE CARBON STORAGE	2023	LANDSCAPE ECOLOGY	10.1007/s10980-023-01700-3	DEPARTMENT OF SOIL, WATER, AND ECOSYSTEM SCIENCES, UNIVERSITY OF FLORIDA, GAINESVILLE, 32611, FL, UNITED STATES; DEPARTMENT OF SOIL, WATER, AND ECOSYSTEM SCIENCES, UNIVERSITY OF FLORIDA, TROPICAL RESEARCH AND EDUCATION CENTER, HOMESTEAD, 33031, FL, UNITED STATES	CONTEXT: SEAGRASS ECOSYSTEMS ARE LAUDED FOR STORING ORGANIC CARBON IN UNDERLYING SEDIMENTS, BUT STORAGE IS HIGHLY VARIABLE, EVEN AT RELATIVELY SMALL SPATIAL SCALES. WHILE ENVIRONMENTAL SETTING AND SEAGRASS COVER ARE KNOWN DRIVERS OF CARBON STORAGE CAPACITY, IT IS UNCLEAR HOW OTHER SEAGRASS FEATURES SUCH AS SPECIES COMPOSITION INFLUENCE CARBON STORAGE, AND WHETHER HISTORICAL VS. CONTEMPORARY FEATU…	BIODIVERSITY-ECOSYSTEM FUNCTION; BLUE CARBON; SEAGRASS CARBON STORAGE; THALASSIA TESTUDINUM
PETERSON CT;GRUBBS RD	TEMPORAL COMMUNITY STRUCTURE AND SEASONAL CLIMATIC MIGRATION OF COASTAL SHARKS AND LARGE TELEOST FISHES IN THE NORTHEAST GULF OF MEXICO	2023	CANADIAN JOURNAL OF FISHERIES AND AQUATIC SCIENCES	10.1139/cjfas-2022-0124	FLORIDA STATE UNIVERSITY, TALLAHASSEE, 32306, FL, UNITED STATES; FLORIDA STATE UNIVERSITY COASTAL AND MARINE LABORATORY, ST. TERESA, 32358, FL, UNITED STATES	WE CONDUCTED MONTHLY FISHERY-INDEPENDENT SAMPLING USING SCIENTIFIC GILLNETS AND LONGLINES AT TWO SEAGRASS SHOALS AND SURROUNDING SOFT-BOTTOM HABITAT IN THE NORTHEAST GULF OF MEXICO. USING NON-METRIC MULTIDIMENSIONAL SCALING, WE EXPLORED THE EFFECTS OF ABIOTIC VARIABLES ON TEMPORAL PATTERNS OF FISH COMMUNITY STRUCTURE, ANALYZED TEMPORAL PATTERNS USING PERMUTATIONAL MULTIVARIATE ANALYSIS OF VARIANC…	COMMUNITY ECOLOGY; MARINE FISHES; MIGRATION; SEASONALITY
CHENG SL;TEDFORD KN;SMITH RS;HARDISON S;CORNISH MR;CASTORANI MCN	COASTAL VEGETATION AND BATHYMETRY INFLUENCE BLUE CRAB ABUNDANCE ACROSS SPATIAL SCALES	2022	ESTUARIES AND COASTS	10.1007/s12237-021-01039-5	DEPARTMENT OF ENVIRONMENTAL SCIENCES, UNIVERSITY OF VIRGINIA, CHARLOTTESVILLE, 22904, VA, UNITED STATES; MARYLAND DEPARTMENT OF NATURAL RESOURCES, 580 TAYLOR AVENUE, ANNAPOLIS, 21401, MD, UNITED STATES	BLUE CRABS (CALLINECTES SAPIDUS) ARE HIGHLY MOBILE, ECOLOGICALLY-IMPORTANT MESOPREDATORS THAT SUPPORT MULTIMILLION-DOLLAR FISHERIES ALONG THE WESTERN ATLANTIC OCEAN. UNDERSTANDING HOW BLUE CRABS RESPOND TO COASTAL LANDSCAPE CHANGE IS INTEGRAL TO CONSERVATION AND MANAGEMENT, BUT SUCH INSIGHTS HAVE BEEN LIMITED TO A NARROW RANGE OF HABITATS AND SPATIAL SCALES. WE EXAMINED HOW LOCAL-SCALE TO LANDSCA…	BATHYMETRY; BLUE CRAB CALLINECTES SAPIDUS; LANDSCAPE ECOLOGY; OYSTER REEF; SALT MARSH; SEAGRASS
SMITH M;CHAGARIS D;PAPERNO R;MARKWITH S	TROPICAL ESTUARINE ECOSYSTEM CHANGE UNDER THE INTERACTING INFLUENCES OF FUTURE CLIMATE AND ECOSYSTEM RESTORATION	2023	GLOBAL CHANGE BIOLOGY	10.1111/gcb.16868	DEPARTMENT OF GEOSCIENCES, FLORIDA ATLANTIC UNIVERSITY, BOCA RATON, FL, UNITED STATES; IFAS NATURE COAST BIOLOGICAL STATION, UNIVERSITY OF FLORIDA, GAINESVILLE, FL, UNITED STATES; INDIAN RIVER FIELD LABORATORY, FLORIDA FISH AND WILDLIFE CONSERVATION COMMISSION, FISH AND WILDLIFE RESEARCH INSTITUTE, MELBOURNE, FL, UNITED STATES	ONE OF THE LARGEST RESTORATION PROGRAMS IN THE WORLD, THE COMPREHENSIVE EVERGLADES RESTORATION PLAN (CERP) AIMS TO RESTORE FRESHWATER INPUTS TO EVERGLADES WETLANDS AND THE FLORIDA BAY ESTUARY. THIS STUDY PREDICTED HOW THE FLORIDA BAY ECOSYSTEM MAY RESPOND TO HYDROLOGICAL RESTORATION FROM CERP WITHIN THE CONTEXT OF CONTEMPORARY PROJECTED IMPACTS OF SEA-LEVEL RISE (SLR) AND INCREASED FUTURE TEMPERA…	ECOSYSTEM MANAGEMENT; ESTUARY; FISH; FLORIDA BAY; RESILIENCE; SEA-LEVEL RISE
HATJE V;COPERTINO M;PATIRE VF;OVANDO X;OGBUKA J;JOHNSON BJ;KENNEDY H;MASQUE P;CREED JC	VEGETATED COASTAL ECOSYSTEMS IN THE SOUTHWESTERN ATLANTIC OCEAN ARE AN UNEXPLOITED OPPORTUNITY FOR CLIMATE CHANGE MITIGATION	2023	COMMUNICATIONS EARTH AND ENVIRONMENT	10.1038/s43247-023-00828-z	CENTRO INTERDISCIPLINAR DE ENERGIA E AMBIENTE, UNIVERSIDADE FEDERAL DA BAHIA, SALVADOR, BRAZIL; DEPARTAMENTO DE QUÍMICA ANALÍTICA, UNIVERSIDADE FEDERAL DA BAHIA, SALVADOR, BRAZIL; INSTITUTO DE OCEANOGRAFIA, UNIVERSIDADE FEDERAL DO RIO GRANDE, RIO GRANDE, BRAZIL; MUSEU DE MALACOLOGIA PROF. MAURY PINTO DE OLIVEIRA, UNIVERSIDADE FEDERAL DE JUIZ DE FORA, JUIZ DE FORA, BRAZIL; INSTITUTE OF MARITIME ST…	VEGETATED COASTAL ECOSYSTEMS (MANGROVES, SEAGRASSES, AND SALTMARSHES, OFTEN CALLED BLUE CARBON ECOSYSTEMS) STORE LARGE CARBON STOCKS. HOWEVER, THEIR REGIONAL CARBON INVENTORIES, SEQUESTRATION RATES, AND POTENTIAL AS NATURAL CLIMATE CHANGE MITIGATION STRATEGIES ARE POORLY CONSTRAINED. HERE, WE SYSTEMATICALLY REVIEW ORGANIC CARBON STORAGE AND ACCUMULATION RATES IN VEGETATED COASTAL ECOSYSTEMS ACROS…
LEBLANC M-L;O'CONNOR MI;KUZYK ZZA;NOISETTE F;DAVIS KE;RABBITSKIN E;SAM L-L;NEUMEIER U;COSTANZO R;EHN JK;BABB D;IDROBO CJ;GILBERT J-P;LEBLON B;HUMPHRIES MM	LIMITED RECOVERY FOLLOWING A MASSIVE SEAGRASS DECLINE IN SUBARCTIC EASTERN CANADA	2023	GLOBAL CHANGE BIOLOGY	10.1111/gcb.16499	DEPARTMENT OF ZOOLOGY AND BIODIVERSITY RESEARCH CENTRE, UNIVERSITY OF BRITISH COLUMBIA, VANCOUVER, BC, CANADA; CENTRE FOR EARTH OBSERVATION SCIENCE (CEOS), UNIVERSITY OF MANITOBA, WINNIPEG, MB, CANADA; INSTITUT DES SCIENCES DE LA MER DE RIMOUSKI, UNIVERSITÉ DU QUÉBEC À RIMOUSKI, RIMOUSKI, QC, CANADA; NISKAMOON CORPORATION, NEMASKA, QC, CANADA; AURORA COLLEGE, THEBACHA CAMPUS, FORT SMITH, NT, CANA…	OVER THE LAST FEW DECADES, THERE HAS BEEN AN INCREASING RECOGNITION FOR SEAGRASSES' CONTRIBUTION TO THE FUNCTIONING OF NEARSHORE ECOSYSTEMS AND CLIMATE CHANGE MITIGATION. NEVERTHELESS, SEAGRASS ECOSYSTEMS HAVE BEEN DETERIORATING GLOBALLY AT AN ACCELERATING RATE DURING RECENT DECADES. IN 2017, RESEARCH INTO THE CONDITION OF EELGRASS (ZOSTERA MARINA) ALONG THE EASTERN COAST OF JAMES BAY, CANADA, WA…	CLIMATE CHANGE; HYDROELECTRIC DEVELOPMENT; MONITORING DATA; SUBARCTIC; TIME SERIES; ZOSTERA MARINA
SOARES MO;RABELO EF	SEVERE ECOLOGICAL IMPACTS CAUSED BY ONE OF THE WORST ORPHAN OIL SPILLS WORLDWIDE	2023	MARINE ENVIRONMENTAL RESEARCH	10.1016/j.marenvres.2023.105936	INSTITUTO DE CIÊNCIAS DO MAR (LABOMAR), UNIVERSIDADE FEDERAL DO CEARÁ (UFC), FORTALEZA, BRAZIL; REEF SYSTEMS GROUP, LEIBNIZ CENTRE FOR TROPICAL MARINE RESEARCH (ZMT), BREMEN, GERMANY; CENTER FOR MARINE AND ENVIRONMENTAL STUDIES (CMES), UNIVERSITY OF THE VIRGIN ISLANDS, ST. THOMAS, VIRGIN ISLANDS (U.S.); UNIVERSIDADE FEDERAL RURAL DO SEMI ÁRIDO (UFERSA), BIOSCIENCES DEPARTMENT, MOSSORÓ, BRAZIL	ORPHAN OIL SPILLS POSE A SEVERE RISK TO OCEAN SUSTAINABILITY; HOWEVER, THEY ARE UNDERSTUDIED. WE PROVIDE THE FIRST SYNTHETIC ASSESSMENT OF SHORT-TERM ECOLOGICAL IMPACTS OF THE MOST EXTENSIVE OIL SPILL IN TROPICAL OCEANS, WHICH AFFECTED 2900 KM OF BRAZIL'S COASTLINE IN 2019. OIL INGESTION, CHANGES IN SEX RATIO AND SIZE OF ANIMALS, MORPHOLOGICAL ABNORMALITIES OF LARVAE AND EGGS, MUTAGENIC, BEHAVIOR…	BRAZIL OIL SPILL; CORAL REEF; MANGROVE; MARINE PROTECTED AREA; SOUTH ATLANTIC
ADAMS DH;SEBASTIAN A;PAPERNO R	POPULATION DECLINE OF GULF PIPEFISH (SYNGNATHUS SCOVELLI) IN A SUBTROPICAL ESTUARY: ECOSYSTEM CHANGES AND HABITAT LOSS	2022	MARINE BIODIVERSITY	10.1007/s12526-022-01289-x	INDIAN RIVER FIELD LABORATORY, FISH AND WILDLIFE RESEARCH INSTITUTE, FLORIDA FISH AND WILDLIFE CONSERVATION COMMISSION, 1220 PROSPECT AVENUE, SUITE 285, MELBOURNE, 32901, FL, UNITED STATES	COASTAL LAGOONS AND OTHER ESTUARINE HABITATS ARE INCREASINGLY EXPOSED TO THE NEGATIVE EFFECTS OF GROWING HUMAN POPULATIONS WITH ASSOCIATED INTENSIFICATIONS IN NUTRIENT LOADING, HARMFUL ALGAL BLOOMS, POLLUTION, AND HABITAT DEGRADATION. WE EXAMINED POPULATION DYNAMICS OF GULF PIPEFISH SYNGNATHUS SCOVELLI IN ESTUARINE WATERS OF THE INDIAN RIVER LAGOON, ON THE ATLANTIC COAST OF FLORIDA. SUBSTANTIAL D…	ESTUARINE ECOLOGY; FISHERIES-INDEPENDENT MONITORING; FLORIDA MARINE FISH; POPULATION DYNAMICS; SEAGRASS HABITAT LOSS; SYNGNATHIDAE
ATTARD KM;LYSSENKO A;RODIL IF	HIGH METABOLISM AND PERIODIC HYPOXIA ASSOCIATED WITH DRIFTING MACROPHYTE DETRITUS IN THE SHALLOW SUBTIDAL BALTIC SEA	2023	BIOGEOSCIENCES	10.5194/bg-20-1713-2023	DEPARTMENT OF BIOLOGY, UNIVERSITY OF SOUTHERN DENMARK, ODENSE M, 5230, DENMARK; DANISH INSTITUTE FOR ADVANCED STUDY, UNIVERSITY OF SOUTHERN DENMARK, ODENSE, 5230, DENMARK; TVÄRMINNE ZOOLOGICAL STATION, UNIVERSITY OF HELSINKI, J.A. PALMÉNIN TIE 260, HANKO, 10900, FINLAND; DEPARTMENT OF BIOLOGY (INMAR), FACULTY OF MARINE AND ENVIRONMENTAL SCIENCES, UNIVERSITY OF CÁDIZ, PUERTO REAL, SPAIN	MACROPHYTES FORM HIGHLY PRODUCTIVE HABITATS THAT EXPORT A SUBSTANTIAL PROPORTION OF THEIR PRIMARY PRODUCTION AS PARTICULATE ORGANIC MATTER. AS THE DETRITUS DRIFTS WITH CURRENTS AND ACCUMULATES IN SEAFLOOR DEPRESSIONS, IT CONSTITUTES ORGANIC ENRICHMENT AND CAN DETERIORATE O2 CONDITIONS ON THE SEAFLOOR. IN THIS STUDY, WE INVESTIGATE THE O2 DYNAMICS AND MACROBENTHIC BIODIVERSITY ASSOCIATED WITH A SH…
PFISTER CA	THE EVOLUTIONARY PAST AND THE UNCERTAIN FUTURE OF FOUNDATIONAL SPECIES	2022	PROCEEDINGS OF THE NATIONAL ACADEMY OF SCIENCES OF THE UNITED STATES OF AMERICA	10.1073/pnas.2211134119	DEPARTMENT OF ECOLOGY & EVOLUTION, UNIVERSITY OF CHICAGO, CHICAGO, 60637, IL, UNITED STATES	[NO ABSTRACT AVAILABLE]
SOARES MO;FEITOSA CV;GARCIA TM;COTTENS KF;VINICIUS B;PAIVA SV;DUARTE ODS;GURJÃO LM;SILVA GDDV;MAIA RC;PREVIATTO DM;CARNEIRO PBM;CUNHA E;AMÂNCIO AC;SAMPAIO CLS;FERREIRA CEL;PEREIRA PHC;ROCHA LA;TAVARES TCL;GIARRIZZO T	LIONFISH ON THE LOOSE: PTEROIS INVADE SHALLOW HABITATS IN THE TROPICAL SOUTHWESTERN ATLANTIC	2022	FRONTIERS IN MARINE SCIENCE	10.3389/fmars.2022.956848	INSTITUTO DE CIÊNCIAS DO MAR (LABOMAR, UNIVERSIDADE FEDERAL DO CEARÁ (UFC), FORTALEZA, BRAZIL; REEF SYSTEMS GROUP, LEIBNIZ CENTER FOR TROPICAL MARINE RESEARCH (ZMT), BREMEN, GERMANY; INSTITUTO CHICO MENDES DE CONSERVAÇÃO DA BIODIVERSIDADE (ICMBIO), PARQUE NACIONAL DE JERICOACOARA, JIJOCA DE JERICOACOARA, BRAZIL; INSTITUTO CHICO MENDES DE CONSERVAÇÃO DA BIODIVERSIDADE (ICMBIO), ÁREA DE PROTEÇÃO AM…	LIONFISH (PTEROIS SPP.) EVOLVED IN THE INDO-PACIFIC WITH PREDATORS AND PREY AND INVADED REGIONS (E.G., THE CARIBBEAN SEA AND MEDITERRANEAN) WHERE NO SUCH BALANCE YET EXISTS. IN 2020, FOUR LIONFISH WERE RECORDED ON MESOPHOTIC REEFS OF THE AMAZON OFFSHORE COAST AND FERNANDO DE NORONHA ARCHIPELAGO. HOWEVER, UNTIL NOW, THERE WERE NO RECORDS OF INVASIVE LIONFISH IN BRAZILIAN NEARSHORE WATERS OR EVEN S…	ALIEN SPECIES; BIOLOGICAL INVASIONS; BRAZIL; BRAZILIAN NORTHEASTERN COAST; CORAL REEFS; ENDEMISM; NON-INDIGENOUS SPECIES; REEF FISH
QUINTANILLA-AHUMADA D;LYNN KD;DUARTE C;QUIJÓN PA	SANDY BEACH WRACK AS A RESOURCE: NUTRIENT QUALITY EXPLAINS AMPHIPOD PREFERENCES BUT NOT TEMPORAL VARIATION	2023	MARINE BIOLOGY	10.1007/s00227-023-04185-5	PROGRAMA DE DOCTORADO EN MEDICINA DE LA CONSERVACIÓN, UNIVERSIDAD ANDRÉS BELLO, SANTIAGO, CHILE; CENTRO DE INVESTIGACIÓN MARINA QUINTAY (CIMARQ), FACULTAD DE CIENCIAS DE LA VIDA, UNIVERSIDAD ANDRÉS BELLO, SANTIAGO, CHILE; DEPARTAMENTO DE ECOLOGÍA Y BIODIVERSIDAD, FACULTAD DE CIENCIAS DE LA VIDA, UNIVERSIDAD ANDRÉS BELLO, SANTIAGO, CHILE; DEPARTMENT OF BIOLOGY, UNIVERSITY OF PRINCE EDWARD ISLAND, …	SANDY BEACH INVERTEBRATES DEPEND LARGELY UPON ALLOCHTHONOUS INPUTS OF MACROPHYTES AND THE OCEANOGRAPHIC PROCESSES THAT DELIVER THEM AS WRACK. WHILE PART OF THIS WRACK IS RETURNED TO THE SEA BY THE TIDES, A LARGE PORTION REMAINS, AGES, AND DECOMPOSES ON THE SUPRALITTORAL, BECOMING COLONIZED AND USED BY MACROFAUNAL ORGANISMS. THIS STUDY QUANTIFIED FAUNAL COLONIZATION IN RELATION TO CHANGE IN WRACK …	AMPHIPOD COLONIZATION; NUTRITIONAL QUALITY; TEMPORAL VARIATION; WRACK SUBSIDIES
VAN DIJK K-J;WAYCOTT M;BIFFIN E;CREED JC;ALBERTAZZI FJ;SAMPER-VILLARREAL J	PHYLOGENOMIC INSIGHTS INTO THE PHYLOGEOGRAPHY OF HALOPHILA BAILLONII ASCH.	2023	DIVERSITY	10.3390/d15010111	SCHOOL OF BIOLOGICAL SCIENCES, DEPARTMENT OF ECOLOGY AND EVOLUTIONARY BIOLOGY AND THE ENVIRONMENT INSTITUTE, UNIVERSITY OF ADELAIDE, ADELAIDE, 5005, AUSTRALIA; STATE HERBARIUM OF SOUTH AUSTRALIA, BOTANIC GARDENS AND STATE HERBARIUM, DEPARTMENT FOR WATER AND ENVIRONMENT, ADELAIDE, 5005, AUSTRALIA; INSTITUTO DE BIOLOGIA ROBERTO ALCÂNTARA GOMES RIO DE JANEIRO, UNIVERSIDADE DO ESTADO DO RIO DE JANEIR…	A MOLECULAR GENETIC APPROACH WAS USED TO ELUCIDATE THE PHYLOGEOGRAPHIC RELATIONSHIPS OF THE CLOVER GRASS (HALOPHILA BAILLONII ASCH.) FROM THREE KEY REGIONS WITHIN ITS CURRENT DISTRIBUTIONAL RANGE. HALOPHILA BAILLONII IS A SMALL SEAGRASS THAT HAS HISTORICALLY BEEN ONLY FOUND IN A FEW LOCATIONS IN THE CARIBBEAN AND ATLANTIC COAST OF BRAZIL. IN THE PAST FEW DECADES H. BAILLONII HAS ALSO BEEN OBSERVE…	BELIZE; BRAZIL; CLOVER GRASS; COSTA RICA; DISPERSAL; ISTHMUS OF PANAMA
SOARES MO;PEREIRA PHC;FEITOSA CV;MAGGIONI R;ROCHA RS;BEZERRA LEA;DUARTE OS;PAIVA SV;NOLETO-FILHO E;SILVA MQM;CSAPO-THOMAZ M;GARCIA TM;ARRUDA JÚNIOR JPV;COTTENS KF;VINICIUS B;ARAÚJO R;EIRADO CBD;SANTOS LPS;GUIMARÃES TCS;TARGINO CH;AMORIM-REIS FILHO J;SANTOS WCRD;KLAUTAU AGCDM;GURJÃO LMD;MACHADO DAN;MAIA RC;SANTOS ES;SABRY R;ASP N;CARNEIRO PBM;RABELO EF;TAVARES TCL;LIMA GVD;SAMPAIO CLS;ROCHA LA;FER…	LESSONS FROM THE INVASION FRONT: INTEGRATION OF RESEARCH AND MANAGEMENT OF THE LIONFISH INVASION IN BRAZIL	2023	JOURNAL OF ENVIRONMENTAL MANAGEMENT	10.1016/j.jenvman.2023.117954	INSTITUTO DE CIÊNCIAS DO MAR (LABOMAR), UNIVERSIDADE FEDERAL DO CEARÁ (UFC), AVENIDA DA ABOLIÇÃO, FORTALEZA, 3207, BRAZIL; REEF SYSTEMS GROUP, LEIBNIZ CENTER FOR TROPICAL MARINE RESEARCH (ZMT), BREMEN, GERMANY; CENTER FOR MARINE AND ENVIRONMENTAL STUDIES (CMES), UNIVERSITY OF THE VIRGIN ISLANDS, SAINT THOMAS, UNITED STATES VIRGIN ISLANDS, UNITED STATES; PROJETO CONSERVAÇÃO RECIFAL (PCR), RECIFE, …	AFTER SUCCESSFUL INVASIONS IN THE CARIBBEAN AND MEDITERRANEAN, LIONFISH (PTEROIS SPP.) HAVE RECENTLY INVADED ANOTHER IMPORTANT BIOGEOGRAPHICAL REGION —THE BRAZILIAN PROVINCE. IN THIS ARTICLE, WE DISCUSS THIS NEW INVASION, FOCUSING ON A ROADMAP FOR URGENT MITIGATION OF THE PROBLEM, AS WELL AS FOCUSED RESEARCH AND MANAGEMENT STRATEGIES. THE INVASION IN BRAZIL IS ALREADY IN THE CONSOLIDATION STAGE, …	BRAZILIAN COAST; CONSERVATION; ENDEMISM; FISHERIES; INVASIVE SPECIES; LIONFISH MANAGEMENT
MAZARRASA I;NETO JM;BOUMA TJ;GRANDJEAN T;GARCIA-ORELLANA J;MASQUÉ P;RECIO M;SERRANO Ó;PUENTE A;JUANES JA	DRIVERS OF VARIABILITY IN BLUE CARBON STOCKS AND BURIAL RATES ACROSS EUROPEAN ESTUARINE HABITATS	2023	SCIENCE OF THE TOTAL ENVIRONMENT	10.1016/j.scitotenv.2023.163957	IHCANTABRIA - INSTITUTO DE HIDRÁULICA AMBIENTAL DE LA UNIVERSIDAD DE CANTABRIA, SPAIN; CENTRO DE ESTUDIOS AVANZADOS DE BLANES, CONSEJO SUPERIOR DE INVESTIGACIONES CIENTIFICAS, BLANES, GIRONA, SPAIN; MARE- MARINE AND ENVIRONMENTAL SCIENCES CENTRE, DEPARTMENT OF LIFE SCIENCES, UNIVERSITY OF COIMBRA, PORTUGAL; DEPARTMENT OF ESTUARINE AND DELTA SYSTEMS, ROYAL NETHERLANDS INSTITUTE FOR SEA RESEARCH, Y…	THE IMPLEMENTATION OF CLIMATE CHANGE MITIGATION STRATEGIES BASED ON THE CONSERVATION AND RESTORATION OF BLUE CARBON ECOSYSTEMS REQUIRES A DEEP UNDERSTANDING OF THE MAGNITUDE AND VARIABILITY IN ORGANIC CARBON (CORG) STORAGE ACROSS AND WITHIN THESE ECOSYSTEMS. THIS STUDY EXPLORED THE VARIABILITY IN SOIL CORG STOCKS AND BURIAL RATES ACROSS AND WITHIN INTERTIDAL ESTUARINE HABITATS OF THE ATLANTIC EUR…	CARBON STORAGE; ESTUARIES; LAND USE; SALTMARSHES; SEAGRASSES; TIDAL FLATS
TAVARES AI;ASSIS J;LARKIN PD;CREED JC;MAGALHÃES K;HORTA P;ENGELEN A;CARDOSO N;BARBOSA C;PONTES S;REGALLA A;ALMADA C;FERREIRA R;ABDOUL BM;EBAYE S;BOURWEISS M;DOS SANTOS CV-D;PATRÍCIO AR;TEODÓSIO A;SANTOS R;PEARSON GA;SERRAO EA	LONG RANGE GENE FLOW BEYOND PREDICTIONS FROM OCEANOGRAPHIC TRANSPORT IN A TROPICAL MARINE FOUNDATION SPECIES	2023	SCIENTIFIC REPORTS	10.1038/s41598-023-36367-y	CENTER OF MARINE SCIENCES (CCMAR-CIMAR), UNIVERSIDADE DO ALGARVE, FARO, PORTUGAL; FACULTY OF BIOSCIENCE AND AQUACULTURE, NORD UNIVERSITET, POSTBOKS 1490, BODØ, 8049, NORWAY; TEXAS A&M UNIVERSITY-CORPUS CHRISTI, CORPUS CHRISTI, TX, UNITED STATES; DEPARTAMENTO DE ECOLOGIA, UNIVERSIDADE DO ESTADO DO RIO DE JANEIRO, RJ, RIO DE JANEIRO, BRAZIL; ÁREA DE ECOLOGIA, DEPARTAMENTO DE BIOLOGIA, UNIVERSIDADE …	THE TRANSPORT OF PASSIVELY DISPERSED ORGANISMS ACROSS TROPICAL MARGINS REMAINS POORLY UNDERSTOOD. HYPOTHESES OF OCEANOGRAPHIC TRANSPORTATION POTENTIAL LACK TESTING WITH LARGE SCALE EMPIRICAL DATA. TO ADDRESS THIS GAP, WE USED THE SEAGRASS SPECIES, HALODULE WRIGHTII, WHICH IS UNIQUE IN SPANNING THE ENTIRE TROPICAL ATLANTIC. WE TESTED THE HYPOTHESIS THAT GENETIC DIFFERENTIATION ESTIMATED ACROSS ITS…
ROTH JS;OSBORNE TZ;REYNOLDS LK	WARMING AND GRAZING INDEPENDENTLY AND INTERACTIVELY IMPACT PLANT DEFENSES AND PALATABILITY	2023	OIKOS	10.1111/oik.09771	SCHOOL OF NATURAL RESOURCES AND ENVIRONMENT, UNIVERSITY OF FLORIDA, GAINESVILLE, FL, UNITED STATES; MOTE MARINE LABORATORY, SARASOTA, FL, UNITED STATES; DEPARTMENT OF SOIL, WATER, AND ECOSYSTEM SCIENCES, UNIVERSITY OF FLORIDA, GAINESVILLE, FL, UNITED STATES; WHITNEY LABORATORY FOR MARINE BIOSCIENCE, ST. AUGUSTINE, FL, UNITED STATES	THE ECOLOGICAL IMPACTS OF MULTIPLE STRESSORS ARE HARD TO PREDICT BUT IMPORTANT TO UNDERSTAND. WHEN MULTIPLE STRESSORS INFLUENCE FOUNDATION SPECIES, THE EFFECTS CAN CASCADE THROUGHOUT THE ECOSYSTEM. GULF OF MEXICO SEAGRASS ECOSYSTEMS ARE CURRENTLY EXPERIENCING A SUITE OF NOVEL STRESSORS, INCLUDING WARMER WATER TEMPERATURES AND INCREASED HERBIVORY DUE TO TROPICALIZATION AND CONSERVATION EFFORTS. WE…	CLIMATE CHANGE; GULF OF MEXICO; HERBIVORY; PLANT–HERBIVORE INTERACTIONS; SEAGRASS; TROPICALIZATION
EMMETT DUFFY J;STACHOWICZ JJ;REYNOLDS PL;HOVEL KA;JAHNKE M;SOTKA EE;BOSTROM C;BOYER KE;CUSSON M;EKLOF J;ENGELEN AH;ERIKSSON BK;JOEL FODRIE F;GRIFFIN JN;HEREU CM;HORI M;RANDALL HUGHES A;IVANOV MV;JORGENSEN P;KRUSCHEL C;LEE K-S;LEFCHECK JS;MOKSNES P-O;NAKAOKA M;O'CONNOR MI;O'CONNOR NE;ORTH RJ;PETERSON BJ;REISS H;REISS K;PAUL RICHARDSON J;ROSSI F;RUESINK JL;SCHULTZ ST;THORMAR J;TOMAS F;UNSWORTH R;VO…	A PLEISTOCENE LEGACY STRUCTURES VARIATION IN MODERN SEAGRASS ECOSYSTEMS	2022	PROCEEDINGS OF THE NATIONAL ACADEMY OF SCIENCES OF THE UNITED STATES OF AMERICA	10.1073/pnas.2121425119	TENNENBAUM MARINE OBSERVATORIES NETWORK AND MARINEGEO PROGRAM, SMITHSONIAN ENVIRONMENTAL RESEARCH CENTER, EDGEWATER, 21037, MD, UNITED STATES; DEPARTMENT OF EVOLUTION AND ECOLOGY, UNIVERSITY OF CALIFORNIA, DAVIS, 95616, CA, UNITED STATES; DEPARTMENT OF BIOLOGY, SAN DIEGO STATE UNIVERSITY, SAN DIEGO, 92182, CA, UNITED STATES; TJARNO MARINE LABORATORY, DEPARTMENT OF MARINE SCIENCES, UNIVERSITY OF G…	DISTRIBUTION OF EARTH'S BIOMES IS STRUCTURED BY THE MATCH BETWEEN CLIMATE AND PLANT TRAITS, WHICH IN TURN SHAPE ASSOCIATED COMMUNITIES AND ECOSYSTEM PROCESSES AND SERVICES. HOWEVER, THAT CLIMATE-TRAIT MATCH CAN BE DISRUPTED BY HISTORICAL EVENTS, WITH LASTING ECOSYSTEM IMPACTS. AS EARTH'S ENVIRONMENT CHANGES FASTER THAN AT ANY TIME IN HUMAN HISTORY, CRITICAL QUESTIONS ARE WHETHER AND HOW ORGANISMA…	BIOGEOGRAPHY; CLIMATE; FOUNDATION SPECIES; GENETIC STRUCTURE
GRIGNON-DUBOIS M;REZZONICO B	PHENOLIC CHEMISTRY OF THE SEAGRASS ZOSTERA MARINA LINNAEUS: FIRST ASSESSMENT OF GEOGRAPHIC VARIABILITY AMONG POPULATIONS ON A BROAD SPATIAL SCALE	2023	PHYTOCHEMISTRY	10.1016/j.phytochem.2023.113788	UNIV. BORDEAUX, EPOC, UMR 5805, PESSAC, F-33600, FRANCE	THE VARIABILITY OF THE PHENOLIC CONTENT OF THIRTEEN POPULATIONS OF ZOSTERA MARINA L. (SIX NARROW-LEAVED AND SEVEN WIDE-LEAVED ECOTYPES) FROM DIFFERENT GEOGRAPHICAL ZONES, I.E., BALTIC SEA, MEDITERRANEAN, EAST AND WEST ATLANTIC, AND EAST PACIFIC COASTS WAS EVALUATED. DEPENDING ON THE LOCATION, THREE TO FIVE PHENOLIC ACIDS AND NINE TO FOURTEEN FLAVONOIDS WERE IDENTIFIED OF WHICH AN UNDESCRIBED FLAV…	GEOGRAPHICAL VARIABILITY; LLEAF WIDTH ECOTYPES; PHENOLIC ACIDS; PHENOLIC FINGERPRINTS; QUANTITATIVE HPLC; SULFATED FLAVONOIDS; ZOSTERA MARINA; ZOSTERACEAE FAMILY
YU L;KHACHATURYAN M;MATSCHINER M;HEALEY A;BAUER D;CAMERON B;CUSSON M;EMMETT DUFFY J;JOEL FODRIE F;GILL D;GRIMWOOD J;HORI M;HOVEL K;HUGHES AR;JAHNKE M;JENKINS J;KEYMANESH K;KRUSCHEL C;MAMIDI S;MENNING DM;MOKSNES P-O;NAKAOKA M;PENNACCHIO C;REISS K;ROSSI F;RUESINK JL;SCHULTZ ST;TALBOT S;UNSWORTH R;WARD DH;DAGAN T;SCHMUTZ J;EISEN JA;STACHOWICZ JJ;VAN DE PEER Y;OLSEN JL;REUSCH TBH	OCEAN CURRENT PATTERNS DRIVE THE WORLDWIDE COLONIZATION OF EELGRASS (ZOSTERA MARINA)	2023	NATURE PLANTS	10.1038/s41477-023-01464-3	MARINE EVOLUTIONARY ECOLOGY, GEOMAR HELMHOLTZ CENTRE FOR OCEAN RESEARCH KIEL, KIEL, GERMANY; INSTITUTE OF GENERAL MICROBIOLOGY, KIEL UNIVERSITY, KIEL, GERMANY; DEPARTMENT OF PALEONTOLOGY AND MUSEUM, UNIVERSITY OF ZURICH, ZURICH, SWITZERLAND; NATURAL HISTORY MUSEUM, UNIVERSITY OF OSLO, OSLO, NORWAY; GENOME SEQUENCING CENTER, HUDSONALPHA INSTITUTE FOR BIOTECHNOLOGY, HUNTSVILLE, AL, UNITED STATES; U…	CURRENTS ARE UNIQUE DRIVERS OF OCEANIC PHYLOGEOGRAPHY AND THUS DETERMINE THE DISTRIBUTION OF MARINE COASTAL SPECIES, ALONG WITH PAST GLACIATIONS AND SEA-LEVEL CHANGES. HERE WE RECONSTRUCT THE WORLDWIDE COLONIZATION HISTORY OF EELGRASS (ZOSTERA MARINA L.), THE MOST WIDELY DISTRIBUTED MARINE FLOWERING PLANT OR SEAGRASS FROM ITS ORIGIN IN THE NORTHWEST PACIFIC, BASED ON NUCLEAR AND CHLOROPLAST GENOM…
MACLEOD K;KOCH MS;JOHNSON CR;MADDEN CJ	RESILIENCE OF RECRUITING SEAGRASS (THALASSIA TESTUDINUM) TO POREWATER H2S IN FLORIDA BAY	2023	AQUATIC BOTANY	10.1016/j.aquabot.2023.103650	BIOLOGICAL SCIENCES DEPARTMENT, AQUATIC PLANT ECOLOGY LAB, FLORIDA ATLANTIC UNIVERSITY, 777 GLADES RD, BOCA RATON, 33431, FL, UNITED STATES; COASTAL ECOSYSTEMS DIVISION, SOUTH FLORIDA WATER MANAGEMENT DISTRICT, WEST PALM BEACH, 33406, FL, UNITED STATES	MAJOR SEAGRASS DIE-OFF EVENTS (>50 KM2) ARE OCCURRING GLOBALLY WITH MORTALITY FREQUENTLY LINKED TO HYPOXIA AND EXPOSURE TO SEDIMENT-DERIVED HYDROGEN SULFIDE (H2S), A WELL-KNOWN PHYTOTOXIN. WHILE H2S INTRUSION INTO SHOOT MERISTEMATIC TISSUE IS CONSIDERED A LEADING CAUSE OF SEAGRASS MORTALITY EVENTS, H2S EFFECTS ON SUBSEQUENT RECRUITMENT IS UNCLEAR. OUR RESEARCH EXAMINED IF POREWATER H2S LIMITS THE…	ISOTOPE; MICROSENSOR; RECRUITMENT; SEAGRASS; SULFIDE
ONTIVEROS-CUADRAS JF;RUIZ-FERNÁNDEZ AC;PÉREZ-BERNAL LH;SANTIAGO-PÉREZ S;GONZÁLEZ Y GONZÁLEZ S;ÁVILA E;CARDOSO-MOHEDANO JG;SANCHEZ-CABEZA J-A	ACCUMULATION AND FLUXES OF POTENTIALLY TOXIC ELEMENTS IN A LARGE COASTAL LAGOON (SOUTHERN GULF OF MEXICO) FROM 210PB SEDIMENT CHRONOLOGIES	2022	MARINE POLLUTION BULLETIN	10.1016/j.marpolbul.2022.113839	UNIVERSIDAD NACIONAL AUTÓNOMA DE MÉXICO, INSTITUTO DE CIENCIAS DEL MAR Y LIMNOLOGÍA, UNIDAD PROCESOS OCEÁNICOS Y COSTEROS, CIUDAD UNIVERSITARIA, MÉXICO CITY, 04510, MEXICO; UNIVERSIDAD NACIONAL AUTÓNOMA DE MÉXICO, INSTITUTO DE CIENCIAS DEL MAR Y LIMNOLOGÍA, UNIDAD ACADÉMICA MAZATLÁN, CALZ. JOEL MONTES CAMARENA S/N, MAZATLÁN, 82040, MEXICO; UNIVERSIDAD NACIONAL AUTÓNOMA DE MÉXICO, FACULTAD DE CIEN…	THREE 210PB-DATED SEDIMENT CORES WERE USED TO EVALUATE THE CONTAMINATION DEGREE AND FLUX RATIOS OF POTENTIALLY TOXIC ELEMENTS (PTES; AS, CD, CR, CU, NI, PB, V, AND ZN) IN SEAGRASS MEADOWS FROM THE NORTHERN MARGIN OF TÉRMINOS LAGOON (TL), SOUTHERN GULF OF MEXICO. THE SEDIMENTS DISPLAYED MINOR CD, NI, V, AND ZN ENRICHMENTS BUT MODERATE TO STRONG ENRICHMENT BY AS. RESULTS FROM A CHEMOMETRIC ANALYSIS…	<SUP>210</SUP>PB DATING; FLUX RATIOS; GULF OF MEXICO; POTENTIALLY TOXIC ELEMENTS; SEAGRASS; SEDIMENT POLLUTION
KEVREKIDIS K;KEVREKIDIS T;MOGIAS A;BOUBONARI T;KANTARIDOU F;KAISARI N;MALEA P;DOUNAS C;THESSALOU-LEGAKI M	FISHERIES BIOLOGY AND BASIC LIFE-CYCLE CHARACTERISTICS OF THE INVASIVE BLUE CRAB CALLINECTES SAPIDUS RATHBUN IN THE ESTUARINE AREA OF THE EVROS RIVER (NORTHEAST AEGEAN SEA, EASTERN MEDITERRANEAN)	2023	JOURNAL OF MARINE SCIENCE AND ENGINEERING	10.3390/jmse11030462	DICENTRALIZED ADMINISTRATION OF MACEDONIA-THRACE, KALAMARIA, THESSALONIKI, 55131, GREECE; LABORATORY OF ENVIRONMENTAL RESEARCH AND EDUCATION, DEMOCRITUS UNIVERSITY OF THRACE, ALEXANDROUPOLIS, 68100, GREECE; INSTITUTE OF BOTANY, SCHOOL OF BIOLOGY, ARISTOTLE UNIVERSITY OF THESSALONIKI, THESSALONIKI, 54124, GREECE; INSTITUTE OF MARINE BIOLOGY, BIOTECHNOLOGY AND AQUACULTURE-IMBBC, HELLENIC CENTRE FOR…	THE CATCH PER UNIT EFFORT (CPUE), POPULATION STRUCTURE, SEX RATIO, AND REPRODUCTIVE ASPECTS OF THE INVASIVE BLUE CRAB CALLINECTES SAPIDUS RATHBUN WERE STUDIED IN MONOLIMNI LAGOON AND THE ADJACENT COASTAL WATERS IN THE ESTUARINE AREA OF THE EVROS RIVER (NORTHEAST AEGEAN SEA, EASTERN MEDITERRANEAN). THE CPUE VARIED BOTH SEASONALLY AND SPATIALLY; HIGHER VALUES WERE RECORDED IN SUMMER AND FALL IN THE…	AEGEAN SEA; BLUE CRAB; CALLINECTES SAPIDUS; CPUE; EASTERN MEDITERRANEAN; EVROS DELTA; INVASIVE; LIFE CYCLE; POPULATION STRUCTURE; REPRODUCTIVE ASPECTS; SEX RATIO
MONTERO-HIDALGO M;TUYA F;OTERO-FERRER F;HAROUN R;SANTOS-MARTÍN F	MAPPING AND ASSESSING SEAGRASS MEADOWS CHANGES AND BLUE CARBON UNDER PAST, CURRENT, AND FUTURE SCENARIOS	2023	SCIENCE OF THE TOTAL ENVIRONMENT	10.1016/j.scitotenv.2023.162244	REY JUAN CARLOS UNIVERSITY, CHEMICAL AND ENVIRONMENTAL TECHNOLOGY DEPARTMENT, MADRID, SPAIN; BIODIVERSITY AND CONSERVATION RESEARCH GROUP, IU-ECOAQUA, UNIVERSIDAD DE LAS PALMAS DE GRAN CANARIA, TELDE, SPAIN	SEAGRASSES STORE LARGE AMOUNTS OF BLUE CARBON AND MITIGATE CLIMATE CHANGE, BUT THEY HAVE SUFFERED STRONG REGRESSIONS WORLDWIDE IN RECENT DECADES. BLUE CARBON ASSESSMENTS MAY SUPPORT THEIR CONSERVATION. HOWEVER, EXISTING BLUE CARBON MAPS ARE STILL SCARCE AND FOCUSED ON CERTAIN SEAGRASS SPECIES, SUCH AS THE ICONIC GENUS POSIDONIA, AND INTERTIDAL AND VERY SHALLOW SEAGRASSES (<10 M DEPTH), WHILE DEEP…	ATLANTIC; CANARY ISLANDS; CYMODOCEA NODOSA; ECOSYSTEM SERVICES; INVEST BLUE CARBON MODEL; MARINE SPATIAL PLANNING
LEBRASSE MC;SCHAEFFER BA;COFFER MM;WHITMAN PJ;ZIMMERMAN RC;HILL VJ;ISLAM KA;LI J;OSBURN CL	TEMPORAL STABILITY OF SEAGRASS EXTENT, LEAF AREA, AND CARBON STORAGE IN ST. JOSEPH BAY, FLORIDA: A SEMI-AUTOMATED REMOTE SENSING ANALYSIS	2022	ESTUARIES AND COASTS	10.1007/s12237-022-01050-4	ORISE FELLOW, OFFICE OF RESEARCH AND DEVELOPMENT, U.S. ENVIRONMENTAL PROTECTION AGENCY, DURHAM, NC, UNITED STATES; DEPARTMENT OF MARINE, EARTH AND ATMOSPHERIC SCIENCES, NORTH CAROLINA STATE UNIVERSITY, RALEIGH, NC, UNITED STATES; OFFICE OF RESEARCH AND DEVELOPMENT, U.S. ENVIRONMENTAL PROTECTION AGENCY, DURHAM, NC, UNITED STATES; DEPARTMENT OF OCEAN AND EARTH SCIENCES, OLD DOMINION UNIVERSITY, NOR…	SEAGRASSES ARE GLOBALLY RECOGNIZED FOR THEIR CONTRIBUTION TO BLUE CARBON SEQUESTRATION. HOWEVER, ACCURATE QUANTIFICATION OF THEIR CARBON STORAGE CAPACITY REMAINS UNCERTAIN DUE, IN PART, TO AN INCOMPLETE INVENTORY OF GLOBAL SEAGRASS EXTENT AND ASSESSMENT OF ITS TEMPORAL VARIABILITY. FURTHERMORE, SEAGRASSES ARE UNDERGOING SIGNIFICANT DECLINE GLOBALLY, WHICH HIGHLIGHTS THE URGENT NEED TO DEVELOP CHA…	CARBON; LANDSAT; LEAF AREA INDEX; SEAGRASS; SUBMERGED AQUATIC VEGETATION; TREND ANALYSIS
CONGDON VM;HALL MO;FURMAN BT;CAMPBELL JE;DURAKO MJ;GOODIN KL;DUNTON KH	COMMON ECOLOGICAL INDICATORS IDENTIFY CHANGES IN SEAGRASS CONDITION FOLLOWING DISTURBANCES IN THE GULF OF MEXICO	2023	ECOLOGICAL INDICATORS	10.1016/j.ecolind.2023.111090	UNIVERSITY OF TEXAS AT AUSTIN MARINE SCIENCE INSTITUTE, 750 CHANNEL VIEW DRIVE, PORT ARANSAS, 78373, TX, UNITED STATES; FLORIDA FISH WILDLIFE CONSERVATION COMMISSION, FLORIDA FISH AND WILDLIFE RESEARCH INSTITUTE, 100 EIGHTH AVENUE, SOUTHEAST, ST. PETERSBURG, 33701, FL, UNITED STATES; INSTITUTE OF ENVIRONMENT, COASTLINES AND OCEANS DIVISION, DEPARTMENT OF BIOLOGICAL SCIENCES, FLORIDA INTERNATIONAL…	SEAGRASSES ARE LONG-LIVED, CLONAL PLANTS THAT CAN INTEGRATE FLUCTUATIONS IN ENVIRONMENTAL CONDITIONS OVER A RANGE OF TEMPORAL SCALES, FROM DAYS TO YEARS, AND CAN ACT AS BAROMETERS OF COASTAL CHANGE. THERE ARE MANY ESTIMATED SEAGRASS TRAITS AND ECOSYSTEM PARAMETERS THAT HAVE THE POTENTIAL TO REFLECT ECOSYSTEM STATUS, LINKING SEAGRASS CONDITION TO NATURAL AND ANTHROPOGENIC DRIVERS OF CHANGE. WE IDE…	BIOINDICATOR; DISTURBANCE; FLORIDA BAY; FLORIDA KEYS NATIONAL MARINE SANCTUARY; MORPHOMETRIC; TEXAS
GRIGNON-DUBOIS M;REZZONICO B	SEASONAL AND INTERANNUAL VARIABILITY IN THE PHENOLIC CONTENT OF THE SEAGRASS NANOZOSTERA NOLTEI: CHARACTERIZATION OF SUITABLE CANDIDATES FOR THE MONITORING OF SEAGRASS HEALTH	2023	DIVERSITY	10.3390/d15121210	ENVIRONNEMENTS ET PALÉOENVIRONNEMENTS OCÉANIQUES ET CONTINENTAUX (EPOC, UMR 5805), UNIVERSITÉ DE BORDEAUX, PESSAC, F-33600, FRANCE	DEVELOPING EARLY WARNING INDICATORS TO ACCURATELY DETECT ECOSYSTEM DISTURBANCES IS VITAL FOR ENHANCING ECOSYSTEM MANAGEMENT. THE SEASONAL AND INTERANNUAL VARIABILITY OF THE PHENOLIC CONTENT OF NANOZOSTERA NOLTEI FROM ARCACHON BAY, FRANCE, WAS EXPLORED OVER 47 CONSECUTIVE MONTHS TO IDENTIFY SUITABLE EARLY INDICATORS OF THE STATE OF SEAGRASS BEDS. FIVE PHENOLIC ACID DERIVATIVES AND EIGHT FLAVONOIDS…	HPLC; MS; NANOZOSTERA NOLTEI; NMR; PHENOLIC CONTENT; PHENOLIC INDICATORS; SEASONAL AND INTERANNUAL VARIABILITY; TIME–SERIES ANALYSIS; UV; ZOSTERACEAE
GARCÍA-TRASVIÑA JÁ;PECH D;CALLEJAS JIMÉNEZ ME;DE JESUS-NAVARRETE A	DIEL VARIATION OF THE EPIBENTHIC COMMUNITY ASSOCIATED WITH SEAGRASSES IN A SUBTROPICAL BIOSPHERE RESERVE	2023	ESTUARINE, COASTAL AND SHELF SCIENCE	10.1016/j.ecss.2023.108389	LABORATORIO DE BIODIVERSIDAD MARINA Y CAMBIO CLIMÁTICO (BIOMARCCA), EL COLEGIO DE LA FRONTERA SUR, CAMPECHE, LERMA, MEXICO; DEPARTAMENTO DE OBSERVACIÓN Y ESTUDIO DE LA TIERRA, LA ATMÓSFERA Y EL OCÉANO, EL COLEGIO DE LA FRONTERA SUR, CHETUMAL, MEXICO; DEPARTAMENTO DE SISTEMÁTICA Y ECOLOGÍA ACUÁTICA, EL COLEGIO DE LA FRONTERA SUR, AV. CENTENARIO KM 5.5, QUINTANA ROO, CHETUMAL, MEXICO	WE EVALUATED THE DIEL VARIABILITY OF ABUNDANCE AND SPECIES DIVERSITY OF THE EPIBENTHIC COMMUNITY ASSOCIATED WITH SEAGRASSES IN LOS PETENES BIOSPHERE RESERVE (LPBR) IN THE SOUTHWESTERN GULF OF MEXICO. FOR THIS PURPOSE, FOUR COLLECTION CAMPAIGNS WERE CONDUCTED (RAINY SEASON: OCTOBER 2011 AND JUNE 2016, DRY SEASON: MARCH 2012 AND 2016) IN A DIEL CYCLE WITH A PERIODICITY OF 3 H. OUR RESULTS SHOWED SI…	BENTHIC EPIFAUNA; DIEL VARIATION; GULF OF MEXICO; LOS PETENES BIOSPHERE RESERVE; SEAGRASSES
GUETE-SALAZAR C;BARROS J;VELASCO LA	SPAWNING, LARVAL CULTURE, SETTLEMENT AND JUVENILE PRODUCTION OF THE WEST INDIAN SEA EGG, TRIPNEUSTES VENTRICOSUS (LAMARCK, 1816), UNDER HATCHERY CONDITIONS	2021	AQUACULTURE	10.1016/j.aquaculture.2021.737059	LABORATORIO DE MOLUSCOS Y MICROALGAS, UNIVERSIDAD DEL MAGDALENA, CARRERA 2 NO 18-27, TAGANGA, SANTA MARTA, COLOMBIA	TRIPNEUSTES VENTRICOSUS IS A COMMERCIALLY IMPORTANT SPECIES OF SEA URCHIN NATIVE OF THE TROPICAL ATLANTIC OCEAN. WITH THE PURPOSE OF PROVIDING A SCIENTIFIC BASIS FOR THE DEVELOPMENT OF ITS PRODUCTION BY AQUACULTURE, SEVERAL EXPERIMENTS WERE PERFORMED UNDER HATCHERY CONDITIONS, INCLUDING SPAWNING INDUCTION, LARVAL CULTURE, SETTLEMENT AND JUVENILE CULTURE. THE EFFICIENCY OF DIFFERENT SPAWNING STIMU…	EMBRYO DEVELOPMENT; GROWTH; LARVAE; POST-LARVAE; REPRODUCTION; SURVIVAL; WHITE SEA URCHIN
UNSWORTH RKF;HIGGS A;WALTER B;CULLEN-UNSWORTH LC;INMAN I;JONES BL	CANOPY ACCUMULATION: ARE SEAGRASS MEADOWS A SINK OF MICROPLASTICS?	2021	OCEANS	10.3390/oceans2010010	PROJECT SEAGRASS, 33 PARK PLACE, CARDIFF, CF10 3BA, UNITED KINGDOM; SEAGRASS ECOSYSTEM RESEARCH GROUP, COLLEGE OF SCIENCE, SWANSEA UNIVERSITY, WALLACE BUILDING, SWANSEA, SA2 8PP, UNITED KINGDOM; SUSTAINABLE PLACES RESEARCH INSTITUTE, CARDIFF UNIVERSITY, 33 PARK PLACE, CARDIFF, CF10 3BA, UNITED KINGDOM; DEPARTMENT OF ECOLOGY, ENVIRONMENT AND PLANT SCIENCES, STOCKHOLM UNIVERSITY, STOCKHOLM, 106 91,…	A GROWING BODY OF RESEARCH IS DOCUMENTING THE ACCUMULATION OF MICROPLASTICS WITHIN MARINE SEDIMENTS AROUND THE WORLD. THE HYDRODYNAMIC INFLUENCES OF SEAGRASSES IN COASTAL ENVIRONMENTS ARE SHOWN TO INCREASE SEDIMENTATION OF FINER PARTICLES AND AS A RESULT THERE HAS BEEN SPECULATION THAT THIS ATTRIBUTE WILL LEAD TO SEAGRASS MEADOWS ACTING AS A SITE OF ELEVATED MICROPLASTIC CONTAMINATION. TO DATE A …	COASTAL; EELGRASS; INTERTIDAL; MARINE; MICROBEADS; POLLUTION; SEAGRASS; SEASCAPE; SEDIMENT; ZOSTERA
RODIL IF;ATTARD KM;GUSTAFSSON C;NORKKO A	VARIABLE CONTRIBUTIONS OF SEAFLOOR COMMUNITIES TO ECOSYSTEM METABOLISM ACROSS A GRADIENT OF HABITAT-FORMING SPECIES	2021	MARINE ENVIRONMENTAL RESEARCH	10.1016/j.marenvres.2021.105321	TVÄRMINNE ZOOLOGICAL STATION, UNIVERSITY OF HELSINKI, HANKO, FINLAND; DEPARTAMENTO DE BIOLOGÍA, INSTITUTO UNIVERSITARIO DE INVESTIGACIÓN MARINA (INMAR), UNIVERSITY OF CÁDIZ, SPAIN; BALTIC SEA CENTRE, STOCKHOLM UNIVERSITY, STOCKHOLM, SWEDEN; DEPARTMENT OF BIOLOGY, UNIVERSITY OF SOUTHERN DENMARK, ODENSE, DENMARK	THE CONTRIBUTIONS OF HABITAT-FORMING SPECIES TO THE BIODIVERSITY AND ECOSYSTEM PROCESSES OF MARINE AND TERRESTRIAL ECOSYSTEMS ARE WIDELY RECOGNIZED. AQUATIC PLANTS ARE CONSIDERED FOUNDATION SPECIES IN SHALLOW ECOSYSTEMS, AS THEY MAINTAIN BIODIVERSITY AND SUSTAIN MANY ECOSYSTEM FUNCTIONS SUCH AS PRIMARY PRODUCTION AND RESPIRATION. DESPITE THE INCREASING AMOUNT OF BIODIVERSITY-ECOSYSTEM FUNCTIONING…	AQUATIC PLANTS; BALTIC SEA; BIOMASS-DENSITY RELATIONSHIPS; MACROFAUNA; MICROPHYTOBENTHOS; SEAFLOOR OXYGEN FLUXES; ZOSTERA MARINA
ARMENTEROS M;DÍAZ-ASENCIO M;PERAZA-ESCARRÁ R;FERNÁNDEZ-GARCÉS R;MARTÍNEZ-SUÁREZ A;KENNEY WF;BRENNER M	MOLLUSK DEATH ASSEMBLAGES IN 210PB-DATED MARINE SEDIMENT CORES REVEAL RECENT BIOTIC CHANGES IN THE GULF OF GUANAHACABIBES, NW CUBA	2021	MARINE ENVIRONMENTAL RESEARCH	10.1016/j.marenvres.2021.105477	CENTRO DE INVESTIGACIONES MARINAS, UNIVERSIDAD DE LA HABANA. 16 # 114, PLAYA, 11300, HABANA, CUBA; ESCUELA NACIONAL DE ESTUDIOS SUPERIORES. UNIDAD MÉRIDA. UNAM, CARRETERA MÉRIDA-TETIZ KM. 4.5. UCÚ, CP97357, YUCATÁN, MEXICO; CENTRO DE ESTUDIOS AMBIENTALES DE CIENFUEGOS. CARRETERA CASTILLO DE JAGUA, CIENFUEGOS, CUBA; LAND USE AND ENVIRONMENTAL CHANGE INSTITUTE, UNIVERSITY OF FLORIDA. GAINESVILLE, F…	WE INVESTIGATED STRATIGRAPHIC CHANGES IN MOLLUSK DEATH ASSEMBLAGES AND GEOCHEMISTRY IN SEDIMENT CORES FROM FOUR SEAGRASS BEDS AND ONE UNVEGETATED SITE IN THE GULF OF GUANAHACABIBES (GG), NW CUBA. THERE WAS A TRANSITION FROM MANGROVE TO SEAGRASS BEDS, ASSOCIATED WITH SEA LEVEL RISE ∼6000 YEARS AGO. SEDIMENT ACCUMULATION RATES DURING THE LAST CENTURY SHOWED A GENERAL RISE, BUT INCREASED SHARPLY AFT…	<SUP>14</SUP>C DATING; <SUP>210</SUP>PB DATING; BENTHIC ECOLOGY; BIODIVERSITY; GULF OF MEXICO; MOLLUSKS; SEAGRASS; TROPHIC GUILD
ALLCOCK KE;KAMEL SJ;WILLEBOORDSE PL;LONG ZT;JARVIS JC	SPATIOTEMPORAL VARIATION IN PATTERNS OF GENETIC DIVERSITY, GENETIC STRUCTURE, AND LIFE HISTORY ACROSS ZOSTERA MARINA MEADOWS IN NORTH CAROLINA, USA	2022	MARINE ECOLOGY PROGRESS SERIES	10.3354/meps13958	DEPARTMENT OF BIOLOGY AND MARINE BIOLOGY, CENTER FOR MARINE SCIENCE, UNIVERSITY OF NORTH CAROLINA WILMINGTON, WILMINGTON, 28409, NC, UNITED STATES	SEAGRASS MEADOWS ARE SOME OF THE MOST PRODUCTIVE MARINE PLANT ECOSYSTEMS IN THE WORLD, YET THEIR LOSS CONTINUES ON A GLOBAL SCALE. ZOSTERA MARINA, AN ECOLOGICALLY IMPORTANT FOUNDATION SPECIES, REPRODUCES BOTH SEXUALLY AND ASEXUALLY, YIELDING DIFFERENT LEVELS OF GENETIC DIVERSITY THROUGHOUT ITS RANGE, WHICH IN TURN CAN INFLUENCE RESISTANCE TO, AND RESILIENCE FROM, ENVIRONMENTAL DISTURBANCES. UNDER…	CLIMATE CHANGE; GENETIC DIVERSITY; TEMPORAL STABILITY; ZOSTERA MARINA
JAMES RK;LYNCH A;HERMAN PMJ;VAN KATWIJK MM;VAN TUSSENBROEK BI;DIJKSTRA HA;VAN WESTEN RM;VAN DER BOOG CG;KLEES R;PIETRZAK JD;SLOBBE C;BOUMA TJ	TROPICAL BIOGEOMORPHIC SEAGRASS LANDSCAPES FOR COASTAL PROTECTION: PERSISTENCE AND WAVE ATTENUATION DURING MAJOR STORMS EVENTS	2021	ECOSYSTEMS	10.1007/s10021-020-00519-2	DEPARTMENT OF ESTUARINE AND DELTA SYSTEMS, NIOZ ROYAL NETHERLANDS INSTITUTE FOR SEA RESEARCH AND UTRECHT UNIVERSITY, KORRINGAWEG 7, YERSEKE, 4401 NT, NETHERLANDS; GRONINGEN INSTITUTE FOR EVOLUTIONARY LIFE SCIENCES, UNIVERSITY OF GRONINGEN, GRONINGEN, NETHERLANDS; DEPARTMENT OF ENVIRONMENTAL SCIENCES, WAGENINGEN UNIVERSITY & RESEARCH, DROEVENDAALSESTEEG 4, WAGENINGEN, 6708 PB, NETHERLANDS; DEPARTM…	THE INTENSITY OF MAJOR STORM EVENTS GENERATED WITHIN THE ATLANTIC BASIN IS PROJECTED TO RISE WITH THE WARMING OF THE OCEANS, WHICH IS LIKELY TO EXACERBATE COASTAL EROSION. NATURE-BASED FLOOD DEFENCE HAS BEEN PROPOSED AS A SUSTAINABLE AND EFFECTIVE SOLUTION TO PROTECT COASTLINES. HOWEVER, THE ABILITY OF NATURAL ECOSYSTEMS TO WITHSTAND MAJOR STORMS LIKE TROPICAL HURRICANES HAS YET TO BE THOROUGHLY …	CYCLONE; HURRICANE; NATURAL DISTURBANCE; SEAGRASS ECOLOGY; THALASSIA; TROPICAL ECOSYSTEMS
BELGRAD BA;CORREIA KM;DARNELL KM;DARNELL MZ;HAYES CT;HALL MO;FURMAN BT;MARTIN CW;SMEE DL	ENVIRONMENTAL DRIVERS OF SEAGRASS-ASSOCIATED NEKTON ABUNDANCE ACROSS THE NORTHERN GULF OF MEXICO	2021	ESTUARIES AND COASTS	10.1007/s12237-021-00927-0	DAUPHIN ISLAND SEA LAB, DAUPHIN ISLAND, 36528, AL, UNITED STATES; DEPARTMENT OF LIFE SCIENCES, TEXAS A&M UNIVERSITY-CORPUS CHRISTI, CORPUS CHRISTI, 78412, TX, UNITED STATES; DEPARTMENT OF MARINE SCIENCES, UNIVERSITY OF SOUTH ALABAMA, MOBILE, 36688, AL, UNITED STATES; DIVISION OF COASTAL SCIENCES, SCHOOL OF OCEAN SCIENCE AND ENGINEERING, THE UNIVERSITY OF SOUTHERN MISSISSIPPI, OCEAN SPRINGS, 39564…	SMALL VARIATIONS IN ENVIRONMENTAL PARAMETERS CAN SUBSTANTIALLY ALTER SPECIES COMPOSITION, BUT THE EXTENT TO WHICH DIFFERENT SPECIES RESPOND TO THESE CHANGES REMAINS OBSCURE. A SYNOPTIC SURVEY OF SEAGRASS-ASSOCIATED FAUNAL COMMUNITIES WAS PERFORMED ACROSS THE GULF OF MEXICO USING OTTER TRAWLS COUPLED WITH SEAGRASS AND WATER QUALITY ASSESSMENTS. THE ABUNDANCE OF EIGHT CENTRAL SEAGRASS INHABITANTS, …	COMMUNITY STRUCTURE; FISH; HABITAT COMPLEXITY; LARGE SCALE; PLANT-ANIMAL INTERACTIONS; SHRIMP
MAGALHÃES KM;ROSA FILHO JS;TEIXEIRA CEP;COELHO-JR C;LIMA MCS;COSTA SOUZA AM;SOARES MO	OIL AND PLASTIC SPILL: 2021 AS ANOTHER CHALLENGING YEAR FOR MARINE CONSERVATION IN THE SOUTH ATLANTIC OCEAN	2022	MARINE POLICY	10.1016/j.marpol.2022.105076	PROGRAMA DE PÓS-GRADUAÇÃO EM BIODIVERSIDADE (PPGBIO), UNIVERSIDADE FEDERAL RURAL DE PERNAMBUCO (UFRPE), R. DOM MANOEL DE MEDEIROS, S/N - DOIS IRMÃOS, PE, RECIFE, CEP.52171–900, BRAZIL; DEPARTAMENTO DE BIOLOGIA, UNIVERSIDADE FEDERAL RURAL DE PERNAMBUCO (UFRPE), R. DOM MANOEL DE MEDEIROS, S/N - DOIS IRMÃOS, PE, RECIFE, CEP.52171–900, BRAZIL; LABORATÓRIO DE BENTOS, DEPARTAMENTO DE OCEANOGRAFIA, UNIV…	AFTER TWO YEARS OF THE MOST EXTENSIVE (2890 KM OF COASTLINE AFFECTED) OIL SPILL ON THE BRAZILIAN COAST (2019), A NEW EVENT OF UNKNOWN ORIGIN BROUGHT ABOUT 1.3 TONS OF PLASTICS AND OIL TO THE FERNANDO DE NORONHA ARCHIPELAGO; FORMED BY 21 OCEANIC ISLANDS WITH HIGH ENDEMISM, PRODUCTIVITY AND UNIQUE ECOSYSTEMS SUCH AS RICH SEAGRASS AND RHODOLITH BEDS AND THE ONLY INSULAR MANGROVE ECOSYSTEM IN THE SOU…	BRAZIL; FERNANDO DE NORONHA ARCHIPELAGO; MANGROVE; OIL STAIN; PLASTICS; SEAGRASS BEDS
BADEN S;FREDRIKSEN S;CHRISTIE H;ERIANDER L;GUSTAFSSON C;HOLMER M;OLESEN B;THORMAR J;BOSTRÖM C	EFFECTS OF DEPTH AND OVERGROWTH OF EPHEMERAL MACROALGAE ON A REMOTE SUBTIDAL NE ATLANTIC EELGRASS (ZOSTERA MARINA) COMMUNITY	2022	MARINE POLLUTION BULLETIN	10.1016/j.marpolbul.2022.113497	BIOLOGY AND ENVIRONMENTAL SCIENCE, UNIVERSITY OF GOTHENBURG, KRISTINEBERG 122, FISKEBÄCKSKIL, 45178, SWEDEN; DEPARTMENT OF BIOSCIENCES, UNIVERSITY OF OSLO, PO BOX 1066 BLINDERN, OSLO, 0316, NORWAY; NORWEGIAN INSTITUTE FOR WATER RESEARCH, ØKERNVEIEN 94, OSLO, 0579, NORWAY; DEPARTMENT OF MARINE SCIENCES, UNIVERSITY OF GOTHENBURG, BOX 461, GOTHENBURG, 40530, SWEDEN; TVÄRMINNE ZOOLOGICAL STATION, UNI…	WE CONDUCTED A SHORT-TERM FIELD SAMPLING COMPLEMENTED WITH TIME INTEGRATING STABLE ISOTOPE ANALYSIS TO HOLISTICALLY INVESTIGATE STATUS AND ECOLOGICAL INTERACTIONS IN A REMOTE NE ATLANTIC ZOSTERA MARINA MEADOW. WE FOUND HIGH NUTRIENT WATER CONCENTRATIONS, LARGE BIOMASS OF FAST-GROWING, EPHEMERAL MACROALGAE, LOW ABUNDANCE, AND BIODIVERSITY OF EPIFAUNA AND A FOOD WEB WITH THORNBACK RAY (RAJA CLAVATA…	AQUACULTURE AND FISHERY; ECOLOGICAL INTERACTIONS; NE ATLANTIC; WATER AND SEDIMENT BIOGEOCHEMISTRY; ZOSTERA MARINA SPECIES COMPONENTS
MURPHY GEP;KELLY NE;LOTZE HK;WONG MC	INCORPORATING ANTHROPOGENIC THRESHOLDS TO IMPROVE UNDERSTANDING OF CUMULATIVE EFFECTS ON SEAGRASS BEDS	2022	FACETS	10.1139/facets-2021-0130	BEDFORD INSTITUTE OF OCEANOGRAPHY, FISHERIES AND OCEANS CANADA, 1 CHALLENGER DRIVE, DARTMOUTH, B2Y 4A2, NS, CANADA; DEPARTMENT OF BIOLOGY, DALHOUSIE UNIVERSITY, HALIFAX, B3H 4R2, NS, CANADA	CUMULATIVE HUMAN IMPACT ANALYSIS IS A PROMISING MANAGEMENT TOOL TO ESTIMATE THE IMPACTS OF STRESSORS ON ECOSYSTEMS CAUSED BY MULTIPLE HUMAN ACTIVITIES. HOWEVER, CONNECTING CUMULATIVE IMPACT SCORES TO ACTUAL ECOSYSTEM CHANGE AT APPROPRIATE SPATIAL SCALES REMAINS CHALLENGING. HERE, WE CALCULATED CUMULATIVE EFFECTS (CE) SCORES FOR 187 SEAGRASS BEDS IN ATLANTIC CANADA THAT ACCOUNTS FOR BOTH BAY-SCALE…	ANTHROPOGENIC IMPACTS; COASTAL ECOSYSTEMS; COASTAL MANAGEMENT; CONSERVATION PLANNING; CUMULATIVE EFFECTS; HUMAN ACTIVITIES; SEAGRASS; THRESHOLDS; ZOSTERA MARINA
CLARKSON E;BESERES POLLACK J	CHARACTERIZING FISH–HABITAT ASSOCIATIONS THROUGH PAIRED FISHERIES-INDEPENDENT AND IN SITU HABITAT ASSESSMENTS	2021	NORTH AMERICAN JOURNAL OF FISHERIES MANAGEMENT	10.1002/nafm.10530	COLLEGE OF SCIENCE AND ENGINEERING, DEPARTMENT OF LIFE SCIENCES, 6300 OCEAN DRIVE, CORPUS CHRISTI, 78412, TX, UNITED STATES; HARTE RESEARCH INSTITUTE FOR GULF OF MEXICO STUDIES, TEXAS A&M UNIVERSITY–CORPUS CHRISTI, 6300 OCEAN DRIVE, CORPUS CHRISTI, TEXAS, 78412, UNITED STATES	ESTUARINE HABITAT HAS A SIGNIFICANT INFLUENCE ON THE GROWTH, RECRUITMENT, AND SURVIVAL OF FISH AND INVERTEBRATE SPECIES, AND UNDERSTANDING HABITAT DYNAMICS CAN IMPROVE FISHERIES MANAGEMENT. HOWEVER, THE COST AND EFFORT ASSOCIATED WITH HABITAT MONITORING CAN BE LIMITING, AND MANY LARGE-SCALE FISHERIES-INDEPENDENT MONITORING PROGRAMS DO NOT CAPTURE HABITAT AND BIOLOGICAL DATA CONCURRENTLY. CONSEQUE…
BOUTOUMIT S;MAANAN M;EL KAMCHA R;BOUOUAROUR O;EL HADAD H;ANHICHEM M;BAALI A;POUZET P;BAZAIRI H	SEASONAL TRENDS IN BENTHIC MACROFAUNA COMMUNITIES AND THEIR RELATIONSHIP WITH ENVIRONMENTAL FACTORS IN AN ATLANTIC LAGOONAL SYSTEM	2022	BIOLOGIA	10.1007/s11756-022-01043-5	BIOBIO RESEARCH CENTER, BIOECOGEN LABORATORY, FACULTY OF SCIENCES, MOHAMMED V UNIVERSITY IN RABAT, 4 AVENUE IBN BATTOUTA, RABAT, 10106, MOROCCO; LETG UMR CNRS 6554, UNIVERSITY OF NANTES, CEDEX 3, NANTES, 44312, FRANCE; INSTITUT NATIONAL DE RECHERCHE HALIEUTIQUE, FISHERY DEPARTMENT, CASABLANCA, MOROCCO; UNIVERSITY OF NANTES, UMS 3281 OSUNA – OR2C, UMR 6554 LETG, NANTES, FRANCE; INSTITUTE OF LIFE A…	WE STUDIED BENTHIC COMMUNITIES WITH DIFFERENT TYPES OF HABITATS IN THE MOULAY BOUSSELHAM LAGOON DURING THE WINTER AND SUMMER OF 2019. WE AIMED TO INVESTIGATE BIODIVERSITY TRENDS ACROSS A SCALE OF SEASONAL VARIATION. THE LOWEST WATER TEMPERATURES WERE RECORDED DOWNSTREAM. THIS REFLECTS THE INFLUENCE OF COLD OCEANIC WATERS AT THE LAGOON ENTRANCE WHILE THE SALINITY SHOWS A DECREASING GRADIENT FROM D…	BENTHIC MACROFAUNA; MOROCCO; MOULAY BOUSSELHAM LAGOON; TEMPORAL VARIATION
BENMOKHTAR S;ROBIN M;MAANAN M;BAZAIRI H	MAPPING AND QUANTIFICATION OF THE DWARF EELGRASS ZOSTERA NOLTEI USING A RANDOM FOREST ALGORITHM ON A SPOT 7 SATELLITE IMAGE	2021	ISPRS INTERNATIONAL JOURNAL OF GEO-INFORMATION	10.3390/ijgi10050313	BIOBIO RESEARCH CENTER, BIOECOGEN LABORATORY, FACULTY OF SCIENCES, MOHAMMED V UNIVERSITY, RABAT, RABAT, 1014, MOROCCO; INSTITUTE OF GEOGRAPHY, UNIVERSITY OF NANTES, NANTES, 44035, FRANCE	THE DWARF EELGRASS ZOSTERA NOLTEI HORNEMANN (Z. NOLTEI) IS THE MOST DOMINANT SEAGRASS IN SEMI-ENCLOSED COASTAL SYSTEMS OF THE ATLANTIC COAST OF MOROCCO. THE SPECIES IS EXPERIENCING A WORLDWIDE DECLINE AND MONITORING THE EXTENT OF ITS MEADOWS WOULD BE A USEFUL APPROACH TO ESTIMATE THE IMPACTS OF NATURAL AND ANTHROPOGENIC STRESSORS. HERE, WE AIMED TO MAP THE Z. NOLTEI MEADOWS IN THE MERJA ZERGA COA…	MACHINE LEARNING CLASSIFICATION; RANDOM FOREST; REMOTE SENSING; SEAGRASS; VEGETATION INDICES
DUNIC JC;BROWN CJ;CONNOLLY RM;TURSCHWELL MP;CÔTÉ IM	LONG-TERM DECLINES AND RECOVERY OF MEADOW AREA ACROSS THE WORLD’S SEAGRASS BIOREGIONS	2021	GLOBAL CHANGE BIOLOGY	10.1111/gcb.15684	DEPARTMENT OF BIOLOGICAL SCIENCES, SIMON FRASER UNIVERSITY, BURNABY, BC, CANADA; COASTAL AND MARINE RESEARCH CENTRE, AUSTRALIAN RIVERS INSTITUTE, SCHOOL OF ENVIRONMENT AND SCIENCE, GRIFFITH UNIVERSITY, GOLD COAST, QLD, AUSTRALIA	AS HUMAN IMPACTS INCREASE IN COASTAL REGIONS, THERE IS CONCERN THAT CRITICAL HABITATS THAT PROVIDE THE FOUNDATION OF ENTIRE ECOSYSTEMS ARE IN DECLINE. SEAGRASS MEADOWS FACE GROWING THREATS SUCH AS POOR WATER QUALITY AND COASTAL DEVELOPMENT. TO DETERMINE THE STATUS OF SEAGRASS MEADOWS OVER TIME, WE RECONSTRUCTED TIME SERIES OF MEADOW AREA FROM 175 STUDIES THAT SURVEYED 547 SITES AROUND THE WORLD. …	ATTRIBUTION; COASTAL ECOSYSTEMS; GLOBAL CHANGE; META-ANALYSIS; RECONSTRUCTION; SEAGRASS; TIME SERIES
BELLISARIO B;CAMISA F;ABBATTISTA C;CIMMARUTA R	DETERMINANTS OF DIFFERENT FACETS OF BETA DIVERSITY IN MEDITERRANEAN MARINE AMPHIPODS	2021	MARINE BIOLOGY	10.1007/s00227-021-03905-z	TUSCIA UNIVERSITY OF VITERBO, LARGO DELL’UNIVERSITÀ SNC, BLOCCO C, VITERBO, 01100, ITALY	RELYING ON A PURELY TAXONOMIC VIEW OF DIVERSITY MAY IGNORE THE FACT THAT ECOLOGICAL COMMUNITIES CAN BE CONSTITUTED OF SPECIES HAVING BOTH DISTINCT EVOLUTIONARY HISTORIES AND FUNCTIONAL CHARACTERISTICS. THUS, CONSIDERING HOW THE MULTIPLE FACETS OF DIVERSITY VARY ALONG ENVIRONMENTAL AND GEOGRAPHIC GRADIENTS MAY PROVIDE INSIGHTS INTO THE ROLE OF HISTORIC PROCESSES AND CURRENT ENVIRONMENTAL CONDITION…
KRUMHANSL KA;DOWD M;WONG MC	MULTIPLE METRICS OF TEMPERATURE, LIGHT, AND WATER MOTION DRIVE GRADIENTS IN EELGRASS PRODUCTIVITY AND RESILIENCE	2021	FRONTIERS IN MARINE SCIENCE	10.3389/fmars.2021.597707	BEDFORD INSTITUTE OF OCEANOGRAPHY, FISHERIES AND OCEANS CANADA, DARTMOUTH, NS, CANADA; DEPARTMENT OF MATHEMATICS AND STATISTICS, DALHOUSIE UNIVERSITY, HALIFAX, NS, CANADA	CHARACTERIZING THE RESPONSE OF ECOSYSTEMS TO GLOBAL CLIMATE CHANGE REQUIRES THAT MULTIPLE ASPECTS OF ENVIRONMENTAL CHANGE BE CONSIDERED SIMULTANEOUSLY, HOWEVER, IT CAN BE DIFFICULT TO DESCRIBE THE RELATIVE IMPORTANCE OF ENVIRONMENTAL METRICS GIVEN THEIR COLLINEARITY. HERE, WE PRESENT A NOVEL FRAMEWORK FOR DISENTANGLING THE COMPLEX ECOLOGICAL EFFECTS OF ENVIRONMENTAL VARIABILITY BY DOCUMENTING THE…	EELGRASS (ZOSTERA MARINA); ENVIRONMENTAL GRADIENT; GLOBAL CLIMATE CHANGE; PRODUCTIVITY; RESILIENCE; SEAGRASS; TEMPERATURE
BARTENFELDER A;KENWORTHY WJ;PUCKETT B;DEATON C;JARVIS JC	THE ABUNDANCE AND PERSISTENCE OF TEMPERATE AND TROPICAL SEAGRASSES AT THEIR EDGE-OF-RANGE IN THE WESTERN ATLANTIC OCEAN	2022	FRONTIERS IN MARINE SCIENCE	10.3389/fmars.2022.917237	DEPARTMENT OF BIOLOGY AND MARINE BIOLOGY, UNIVERSITY OF NORTH CAROLINA WILMINGTON, WILMINGTON, NC, UNITED STATES; INSTITUTE OF MARINE SCIENCES, UNIVERSITY OF NORTH CAROLINA CHAPEL HILL, MOREHEAD CITY, NC, UNITED STATES; NORTH CAROLINA NATIONAL ESTUARINE RESEARCH RESERVE, NORTH CAROLINA DEPARTMENT OF ENVIRONMENTAL QUALITY, BEAUFORT, NC, UNITED STATES	SPECIES, INCLUDING SEAGRASSES, AT THEIR RANGE LIMITS ARE UNIQUELY VULNERABLE TO CLIMATE CHANGE. IN THE WESTERN ATLANTIC OCEAN, THE BIOGEOGRAPHIC TRANSITION ZONE BETWEEN TEMPERATE AND TROPICAL ECOSYSTEMS IS RECOGNIZED AS ONE OF SEVERAL GLOBAL HOTSPOTS WHERE POLEWARD-FLOWING WESTERN BOUNDARY CURRENTS ARE FORECAST TO WARM FASTER THAN THE GLOBAL AVERAGE. IN THIS REGION SEAGRASS ECOSYSTEM SERVICES ARE…	AREAL COVERAGE; BIOMASS; CLIMATE CHANGE; HALODULE WRIGHTII; TEMPERATURE; WATER QUALITY; ZOSTERA MARINA
MARTIN CW;REYNOLDS LK;SCHEFFEL WA;TIFFANY S;KOPETMAN S	DIEL VARIABILITY AND INFLUENCE OF ARTIFICIAL LIGHT ON FISH AND MACROINVERTEBRATE COMMUNITIES IN GULF OF MEXICO SEAGRASS BEDS	2021	ESTUARIES AND COASTS	10.1007/s12237-020-00865-3	NATURE COAST BIOLOGICAL STATION, UNIVERSITY OF FLORIDA INSTITUTE OF FOOD AND AGRICULTURAL SCIENCES, 552 1ST STREET, CEDAR KEY, 32625, FL, UNITED STATES; SOIL AND WATER SCIENCES, UNIVERSITY OF FLORIDA INSTITUTE OF FOOD AND AGRICULTURAL SCIENCES, MCCARTY HALL, GAINESVILLE, 32611, FL, UNITED STATES	SEAGRASSES ARE PRODUCTIVE HABITATS THAT SUPPORT DIVERSE COMMUNITIES OF ECONOMICALLY AND ECOLOGICALLY IMPORTANT FISHES AND MACROINVERTEBRATES. HOWEVER, MOST SEAGRASS FAUNAL ASSESSMENTS ARE CONDUCTED ONLY DURING DAYLIGHT HOURS. HERE, WE DOCUMENTED DIEL PATTERNS IN SEAGRASS-ASSOCIATED FISH AND MACROINVERTEBRATE COMMUNITY STRUCTURE IN SEAGRASS NEAR SEAHORSE KEY, FLORIDA (USA). ARTIFICIAL LIGHT IS PRE…	BIG BEND; DIURNAL; FARFANTEPENAEUS; FLORIDA; HALODULE; LAGODON; NOCTURNAL; SYRINGODIUM; THALASSIA
BARNES RSK	INTRASPECIFIC ABUNDANCE–OCCUPANCY–PATCHINESS RELATIONS IN THE INTERTIDAL BENTHIC MACROFAUNA OF A COOL-TEMPERATE NORTH SEA MUDFLAT	2022	ESTUARIES AND COASTS	10.1007/s12237-021-00998-z	DEPARTMENT OF ZOOLOGY AND CONSERVATION RESEARCH INSTITUTE, UNIVERSITY OF CAMBRIDGE, CAMBRIDGE, UNITED KINGDOM	THE MACROECOLOGICAL VARIABLE OF PATCHINESS (LLOYD’S IP INDEX OF PATCHINESS, P) HAS RECENTLY BEEN SHOWN TO BE RELATED INTER- AND INTRASPECIFICALLY TO THOSE OF ABUNDANCE (NUMBERS M−2, A), AND OCCUPANCY (% OCCURRENCE IN SAMPLES, O) IN LOWER LATITUDE SEAGRASS MACROFAUNAS. FOR THE FIRST TIME IN HIGHER LATITUDES, INTRASPECIFIC RELATIONSHIPS BETWEEN THREE SPATIAL VARIABLES WERE INVESTIGATED IN THE INTER…	ABUNDANCE; MACROBENTHOS; MUDFLAT; OCCUPANCY; PATCHINESS; SCOLT HEAD
KREITSBERG R;RAUDNA-KRISTOFFERSEN M;HEINLAAN M;WARD R;VISNAPUU M;KISAND V;MEITERN R;KOTTA J;TUVIKENE A	SEAGRASS BEDS REVEAL HIGH ABUNDANCE OF MICROPLASTIC IN SEDIMENTS: A CASE STUDY IN THE BALTIC SEA	2021	MARINE POLLUTION BULLETIN	10.1016/j.marpolbul.2021.112417	DEPARTMENT OF ZOOLOGY, INSTITUTE OF ECOLOGY EAND EARTH SCIENCES, UNIVERSITY OF TARTU, VANEMUISE 46, TARTU, 51020, ESTONIA; INSTITUTE OF AGRICULTURAL AND ENVIRONMENTAL SCIENCES, ESTONIAN UNIVERSITY OF LIFE SCIENCES, KREUTZWALDI 5, TARTU, 51014, ESTONIA; NATIONAL INSTITUTE OF CHEMICAL PHYSICS AND BIOPHYSICS, AKADEEMIA TEE 23, TALLINN, 12618, ESTONIA; CENTRE FOR AQUATIC ENVIRONMENTS, UNIVERSITY OF B…	MICROPLASTIC (MPL) CONTAMINATION IN THE MARINE ENVIRONMENT IS EXTENSIVELY STUDIED YET LITTLE IS KNOWN ABOUT THE EXTENT OF MPL ABUNDANCE IN SEAGRASS BEDS. THE AIM OF THIS STUDY WAS TO EVALUATE MPL ACCUMULATION IN COASTAL SEAGRASS (ZOSTERA MARINA) BEDS IN THE BALTIC SEA, ESTONIA. SURFACE WATER WAS SAMPLED BY PUMPING USING 40 ΜM PLANKTON NET, AND SEDIMENTS BY TROWEL. MPL WAS EXTRACTED WITH NACL, IDE…	BLUE FIBRE; MARINE POLLUTION; MICROLITTER; SEDIMENT; WATER; ZOSTERA MARINA
HOVEL KA;DUFFY JE;STACHOWICZ JJ;REYNOLDS P;BOSTRÖM C;BOYER KE;CIMON S;CUSSON M;FODRIE FJ;GAGNON K;HEREU CM;HORI M;JORGENSEN P;KRUSCHEL C;LEE K-S;NAKAOKA M;O'CONNOR NE;ROSSI F;RUESINK J;TOMAS F;ZIEGLER S	JOINT EFFECTS OF PATCH EDGES AND HABITAT DEGRADATION ON FAUNAL PREDATION RISK IN A WIDESPREAD MARINE FOUNDATION SPECIES	2021	ECOLOGY	10.1002/ecy.3316	DEPARTMENT OF BIOLOGY, COASTAL AND MARINE INSTITUTE, SAN DIEGO STATE UNIVERSITY, 5500 CAMPANILE DRIVE, SAN DIEGO, 92182, CA, UNITED STATES; TENNENBAUM MARINE OBSERVATORIES NETWORK, SMITHSONIAN INSTITUTION, EDGEWATER, 20013-7012, MD, UNITED STATES; DEPARTMENT OF EVOLUTION AND ECOLOGY, UNIVERSITY OF CALIFORNIA, DAVIS, ONE SHIELDS AVE, DAVIS, 95616, CA, UNITED STATES; DATALAB: DATA SCIENCE AND INFOR…	HUMAN ACTIVITIES DEGRADE AND FRAGMENT COASTAL MARINE HABITATS, REDUCING THEIR STRUCTURAL COMPLEXITY AND MAKING HABITAT EDGES A PREVALENT SEASCAPE FEATURE. THOUGH HABITAT EDGES FREQUENTLY ARE IMPLICATED IN REDUCED FAUNAL SURVIVAL AND BIODIVERSITY, RESULTS OF EXPERIMENTS ON EDGE EFFECTS HAVE BEEN INCONSISTENT, CALLING FOR A MECHANISTIC APPROACH TO THE STUDY OF EDGES THAT EXPLICITLY INCLUDES INDIREC…	EDGE EFFECTS; HABITAT STRUCTURE; PATCH; PREDATION; SEAGRASS; SEASCAPE ECOLOGY; STRUCTURAL COMPLEXITY; ZOSTERA MARINA
HORN S;COLL M;ASMUS H;DOLCH T	FOOD WEB MODELS REVEAL POTENTIAL ECOSYSTEM EFFECTS OF SEAGRASS RECOVERY IN THE NORTHERN WADDEN SEA	2021	RESTORATION ECOLOGY	10.1111/rec.13328	ALFRED-WEGENER-INSTITUT HELMHOLTZ-ZENTRUM FÜR POLAR- UND MEERESFORSCHUNG, WADDEN SEA STATION SYLT, HAFENSTRAßE 43, LIST, 25995, GERMANY; INSTITUT DE CIÈNCIES DEL MAR (ICM-CSIC), PASSEIG MARÍTIM DE LA BARCELONETA, BARCELONA, 37-49, 08003, SPAIN; ECOPATH INTERNATIONAL INITIATIVE (EII) RESEARCH ASSOCIATION, BARCELONA, SPAIN	IN CONTRAST TO THE GLOBAL TREND, SEAGRASS BEDS HAVE RECOVERED IN SIZE AND DENSITY IN THE NORTHERN PART OF THE EUROPEAN WADDEN SEA, BUT ECOSYSTEM EFFECTS OF SEAGRASS RECOVERY AND THE IMPACTS TO ECOSYSTEM SERVICES ARE LARGELY UNKNOWN. WE USED TEMPORAL-DYNAMIC FOOD WEB MODELING ECOPATH WITH ECOSIM TO ASSESS POTENTIAL ECOSYSTEM EFFECTS OF SEAGRASS RECOVERY IN THE SEMI-ENCLOSED SYLT-RØMØ BIGHT AT THE …	ECOPATH WITH ECOSIM; ECOSYSTEM SERVICES; FOOD WEBS; SEAGRASS RECOVERY; WADDEN SEA; ZOSTERA
ZOFFOLI ML;GERNEZ P;GODET L;PETERS S;OIRY S;BARILLÉ L	DECADAL INCREASE IN THE ECOLOGICAL STATUS OF A NORTH-ATLANTIC INTERTIDAL SEAGRASS MEADOW OBSERVED WITH MULTI-MISSION SATELLITE TIME-SERIES	2021	ECOLOGICAL INDICATORS	10.1016/j.ecolind.2021.108033	UNIVERSITÉ DE NANTES, LABORATOIRE MER MOLÉCULES SANTÉ, FACULTÉ DES SCIENCES, 2 RUE DE LA HOUSSINIÈRE, NANTES, 44322, FRANCE; CNRS, UNIVERSITÉ DE NANTES, UMR LETG, B.P. 81223, NANTES, 44312, FRANCE; WATER INSIGHT, PG 22 WAGENINGEN, 6709, NETHERLANDS	SEAGRASS MEADOWS ARE MONITORED IN THE FRAME OF SEVERAL ENVIRONMENTAL PROGRAMS WORLDWIDE, INCLUDING THE WATER FRAMEWORK DIRECTIVE (WFD), TO EVALUATE THE ECOLOGICAL STATUS OF EUROPEAN COASTAL AND TRANSITIONAL WATER BODIES. THE LARGE SIZE, SPATIAL COMPLEXITY, AND INTERANNUAL VARIABILITY OF SEAGRASS ECOSYSTEMS SIGNIFICANTLY CHALLENGE FIELD MONITORING. IN THIS STUDY, A MULTI-MISSION SATELLITE TIME-SER…	EARTH OBSERVATION; ECOSYSTEM MONITORING; INTERANNUAL VARIABILITY; RECOVERY; WATER FRAMEWORK DIRECTIVE; ZOSTERA NOLTEI; ZOSTERA NOLTII
HANCOCK TL;BLONDER SL;BURY AA;SMOLINSKI RA;PARSONS ML;ROBERTSON A;URAKAWA H	SUCCESSION PATTERN AND PHYLOTYPE ANALYSIS OF MICROPHYTOBENTHIC COMMUNITIES IN A SIMULATED OIL SPILL SEAGRASS MESOCOSM EXPERIMENT	2021	SCIENCE OF THE TOTAL ENVIRONMENT	10.1016/j.scitotenv.2021.147053	DEPARTMENT OF MARINE AND ECOLOGICAL SCIENCES, FLORIDA GULF COAST UNIVERSITY, FORT MYERS, FL, UNITED STATES; ALABAMA CENTER FOR ECOLOGICAL RESILIENCE (ACER), DAUPHIN ISLAND, ALABAMA, UNITED STATES; SCHOOL OF GEOSCIENCES, UNIVERSITY OF SOUTH FLORIDA, TAMPA, 33620, FL, UNITED STATES; DEPARTMENT OF MARINE SCIENCES, UNIVERSITY OF SOUTH ALABAMA AND DAUPHIN ISLAND SEA LAB, DAUPHIN ISLAND, ALABAMA, UNITE…	MICROPHYTOBENTHIC COMMUNITIES PLAY A SIGNIFICANT ROLE IN NUTRIENT MODULATION, SEDIMENT STABILIZATION, AND PRIMARY PRODUCTION IN SEAGRASS BEDS, WHICH PROVIDE VARIOUS ECOSYSTEM SERVICES. WE HYPOTHESIZED THAT MICROPHYTOBENTHIC COMMUNITIES IN SEDIMENTS OF CHRONICALLY OIL-EXPOSED SEAGRASS BEDS WILL EXHIBIT INCREASED RESILIENCY TO STRESSORS ASSOCIATED WITH OIL EXPOSURE AS OPPOSED TO SEAGRASS BEDS NEVER…	23S RRNA; AMPLICON SEQUENCING; BENTHIC MICROALGAE; DEEPWATER HORIZON; DISTURBANCE ECOLOGY; MACONDO OIL SPILL; RUPPIA MARITIMA
BOUOUAROUR O;EL KAMCHA R;BOUTOUMIT S;POUZET P;MAANAN M;BAZAIRI H	EFFECTS OF THE ZOSTERA NOLTEI MEADOWS ON BENTHIC MACROFAUNA IN NORTH ATLANTIC COASTAL ECOSYSTEMS OF MOROCCO: SPATIAL AND SEASONAL PATTERNS	2021	BIOLOGIA	10.1007/s11756-021-00718-9	BIODIVERSITY, ECOLOGY AND GENOME LABORATORY. PLANT AND MICROBIAL BIOTECHNOLOGY, BIODIVERSITY AND ENVIRONMENT RESEARCH CENTER. FACULTY OF SCIENCES, MOHAMMED V UNIVERSITY IN RABAT, RABAT, MOROCCO; UNIVERSITY OF NANTES, UMR 6554 LETG, NANTES, FRANCE; UNIVERSITY OF NANTES, UMS 3281 OSUNA – OR2C, UMR 6554 LETG, NANTES, FRANCE; INSTITUTE OF LIFE AND EARTH SCIENCES, UNIVERSITY OF GIBRALTAR, EUROPA POINT…	THE INFLUENCE OF SEAGRASS ON BENTHIC MACROINVERTEBRATES WAS INVESTIGATED IN FOUR SEMI-ENCLOSED COASTAL SYSTEMS IN MOROCCO. BIOLOGICAL AND ENVIRONMENTAL VARIABLES WERE EXAMINED IN VEGETATED AND BARE HABITATS AT FOUR SELECTED SITES IN TWO SEASONS (WINTER AND SUMMER). A TOTAL OF 28,687 INDIVIDUALS WERE REPORTED AS BELONGING TO 69 TAXA. SPECIES RICHNESS INCREASED SIGNIFICANTLY WITH LATITUDINAL GRADIE…	DIVERSITY; MACROBENTHIC FAUNA; SEAGRASS; SEMI-ENCLOSED COASTAL SYSTEMS
CARREÓN-PALAU L;PARRISH CC;DEL ANGEL-RODRÍGUEZ JA;PÉREZ-ESPAÑA H	SEASONAL SHIFTS IN FATTY ACIDS AND STEROLS IN SPONGES, CORALS, AND BIVALVES, IN A SOUTHERN GULF OF MEXICO CORAL REEF UNDER RIVER INFLUENCE	2021	CORAL REEFS	10.1007/s00338-020-02042-1	DEPARTMENT OF OCEAN SCIENCES, MEMORIAL UNIVERSITY OF NEWFOUNDLAND, MARINE LAB RD., ST. JOHN’S, NL, CANADA; CENTRO DE INVESTIGACIONES BIOLÓGICAS DEL NOROESTE (CIBNOR), CALLE INSTITUTO POLITÉCNICO NACIONAL 195, LA PAZ, C.P. 23096, BAJA CALIFORNIA SUR, MEXICO; INSTITUTO DE CIENCIAS MARINAS Y PESQUERÍAS, UNIVERSIDAD VERACRUZANA, CALLE HIDALGO 617, COLONIA RÍO JAMAPA, BOCA DEL RÍO, VERACRUZ, MEXICO	TROPICAL CORAL REEFS INFLUENCED BY RIVERS ARE EXPOSED TO CHANGES IN TURBIDITY, SEDIMENTATION, AND WASTEWATER DISCHARGES THAT MIGHT AFFECT THE GROWTH AND SURVIVAL OF THE CORALS AND THEIR ASSOCIATED COMMUNITY. HOWEVER, RIVERINE NUTRIENTS AND FINE PARTICULATE ORGANIC MATTER CAN CONSTITUTE FOOD RESOURCES FOR SUSPENSION-FEEDING ANIMALS WITHIN REEF ECOSYSTEMS. ORGANIC BIOMARKERS FROM SESSILE SUSPENSION…	APLYSINA SP; COPROSTANOL; CORAL REEFS; FATTY ACIDS; MONTASTRAEA CAVERNOSA; PINNA CARNEA; STEROLS
SOARES MO;BEZERRA LEA;COPERTINO M;LOPES BD;BARROS KVDS;ROCHA-BARREIRA CA;MAIA RC;BELOTO N;COTOVICZ LC;JR	BLUE CARBON ECOSYSTEMS IN BRAZIL: OVERVIEW AND AN URGENT CALL FOR CONSERVATION AND RESTORATION	2022	FRONTIERS IN MARINE SCIENCE	10.3389/fmars.2022.797411	INSTITUTE OF MARINE SCIENCES, LABOMAR), FEDERAL UNIVERSITY OF CEARÁ (UFC, FORTALEZA, BRAZIL; REEF SYSTEMS GROUP, LEIBNIZ CENTER FOR TROPICAL MARINE RESEARCH, ZMT, BREMEN, GERMANY; FEDERAL UNIVERSITY OF RIO GRANDE, RIO GRANDE, BRAZIL; BRAZILIAN NETWORK ON GLOBAL CLIMATE CHANGE RESEARCH (REDE CLIMA), SÃO JOSÉ DOS CAMPOS, BRAZIL; INSTITUTO FEDERAL DE EDUCAÇÃO, CIÊNCIA E TECNOLOGIA DO CEARÁ (IFCE, AC…	IN THIS ARTICLE, WE DISCUSS KNOWLEDGE AND GAPS REGARDING BLUE CARBON ECOSYSTEMS (BCES) IN BRAZIL, CONSIDERING THE URGENCY TO APPLY PROTECTION ACTIONS AND POLICIES TO SAFEGUARD THEIR BIODIVERSITY AND ASSOCIATED ECOSYSTEM SERVICES. WE ALSO INDICATE AREAS OF FURTHER RESEARCH TO IMPROVE CARBON STOCKS AND SEQUESTRATION RATE ESTIMATES. WE CALL ATTENTION TO THE SHORTAGE OF STUDIES ON BRAZILIAN BCES RELA…	CARBON BURIAL; CARBON SINK; MANGROVE; SALT MARSH; SEAGRASS MEADOW; SOUTH ATLANTIC
PHLIPS EJ;BADYLAK S;NELSON NG;HALL LM;JACOBY CA;LASI MA;LOCKWOOD JC;MILLER JD	CYCLICAL PATTERNS AND A REGIME SHIFT IN THE CHARACTER OF PHYTOPLANKTON BLOOMS IN A RESTRICTED SUB-TROPICAL LAGOON, INDIAN RIVER LAGOON, FLORIDA, UNITED STATES	2021	FRONTIERS IN MARINE SCIENCE	10.3389/fmars.2021.730934	FISHERIES AND AQUATIC SCIENCES PROGRAM, UNIVERSITY OF FLORIDA, GAINESVILLE, FL, UNITED STATES; DEPARTMENT OF BIOLOGICAL AND AGRICULTURAL ENGINEERING, NORTH CAROLINA STATE UNIVERSITY, RALEIGH, NC, UNITED STATES; ST. JOHNS RIVER WATER MANAGEMENT DISTRICT, PALM BAY, FL, UNITED STATES; JOHNS RIVER WATER MANAGEMENT DISTRICT, PALATKA, FL, UNITED STATES	THIS PAPER EXAMINES THE CHARACTER OF PHYTOPLANKTON BLOOMS IN A RESTRICTED SUB-TROPICAL LAGOON ALONG THE ATLANTIC COAST OF CENTRAL FLORIDA. THE RESULTS OF THE 23-YEAR STUDY (1997–2020) PROVIDE EVIDENCE FOR MULTIPLE TYPES OF VARIABILITY IN BLOOM ACTIVITY, INCLUDING CYCLICAL PATTERNS, STOCHASTIC EVENTS, AND MOST PROMINENTLY A REGIME SHIFT IN COMPOSITION AND INTENSITY. CYCLICAL PATTERNS (E.G., EL NIÑ…	AUREOUMBRA LAGUNENSIS; BROWN TIDE; HARMFUL ALGAE BLOOMS; PYRODINIUM BAHAMENSE; RED TIDE
BLANCO-MURILLO F;JIMENEZ-GUTIERREZ S;MARTÍNEZ-VIDAL J;GUILLÉN JE;SÁNCHEZ-LIZASO JL	SPATIOTEMPORAL TRENDS OBSERVED IN 20 YEARS OF POSIDONIA OCEANICA MONITORING ALONG THE ALICANTE COAST, SPAIN	2022	WATER (SWITZERLAND)	10.3390/w14030274	DEPARTMENT OF MARINE SCIENCES AND APPLIED BIOLOGY, UNIVERSITY OF ALICANTE, P.O. BOX 99, ALICANTE, 03080, SPAIN; PROGRAMA DE DOCTORADO INTERDISCIPLINARIO EN CIENCIAS AMBIENTALES, FACULTAD DE CIENCIAS NATURALES Y EXACTAS, UNIVERSIDAD DE PLAYA ANCHA, VALPARAÍSO, 2340000, CHILE; INSTITUTO DE ECOLOGÍA LITORAL, EL CAMPELLO, 03560, SPAIN	POSIDONIA OCEANICA MEADOWS, KNOWN TO BE VALUABLE MARINE ECOSYSTEMS, HAVE BEEN REPORTED TO BE IN DECLINE AS A RESULT OF HUMAN ACTIVITIES IN RECENT DECADES. HOWEVER, IT IS STILL CONTROVERSIAL IF THIS DECLINE IS A GLOBAL PHENOMENON OR IT IS CAUSED BY SPECIFIC DISTURBANCES RELATED TO HUMAN DEVELOPMENT AT A LOCAL SCALE. IN ORDER TO EVALUATE CHANGES IN P. OCEANICA MEADOWS, IN THIS STUDY, MONITORING DAT…	CITIZEN SCIENCE; ENVIRONMENTAL MONITORING; POPULATION DYNAMICS; SEAGRASS CONSERVATION; SEAGRASS LONG-TERM DYNAMICS; SEAGRASS MEADOWS; WESTERN MEDITERRANEAN SEAGRASS
WEINBERGER F;SUNDT S;STAERCK N;MERK C;KAREZ R;REHDANZ K	SHIFTING BEACH WRACK COMPOSITION IN THE SW BALTIC SEA AND ITS EFFECT ON BEACH USE	2021	ECOLOGY AND SOCIETY	10.5751/ES-12759-260443	GEOMAR HELMHOLTZ CENTRE FOR OCEAN RESEARCH, MARINE ECOLOGY DIVISION, KIEL, GERMANY; KIEL UNIVERSITY, DEPARTMENT OF ECONOMICS, KIEL, GERMANY; KIEL INSTITUTE FOR THE WORLD ECONOMY, KIEL, GERMANY; STATE AGENCY FOR AGRICULTURE, ENVIRONMENT AND RURAL AREAS SCHLESWIG-HOLSTEIN, FLINTBEK, GERMANY	BEACH VISITORS RATE BEACH QUALITY IN LARGE PART BY ITS APPEARANCE. REMOVAL OF NATURAL BEACH LITTER (CALLED BEACH WRACK) HAS, THEREFORE, HIGH PRIORITY FOR BEACH MANAGERS IN COASTAL AREAS DEPENDENT ON REVENUES FROM TOURISM. FOCUSING ON THE GERMAN BALTIC SEA COAST, THE AMOUNT OF BEACH WRACK HAS INCREASED BY A FACTOR OF APPROXIMATELY 3.4 BETWEEN 1977 AND 2012/2013. AT THE SAME TIME, THE COMPOSITION O…	BEACH MANAGEMENT; BEACH USER BEHAVIOR; BEACH WRACK; COASTAL EUTROPHICATION; NUISANCE SEAWEED; SEAWEED ODOR
BRICEÑO-VERA AE;ÁVILA E;RODRÍGUEZ-SANTIAGO MA;RUIZ-MARÍN A	MACROFAUNAL ASSEMBLAGES ASSOCIATED WITH TWO COMMON SEAGRASS‐DWELLING DEMOSPONGES (AMORPHINOPSIS ATLANTICA AND HALICLONA IMPLEXIFORMIS) IN A TROPICAL ESTUARINE SYSTEM OF THE SOUTHERN GULF OF MEXICO	2021	HELGOLAND MARINE RESEARCH	10.1186/s10152-021-00546-z	PROGRAMA DE MAESTRÍA EN CIENCIAS EN RESTAURACIÓN ECOLÓGICA, CENTRO DE INVESTIGACIÓN DE CIENCIAS AMBIENTALES, UNIVERSIDAD AUTÓNOMA DEL CARMEN, AVE. LAGUNA DE TÉRMINOS S/N, COLONIA RENOVACIÓN 2DA SECCIÓN, CIUDAD DEL CARMEN, CAMPECHE, 24155, MEXICO; INSTITUTO DE CIENCIAS DEL MAR Y LIMNOLOGÍA (ESTACIÓN EL CARMEN), UNIVERSIDAD NACIONAL AUTÓNOMA DE MÉXICO, CARRETERA CARMEN-PUERTO REAL KM. 9.5, CIUDAD D…	AMONG THE ECOLOGICAL ROLES THAT SPONGES PLAY IN MARINE ECOSYSTEMS, ONE OF THE HIGHLIGHTS IS THEIR ABILITY TO HOST A WIDE DIVERSITY AND ABUNDANCE OF EPIBENTHIC ORGANISMS. HOWEVER, OF THE DIFFERENT MARINE ENVIRONMENTS, THIS ROLE HAS BEEN LESS INVESTIGATED IN SEAGRASS-DWELLING SPONGES. IN THIS STUDY, THE MAIN OBJECTIVE WAS TO DETERMINE WHETHER THE STRUCTURE OF THE ASSOCIATED FAUNAL ASSEMBLAGES IN TW…	ASSOCIATED MACROFAUNA; ENVIRONMENTAL PARAMETERS; GULF OF MEXICO; HOST MORPHOLOGY; SEAGRASS‐DWELLING SPONGES; SPATIAL VARIABILITY
KERNINON F;PAYRI CE;LE LOC'H F;ALCOVERRO T;MARÉCHAL J-P;CHALIFOUR J;GRÉAUX S;MÈGE S;ATHANASE J;CORDONNIER S;ROUGET M-L;LORRE E;UBOLDI T;MONNIER O;HELLIO C	SELECTION OF PARAMETERS FOR SEAGRASS MANAGEMENT: TOWARDS THE DEVELOPMENT OF INTEGRATED INDICATORS FOR FRENCH ANTILLES	2021	MARINE POLLUTION BULLETIN	10.1016/j.marpolbul.2021.112646	UNIV BREST, CNRS, IRD, IFREMER, LEMAR, PLOUZANÉ, F-29280, FRANCE; UMR ENTROPIE (IRD, UNIVERSITÉ DE LA RÉUNION, UNIVERSITÉ DE LA NOUVELLE-CALÉDONIE, CNRS, IFREMER), INSTITUT DE RECHERCHE POUR LE DÉVELOPPEMENT (IRD), 101 PROMENADE ROGER LAROQUE, NOUMÉA, 98848, NOUVELLE-CALÉDONIE, FRANCE; CENTRE D'ESTUDIS AVANÇATS DE BLANES (CEAB-CSIC), CARRETERA D'ACCÉS A LA CALA SANT FRANCESC 14, BLANES, 17300, SP…	SEAGRASS BEDS ARE INCREASINGLY IMPACTED BY HUMAN ACTIVITIES IN COASTAL AREAS, PARTICULARLY IN TROPICAL REGIONS. THE OBJECTIVE OF THIS RESEARCH PROGRAM WAS TO STUDY SEAGRASS BEDS CHARACTERISTICS UNDER VARIOUS ENVIRONMENTAL CONDITIONS IN THE FRENCH ANTILLES (FA, CARIBBEAN SEA). A TOTAL OF 61 PARAMETERS, FROM PLANT PHYSIOLOGY TO SEAGRASS ECOSYSTEM, WERE TESTED ALONG A GRADIENT OF ANTHROPOGENIC CONDI…	BIOLOGICAL INDICATORS; CARIBBEAN SEA; ECOLOGICAL STATUS; MANAGEMENT; PRESSURE-IMPACT RELATIONSHIP; SEAGRASS
ZU ERMGASSEN PSE;DEANGELIS B;GAIR JR;ERMGASSEN S;BAKER R;DANIELS A;MACDONALD TC;MECKLEY K;POWERS S;RIBERA M;ROZAS LP;GRABOWSKI JH	ESTIMATING AND APPLYING FISH AND INVERTEBRATE DENSITY AND PRODUCTION ENHANCEMENT FROM SEAGRASS, SALT MARSH EDGE, AND OYSTER REEF NURSERY HABITATS IN THE GULF OF MEXICO	2021	ESTUARIES AND COASTS	10.1007/s12237-021-00935-0	CHANGING OCEANS GROUP, UNIVERSITY OF EDINBURGH, EDINBURGH, UNITED KINGDOM; THE NATURE CONSERVANCY, URI BAY CAMPUS, NARRAGANSETT, RI, UNITED STATES; SCHOOL OF MATHEMATICS, UNIVERSITY OF EDINBURGH, EDINBURGH, UNITED KINGDOM; DURRELL INSTITUTE OF CONSERVATION AND ECOLOGY, SCHOOL OF ANTHROPOLOGY AND CONSERVATION, UNIVERSITY OF KENT, CANTERBURY, UNITED KINGDOM; DEPARTMENT OF MARINE SCIENCES, DAUPHIN I…	SEAGRASSES, OYSTER REEFS, AND SALT MARSHES ARE CRITICAL COASTAL HABITATS THAT SUPPORT HIGH DENSITIES OF JUVENILE FISH AND INVERTEBRATES. YET WHICH SPECIES ARE ENHANCED THROUGH THESE NURSERY HABITATS, AND TO WHAT DEGREE, REMAINS LARGELY UNQUANTIFIED. DENSITIES OF YOUNG-OF-YEAR FISH AND INVERTEBRATES IN SEAGRASSES, OYSTER REEFS, AND SALT MARSH EDGES AS WELL AS IN PAIRED ADJACENT UNSTRUCTURED HABITA…	CONSERVATION; ECOSYSTEM SERVICES; ESSENTIAL FISH HABITAT (EFH); GALVESTON BAY; PENSACOLA BAY; RESTORATION
ORFANIDIS GA;TOULOUMIS K;STENBERG C;MARIANI P;STØTTRUP JG;SVENDSEN JC	FISH ASSEMBLAGES IN SEAGRASS (ZOSTERA MARINA L.) MEADOWS AND MUSSEL REEFS (MYTILUS EDULIS): IMPLICATIONS FOR COASTAL FISHERIES, RESTORATION AND MARINE SPATIAL PLANNING	2021	WATER (SWITZERLAND)	10.3390/w13223268	FISHERIES RESEARCH INSTITUTE, ELGO‐DEMETER, NEA PERAMOS, 640 07, GREECE; NATIONAL INSTITUTE OF AQUATIC RESOURCES, TECHNICAL UNIVERSITY OF DENMARK (DTU AQUA), KGS. LYNGBY, 2800, DENMARK	SEAGRASS MEADOWS AND MUSSEL REEFS PROVIDE FAVORABLE HABITATS FOR MANY FISH SPECIES, BUT FEW STUDIES HAVE COMPARED THE ASSOCIATED FISH ASSEMBLAGES DIRECTLY AND EXAMINED THE INFLUENCE OF ENVIRONMENTAL VARIABLES. KNOWLEDGE OF FISH ASSEMBLAGES ASSOCIATED WITH DISPARATE HABITATS IS NEEDED FOR THE CONSERVATION OF COASTAL FISHERIES AND MARINE SPATIAL PLANNING. CATCH PER UNIT EFFORT DATA DERIVED FROM FYK…	ATLANTIC COD (GADUS MORHUA); BALTIC SEA; BIOGENIC REEF; EELGRASS; FISH ABUNDANCE; FISH AS-SEMBLAGE; FISHERIES MANAGEMENT; FLOW VELOCITY; RESTORATION
RODRIGUEZ AR;HECK KL;JR	APPROACHING A TIPPING POINT? HERBIVORE CARRYING CAPACITY ESTIMATES IN A RAPIDLY CHANGING, SEAGRASS-DOMINATED FLORIDA BAY	2021	ESTUARIES AND COASTS	10.1007/s12237-020-00866-2	DAUPHIN ISLAND SEA LAB, 101 BIENVILLE BLVD, DAUPHIN ISLAND, 36528, AL, UNITED STATES; DEPARTMENT OF MARINE SCIENCES, UNIVERSITY OF SOUTH ALABAMA, 5871 USA DRIVE NORTH, MOBILE, 36668, AL, UNITED STATES	HERBIVORY IS A KEY STRUCTURING FORCE THAT CAN HAVE NEGATIVE, POSITIVE, OR MIXED IMPACTS ON SEAGRASSES. THE IDENTITY AND ABUNDANCE OF HERBIVORES, AS WELL ENVIRONMENTAL CONDITIONS SUCH AS SOLAR INSULATION, CAN INFLUENCE THE IMPACTS OF HERBIVORY. TO UNDERSTAND THE IMPACT OF HERBIVORES ON TURTLEGRASS IN WARM, TEMPERATE ST. JOSEPH BAY (SJB) IN THE NORTHEASTERN GULF OF MEXICO, WE ESTIMATED DENSITIES OF…	CARRYING CAPACITY; CHELONIA MYDAS; LYTECHINUS VARIEGATUS; PLANT-HERBIVORE INTERACTIONS; THALASSIA TESTUDINUM
ORTH RJ;DENNISON WC;GURBISZ C;HANNAM M;KEISMAN J;LANDRY JB;LEFCHECK JS;MOORE KA;MURPHY RR;PATRICK CJ;TESTA J;WELLER DE;WILCOX DJ;BATIUK RA	LONG-TERM ANNUAL AERIAL SURVEYS OF SUBMERSED AQUATIC VEGETATION (SAV) SUPPORT SCIENCE, MANAGEMENT, AND RESTORATION	2022	ESTUARIES AND COASTS	10.1007/s12237-019-00651-w	VIRGINIA INSTITUTE OF MARINE SCIENCE, GLOUCESTER POINT, 23062, VA, UNITED STATES; UNIVERSITY OF MARYLAND CENTER FOR ENVIRONMENTAL SCIENCE, CAMBRIDGE, 21613, MD, UNITED STATES; ST. MARY’S COLLEGE OF MARYLAND, ST MARY’S CITY, 20686, MD, UNITED STATES; SMITHSONIAN ENVIRONMENTAL RESEARCH CENTER, EDGEWATER, 21037, MD, UNITED STATES; NATIONAL PARK SERVICE, ANCHORAGE, 99501, AK, UNITED STATES; U.S. GEOL…	AERIAL SURVEYS OF COASTAL HABITATS CAN UNIQUELY INFORM THE SCIENCE AND MANAGEMENT OF SHALLOW, COASTAL ZONES, AND WHEN REPEATED ANNUALLY, THEY REVEAL CHANGES THAT ARE OTHERWISE DIFFICULT TO ASSESS FROM GROUND-BASED SURVEYS. THIS PAPER REVIEWS THE UTILITY OF A LONG-TERM (1984–PRESENT) ANNUAL AERIAL MONITORING PROGRAM FOR SUBMERSED AQUATIC VEGETATION (SAV) IN CHESAPEAKE BAY, ITS TIDAL TRIBUTARIES, A…	AERIAL PHOTOGRAPHY; CHESAPEAKE BAY; COASTAL MANAGEMENT; COMMUNICATED BY RICHARD C. ZIMMERMAN; GIS; SUBMERSED AQUATIC VEGETATION
DEMARCO KE;HILLMANN ER;NYMAN JA;COUVILLION B;LA PEYRE MK	DEFINING AQUATIC HABITAT ZONES ACROSS NORTHERN GULF OF MEXICO ESTUARINE GRADIENTS THROUGH SUBMERGED AQUATIC VEGETATION SPECIES ASSEMBLAGE AND BIOMASS DATA	2022	ESTUARIES AND COASTS	10.1007/s12237-021-00958-7	SCHOOL OF RENEWABLE NATURAL RESOURCES, LOUISIANA STATE UNIVERSITY AGRICULTURAL CENTER, BATON ROUGE, 70803, LA, UNITED STATES; DEPARTMENT OF BIOLOGICAL SCIENCES, SOUTHEASTERN LOUISIANA UNIVERSITY, HAMMOND, 70402, LA, UNITED STATES; U.S. GEOLOGICAL SURVEY, WETLANDS AND AQUATIC RESOURCES CENTER, COASTAL RESTORATION AND ASSESSMENT BRANCH, BATON ROUGE, LA, UNITED STATES; U.S. GEOLOGICAL SURVEY, LOUISI…	SUBMERGED AQUATIC VEGETATION (SAV) CREATES HIGHLY PRODUCTIVE HABITATS IN COASTAL AREAS, PROVIDING SUPPORT FOR MANY IMPORTANT SPECIES OF FISH AND WILDLIFE. DESPITE THE IMPORTANCE AND DOCUMENTED LOSS OF SAV ACROSS FRESH TO MARINE HABITATS GLOBALLY, WE LACK CONSISTENT BASELINE DATA ON ESTUARINE SAV RESOURCES, PARTICULARLY IN THE NORTHERN GULF OF MEXICO (NGOM) ESTUARIES. TO UNDERSTAND SAV DISTRIBUTIO…	AQUATIC HABITAT; ESTUARINE GRADIENTS; FLOATING AQUATIC VEGETATION; INDICATOR SPECIES; SPATIAL AND TEMPORAL PATTERNS
MULLINS LL;DRYMON JM;MOORE M;SKARKE A;MOORE A;RODGERS JC	DEFINING DISTRIBUTION AND HABITAT USE OF WEST-CENTRAL FLORIDA’S COASTAL SHARKS THROUGH A RESEARCH AND EDUCATION PROGRAM	2021	ECOLOGY AND EVOLUTION	10.1002/ece3.8277	COASTAL RESEARCH AND EXTENSION CENTER, MISSISSIPPI STATE UNIVERSITY, BILOXI, MS, UNITED STATES; DEPARTMENT OF GEOSCIENCES, MISSISSIPPI STATE UNIVERSITY, MISSISSIPPI STATE, MS, UNITED STATES; NORTHERN GULF INSTITUTE, STARKVILLE, MS, UNITED STATES; MISSISSIPPI-ALABAMA SEA GRANT CONSORTIUM, OCEAN SPRINGS, MS, UNITED STATES; COASTAL MARINE AND EDUCATION RESEARCH ACADEMY, CLEARWATER, FL, UNITED STATES…	IDENTIFYING CRITICAL HABITAT FOR HIGHLY MOBILE SPECIES SUCH AS SHARKS IS DIFFICULT, BUT ESSENTIAL FOR EFFECTIVE MANAGEMENT AND CONSERVATION. IN REGIONS WHERE BASELINE DATA ARE LACKING, NON-TRADITIONAL DATA SOURCES HAVE THE POTENTIAL TO INCREASE OBSERVATIONAL CAPACITY FOR SPECIES DISTRIBUTION AND HABITAT STUDIES. IN THIS STUDY, A RESEARCH AND EDUCATION ORGANIZATION CONDUCTED A 5-YEAR (2013–2018) S…	COASTAL; ELASMOBRANCH; HABITAT USE; NON-TRADITIONAL DATA
FRANZITTA M;REPOLHO T;PAULA JR;CAÇADOR I;MATOS AR;ROSA R;DUARTE B	DWARF EELGRASS (ZOSTERA NOLTII) FATTY ACID REMODELLING INDUCED BY CLIMATE CHANGE	2021	ESTUARINE, COASTAL AND SHELF SCIENCE	10.1016/j.ecss.2021.107546	MARE - MARINE AND ENVIRONMENTAL SCIENCES CENTRE, FACULDADE DE CIÊNCIAS DA UNIVERSIDADE DE LISBOA, CAMPO GRANDE, LISBOA, 1749-016, PORTUGAL; MARE - MARINE AND ENVIRONMENTAL SCIENCES CENTRE, LABORATÓRIO MARÍTIMO DA GUIA, FACULDADE DE CIÊNCIAS DA UNIVERSIDADE DE LISBOA, AVENIDA NOSSA SENHORA DO CABO 939, CASCAIS, 2750-374, PORTUGAL; DEPARTAMENTO DE BIOLOGIA ANIMAL, FACULDADE DE CIÊNCIAS DA UNIVERSID…	DWARF EELGRASS ZOSTERA NOLTII MEADOWS ARE FOUND IN ESTUARINE COASTAL AREAS ACROSS THE NORTH-EASTERN ATLANTIC, WHERE THEY PROVIDE KEY ECOSYSTEM SERVICES, INCLUDING NURSERY GROUNDS, SEDIMENT STABILIZATION, NUTRIENT CYCLING AND CARBON SEQUESTRATION. THESE BLUE CARBON ECOSYSTEMS ARE BEING SUBJECTED TO SEVERAL ANTHROPOGENIC PRESSURES, INCLUDING CLIMATE CHANGE-RELATED EFFECTS. IN THE PRESENT STUDY, WE …	CLIMATE CHANGE; ESSENTIAL FATTY ACIDS; MEMBRANE REMODELLING; ZOSTERA NOLTII
CHENG MLH;LIPPMANN TC;DIJKSTRA JA;BRADT G;COOK S;CHOI J-G;BROWN BL	A BASELINE FOR MICROPLASTIC PARTICLE OCCURRENCE AND DISTRIBUTION IN GREAT BAY ESTUARY	2021	MARINE POLLUTION BULLETIN	10.1016/j.marpolbul.2021.112653	DEPARTMENT OF BIOLOGICAL SCIENCES, UNIVERSITY OF NEW HAMPSHIRE, 38 ACADEMIC WAY, DURHAM, 03824, NH, UNITED STATES; UNIVERSITY OF NEW HAMPSHIRE, DEPARTMENT OF EARTH SCIENCES, JERE CHASE OCEAN ENGINEERING LAB, 24 COLOVOS ROAD, DURHAM, 03284, NH, UNITED STATES; CENTER FOR COASTAL AND OCEAN MAPPING, CHASE OCEAN ENGINEERING LAB, 24 COLOVOS ROAD, DURHAM, 03824, NH, UNITED STATES; UNIVERSITY OF NEW HAMP…	WE EXTRACTED AND ANALYZED MICROPLASTICS (MP) IN ARCHIVED SEDIMENT CORES FROM GREAT BAY ESTUARY (GBE) IN THE GULF OF MAINE REGION OF NORTH AMERICA. RESULTS INDICATED THAT MP ARE DISTRIBUTED IN GBE SEDIMENTS, 0–30 CM, AT AN AVERAGE OCCURRENCE OF 116 ± 21 PARTICLES G−1 AND THAT MORPHOLOGY VARIES BY SITE AND DEPTH. ANALYSIS BY SEDIMENT DEPTH AND AGE CLASS INDICATED THAT MP ACCUMULATION INCREASED OVER…	GREAT BAY ESTUARY; MICROPLASTICS; SEDIMENTATION
GORECKI R;SCHRANDT MN;SWITZER TS	EVIDENCE OF SHARED TRENDS IN JUVENILE FISH RECRUITMENT TO NEARSHORE SEAGRASS HABITATS OF THE EASTERN GULF OF MEXICO	2022	MARINE ECOLOGY PROGRESS SERIES	10.3354/meps14085	FLORIDA FISH AND WILDLIFE CONSERVATION COMMISSION, FISH AND WILDLIFE RESEARCH INSTITUTE, APALACHICOLA FIELD LABORATORY, EASTPOINT, 32328, FL, UNITED STATES; FLORIDA FISH AND WILDLIFE CONSERVATION COMMISSION, FISH AND WILDLIFE RESEARCH INSTITUTE, ST. PETERSBURG, 33701, FL, UNITED STATES	MONITORING ABUNDANCE OF JUVENILES OVER TIME IS FUNDAMENTAL TO EFFECTIVE FISHERIES MANAGEMENT, ESPECIALLY WHEN JUVENILE ABUNDANCE MAY BE USED TO PREDICT FUTURE PRODUCTIVITY. YET, THE MECHANISMS UNDERLYING VARIATION IN FISH RECRUITMENT REMAIN A SOURCE OF UNCERTAINTY FOR FULLY UNDERSTANDING POPULATION DYNAMICS. GIVEN THE INTEREST IN PROGRESSION FROM SINGLE-SPECIES TO ECOSYSTEM-BASED FISHERIES MANAGE…	DYNAMIC FACTOR ANALYSIS; GULF OF MEXICO; JUVENILE FISH RECRUITMENT; MARINE FISHERIES; MULTISPECIES SYNCHRONY; POPULATION DYNAMICS; TIME-SERIES ANALYSIS
VERCAEMER BM;SCARROW MA;ROETHLISBERGER B;KRUMHANSL KA;WONG MC	REPRODUCTIVE ECOLOGY OF ZOSTERA MARINA L. (EELGRASS) ACROSS VARYING ENVIRONMENTAL CONDITIONS	2021	AQUATIC BOTANY	10.1016/j.aquabot.2021.103444	BEDFORD INSTITUTE OF OCEANOGRAPHY, FISHERIES AND OCEANS CANADA, DARTMOUTH, NS, CANADA	SEXUAL REPRODUCTION IS CRITICAL TO THE RESILIENCE OF SEAGRASS BEDS IMPACTED BY HABITAT DEGRADATION OR ENVIRONMENTAL CHANGES, AS ROBUST SEED BANKS ALLOW NEW SHOOTS TO ESTABLISH EACH YEAR. REPRODUCTIVE STRATEGIES OF SEAGRASS BEDS RANGE ON A CONTINUUM FROM STRICTLY ANNUAL TO PERENNIAL, DRIVEN BY LOCAL ENVIRONMENTAL CONDITIONS. WE EXAMINED THE REPRODUCTIVE DYNAMICS OF ZOSTERA MARINA BEDS AT SIX SITES…	GROWING DEGREE-DAY; LIFE HISTORY; PHENOLOGY; REPRODUCTION; RESILIENCE; SEAGRASS; SEED BANK; TEMPERATURE
BELARMINO E;FRANCISCO DE NÓBREGA M;GRIMM AM;DA SILVA COPERTINO M;VIEIRA JP;GARCIA AM	LONG-TERM TRENDS IN THE ABUNDANCE OF AN ESTUARINE FISH AND RELATIONSHIPS WITH EL NIÑO CLIMATIC IMPACTS AND SEAGRASS MEADOWS REDUCTION	2021	ESTUARINE, COASTAL AND SHELF SCIENCE	10.1016/j.ecss.2021.107565	INSTITUTO DE OCEANOGRAFIA, UNIVERSIDADE FEDERAL DO RIO GRANDE, RIO GRANDE, (RS), BRAZIL; DEPARTAMENTO DE OCEANOGRAFIA, UNIVERSIDADE FEDERAL DE PERNAMBUCO, RECIFE, (PE), BRAZIL; DEPARTAMENTO DE FÍSICA, UNIVERSIDADE FEDERAL DO PARANÁ, CURITIBA, (PR), BRAZIL	EL NIÑO EVENTS AND THEIR CLIMATIC EFFECTS VARY MARKEDLY IN INTENSITY DUE TO SEVERAL FACTORS RELATED TO OCEANOGRAPHIC AND ATMOSPHERIC CONDITIONS IN THE PACIFIC EQUATORIAL OCEAN. AS A RESULT OF FLUCTUATIONS IN THE CLIMATE SYSTEM, RAINFALL AND TEMPERATURE DEVIATE FROM AVERAGE CONDITIONS WHICH CAUSES SEVERE BIOLOGICAL, ECONOMIC AND SOCIAL IMPACTS WORLDWIDE. IN THIS STUDY, LONG-TERM (23 YEARS) STANDAR…	ATHERINELLA BRASILIENSIS; ENSO; ESTUARINE HABITAT LOSS; LTER; PATOS LAGOON ESTUARY; SOUTHWESTERN ATLANTIC ESTUARIES
COMBS AR;JARVIS JC;KENWORTHY WJ	QUANTIFYING VARIATION IN ZOSTERA MARINA SEED SIZE AND COMPOSITION AT THE SPECIES’ SOUTHERN LIMIT IN THE WESTERN ATLANTIC: IMPLICATIONS FOR EELGRASS POPULATION RESILIENCE	2021	ESTUARIES AND COASTS	10.1007/s12237-020-00839-5	DEPARTMENT OF BIOLOGY AND MARINE BIOLOGY, UNIVERSITY OF NORTH CAROLINA WILMINGTON, WILMINGTON, 23403, NC, UNITED STATES	AT THE SOUTHERN LIMIT OF ZOSTERA MARINA IN THE WESTERN ATLANTIC, SEXUAL REPRODUCTION HAS PROVIDED A MECHANISM OF RECOVERY FOLLOWING THERMAL STRESS–RELATED INTERANNUAL LOSSES. TO UNDERSTAND THE NATURAL VARIABILITY IN SEED QUALITY IN EELGRASS MEADOWS, FLOWERING SHOOTS WERE COLLECTED WEEKLY TO BI-WEEKLY DURING THE 2018 FLOWERING SEASON (MARCH–JUNE) FROM THREE SITES IN TOPSAIL SOUND, NORTH CAROLINA (…	CARBOHYDRATES; LIFE HISTORY; PROTEIN; SEED WEIGHT; SEXUAL REPRODUCTION; VIABILITY
VASQUEZ-CARRILLO C;SEALEY KS	BIODIVERSITY OF UPWELLING COASTAL SYSTEMS OF THE SOUTHERN CARIBBEAN SEA ADJACENT TO GUAJIRA PENINSULA	2021	JOURNAL OF MARINE SCIENCE AND ENGINEERING	10.3390/jmse9080846	COASTAL ECOLOGY LABORATORY, DEPARTMENT OF BIOLOGY, UNIVERSITY OF MIAMI, CORAL GABLES, 33146, FL, UNITED STATES	THIS PAPER DESCRIBES THE UNIQUE NATURAL COMMUNITIES AND BIODIVERSITY OF THE UPWELLING COASTAL SYSTEM ALONG THE GUAJIRA PENINSULA IN THE SOUTHERN CARIBBEAN SEA. THE GUAJIRA PENINSULA HAS A SMALL HUMAN POPULATION WITH LIMITED INFRASTRUCTURE AND LIMITED OPPORTUNITIES FOR COASTAL RESEARCH, YET ITS COASTAL UPWELLING SYSTEM IS UNIQUE IN THE TROPICAL WESTERN ATLANTIC REGION. THIS REPORT INCLUDES BOTH FI…	BAHIA HONDITA; CARIBBEAN SEA; COASTAL BIODIVERSITY; GUAJIRA; MANGROVES; SEA TURTLES; UPWELLING
GAGNON K;GUSTAFSSON C;SALO T;ROSSI F;GUNELL S;RICHARDSON JP;REYNOLDS PL;DUFFY JE;BOSTRÖM C	ROLE OF FOOD WEB INTERACTIONS IN PROMOTING RESILIENCE TO NUTRIENT ENRICHMENT IN A BRACKISH WATER EELGRASS (ZOSTERA MARINA) ECOSYSTEM	2021	LIMNOLOGY AND OCEANOGRAPHY	10.1002/lno.11792	ENVIRONMENTAL AND MARINE BIOLOGY, ÅBO AKADEMI UNIVERSITY, ÅBO, FINLAND; TVÄRMINNE ZOOLOGICAL STATION, UNIVERSITY OF HELSINKI, HANKO, FINLAND; ECOSEAS LABORATORY, CNRS, UNIVERSITÉ DE LA CÔTE D'AZUR, NICE, FRANCE; VIRGINIA INSTITUTE OF MARINE SCIENCE, COLLEGE OF WILLIAM & MARY, VIRGINIA, UNITED STATES; DATALAB: DATA SCIENCE AND INFORMATICS, UNIVERSITY OF CALIFORNIA, DAVIS, CA, UNITED STATES; TENNEN…	UNDERSTANDING THE ECOLOGICAL INTERACTIONS THAT ENHANCE THE RESILIENCE OF THREATENED ECOSYSTEMS IS ESSENTIAL IN ASSURING THEIR CONSERVATION AND RESTORATION. TOP-DOWN TROPHIC INTERACTIONS CAN INCREASE RESILIENCE TO BOTTOM-UP NUTRIENT ENRICHMENT, HOWEVER, AS MANY SEAGRASS ECOSYSTEMS ARE THREATENED BY BOTH EUTROPHICATION AND TROPHIC MODIFICATIONS, UNDERSTANDING HOW THESE PROCESSES INTERACT IS IMPORTA…
SOARES MO;TEIXEIRA CEP;BEZERRA LEA;RABELO EF;CASTRO IB;CAVALCANTE RM	THE MOST EXTENSIVE OIL SPILL REGISTERED IN TROPICAL OCEANS (BRAZIL): THE BALANCE SHEET OF A DISASTER	2022	ENVIRONMENTAL SCIENCE AND POLLUTION RESEARCH	10.1007/s11356-022-18710-4	INSTITUTO DE CIÊNCIAS DO MAR (LABOMAR), UNIVERSIDADE FEDERAL DO CEARÁ (UFC), FORTALEZA, BRAZIL; REEF SYSTEMS GROUP, LEIBNIZ CENTER FOR TROPICAL MARINE RESEARCH (ZMT), BREMEN, GERMANY; UNIVERSIDADE FEDERAL RURAL DO SEMI ÁRIDO (UFERSA), MOSSORÓ, BRAZIL; INSTITUTO DO MAR, UNIVERSIDADE FEDERAL DE SÃO PAULO (UNIFESP), SANTOS, BRAZIL	THIS ARTICLE PRESENTS A SYNTHESIS OF INFORMATION ABOUT THE MASSIVE OIL SPILL IN BRAZIL (2019/2020). THE EVENT AFFECTED 11 STATES; HOWEVER, THE MAJORITY OF THE OIL RESIDUE WAS COLLECTED (~ 5380 TONS) NEAR NINE STATES (99.8%) IN NORTHEASTERN BRAZIL. THIS SPILL WAS NOT THE LARGEST IN VOLUME (BETWEEN 5000 M3 AND 12,000 M3) RECORDED IN TROPICAL OCEANS, BUT IT WAS THE MOST EXTENSIVE (2890 KM). THIS SPI…	CORAL REEFS; MANGROVES; MARINE PROTECTED AREAS; MYSTERIOUS OIL SPILL; SOUTH ATLANTIC
REUSCH TBH;SCHUBERT PR;MARTEN S-M;GILL D;KAREZ R;BUSCH K;HENTSCHEL U	LOWER VIBRIO SPP. ABUNDANCES IN ZOSTERA MARINA LEAF CANOPIES SUGGEST A NOVEL ECOSYSTEM FUNCTION FOR TEMPERATE SEAGRASS BEDS	2021	MARINE BIOLOGY	10.1007/s00227-021-03963-3	DIVISION OF MARINE ECOLOGY, MARINE EVOLUTIONARY ECOLOGY, GEOMAR HELMHOLTZ-CENTRE FOR OCEAN RESEARCH KIEL, DÜSTERNBROOKER WEG 20, 24105, KIEL, GERMANY; STATE AGENCY FOR AGRICULTURE, ENVIRONMENT, AND RURAL AREAS SCHLESWIG-HOLSTEIN (LLUR), HAMBURGER CHAUSSEE 25, FLINTBEK, 24220, GERMANY; DIVISION OF MARINE ECOLOGY, MARINE SYMBIOSES, GEOMAR HELMHOLTZ-CENTRE FOR OCEAN RESEARCH KIEL, DÜSTERNBROOKER WEG…	SEAGRASSES, A POLYPHYLETIC GROUP OF ABOUT 60 MARINE ANGIOSPERM SPECIES, ARE THE FOUNDATION OF DIVERSE AND FUNCTIONALLY IMPORTANT MARINE HABITATS ALONG SHELTERED SEDIMENTARY COASTS. AS A NOVEL ECOLOGICAL FUNCTION WITH HIGH SOCIETAL RELEVANCE, A ROLE OF THE SEAGRASS LEAF CANOPY FOR REDUCING POTENTIALLY HARMFUL BACTERIA HAS RECENTLY BEEN HYPOTHESIZED IN TROPICAL REGIONS, BUT DATA FOR TEMPERATE REGIO…
EGER SL;COURTENAY SC	INTEGRATED COASTAL AND MARINE MANAGEMENT: INSIGHTS FROM LIVED EXPERIENCES IN THE BAY OF FUNDY, ATLANTIC CANADA	2021	OCEAN AND COASTAL MANAGEMENT	10.1016/j.ocecoaman.2020.105457	CANADIAN RIVERS INSTITUTE AT THE SCHOOL OF ENVIRONMENT, RESOURCES AND SUSTAINABILITY (SERS), FACULTY OF ENVIRONMENT, UNIVERSITY OF WATERLOO, 200 UNIVERSITY AVE W., WATERLOO, ON, CANADA; ENVIRONMENTAL CHANGE AND GOVERNANCE GROUP, UNIVERSITY OF WATERLOO, 200 UNIVERSITY AVE W., WATERLOO, ON, CANADA	THIS PAPER EXAMINES ‘THE GOVERNANCE GAP’ REGARDING THE OPERATIONALIZATION OF INTEGRATED COASTAL AND MARINE MANAGEMENT (ICM). ICM OFFERS A HOLISTIC AND STRATEGIC GOVERNANCE ARRANGEMENT EMPLOYED WORLDWIDE TO HELP MOVE BEYOND CONVENTIONAL SECTOR-BASED APPROACHES TO CONTRIBUTE TO THE SUSTAINABILITY OF COMPLEX AND DYNAMIC SOCIAL-ECOLOGICAL SYSTEMS. THE CONTEXT WITHIN WHICH WE INVESTIGATE THIS GAP IS T…	CAPACITY; CHALLENGES; GOVERNANCE; IMPLEMENTATION; INTEGRATED COASTAL AND MARINE MANAGEMENT; PARTICIPATION; SUSTAINABLE SOCIAL-ECOLOGICAL SYSTEMS
DA SILVA VEL;DOLBETH M;FABRÉ NN	ASSESSING TROPICAL COASTAL DYNAMICS ACROSS HABITATS AND SEASONS THROUGH DIFFERENT DIMENSIONS OF FISH DIVERSITY	2021	MARINE ENVIRONMENTAL RESEARCH	10.1016/j.marenvres.2021.105458	LABORATÓRIO DE ECOLOGIA, PEIXES E PESCA – INSTITUTO DE CIÊNCIAS BIOLÓGICAS E DA SAÚDE, UNIVERSIDADE FEDERAL DE ALAGOAS, MACEIÓ, BRAZIL; INTERDISCIPLINARY CENTRE OF MARINE AND ENVIRONMENTAL RESEARCH - CIIMAR, UNIVERSIDADE DO PORTO, MATOSINHOS, PORTUGAL	COASTAL HABITAT MOSAICS ARE AMONG THE MOST PRODUCTIVE ECOSYSTEMS AROUND THE GLOBE, WITH MANY ECOLOGICAL AND SOCIAL-ECONOMIC SERVICES PROVIDED. THEIR NATURAL CHALLENGING CONDITIONS HAVE ALWAYS BEEN A SUBJECT OF CONCERN FOR ECOLOGIST AND CONSERVATIONIST, WITH A PARTICULAR INTEREST IN UNDERSTANDING HOW ITS SPATIAL AND TEMPORAL DYNAMICS INFLUENCE ECOSYSTEM FUNCTIONING. IN THIS CONTEXT, WE AIMED TO AS…	BIODIVERSITY DIMENSIONS; FISH ECOLOGY; TROPICAL ESTUARIES
MURPHY GEP;DUNIC JC;ADAMCZYK EM;BITTICK SJ;CÔTÉ IM;CRISTIANI J;GEISSINGER EA;GREGORY RS;LOTZE HK;O'CONNOR MI;ARAÚJO CAS;RUBIDGE EM;TEMPLEMAN ND;WONG MC	FROM COAST TO COAST TO COAST: ECOLOGY AND MANAGEMENT OF SEAGRASS ECOSYSTEMS ACROSS CANADA	2021	FACETS	10.1139/FACETS-2020-0020	DEPARTMENT OF BIOLOGY, DALHOUSIE UNIVERSITY, HALIFAX, B3H 4R2, NS, CANADA; BEDFORD INSTITUTE OF OCEANOGRAPHY, FISHERIES AND OCEANS CANADA, 1 CHALLENGER DRIVE, DARTMOUTH, B2Y 4A2, NS, CANADA; DEPARTMENT OF BIOLOGICAL SCIENCES, SIMON FRASER UNIVERSITY, BURNABY, V5A 1S6, BC, CANADA; DEPARTMENT OF ZOOLOGY, BIODIVERSITY RESEARCH CENTRE, UNIVERSITY OF BRITISH COLUMBIA, VANCOUVER, V6T 1Z4, BC, CANADA; D…	SEAGRASS MEADOWS ARE AMONG THE MOST PRODUCTIVE AND DIVERSE MARINE ECOSYSTEMS, PROVIDING ESSENTIAL STRUCTURE, FUNCTIONS, AND SERVICES. THEY ARE ALSO AMONG THE MOST IMPACTED BY HUMAN ACTIVITIES AND IN URGENT NEED OF BETTER MANAGEMENT AND PROTECTION. IN CANADA, EELGRASS (ZOSTERA MARINA) MEADOWS ARE FOUND ALONG THE ATLANTIC, PACIFIC, AND ARCTIC COASTS, AND THUS OCCUR ACROSS A WIDE RANGE OF BIOGEOGRAP…	BIOGEOGRAPHIC REGIONS; COMMUNITIES; CONSERVATION; EELGRASS; HABITAT STRUCTURE; HUMAN IMPACTS; MANAGEMENT; PHENOLOGY; SPECIES; ZOSTERA MARINA
MARTÍNEZ-GARCÍA L;HANSSON B;HOLLANDER J	ASSESSMENT OF LOCAL GENETIC STRUCTURE AND CONNECTIVITY OF THE COMMON EELGRASS ZOSTERA MARINA FOR SEAGRASS RESTORATION IN NORTHERN EUROPE	2022	MARINE ECOLOGY PROGRESS SERIES	10.3354/meps13658	DEPARTMENT OF BIOLOGY, LUND UNIVERSITY, LUND, 223 62, SWEDEN; WORLD MARITIME UNIVERSITY, SASAKAWA GLOBAL OCEAN INSTITUTE, MALMÖ, 211 18, SWEDEN	SEAGRASS MEADOWS ARE ONE OF THE MOST IMPORTANT HABITATS IN COASTAL REGIONS SINCE THEY CONSTITUTE A MULTIFUNCTIONAL ECOSYSTEM PROVIDING HIGH PRODUCTIVITY AND BIODIVERSITY. THEY PLAY A KEY ROLE IN CARBON SEQUESTRATION CAPACITY, MITIGATION AGAINST COASTAL EROSION AND AS NURSERY GROUNDS FOR MANY MARINE FISH AND INVERTEBRATES. HOWEVER, DESPITE THESE ECOSYSTEM FUNCTIONS AND SERVICES, SEAGRASS MEADOWS A…	ENVIRONMENTAL VARIABLES; GENETIC STRUCTURE; GENETIC VARIATION; RESTORATION; TRANSPLANTATION; ZOSTERA MARINA
HAYES CT;ALFORD SB;BELGRAD BA;CORREIA KM;DARNELL MZ;FURMAN BT;HALL MO;MARTIN CW;MCDONALD AM;SMEE DL;DARNELL KM	REGIONAL VARIATION IN SEAGRASS COMPLEXITY DRIVES BLUE CRAB CALLINECTES SAPIDUS MORTALITY AND GROWTH ACROSS THE NORTHERN GULF OF MEXICO	2022	MARINE ECOLOGY PROGRESS SERIES	10.3354/meps14084	DIVISION OF COASTAL SCIENCES, SCHOOL OF OCEAN SCIENCE AND ENGINEERING, THE UNIVERSITY OF SOUTHERN MISSISSIPPI, OCEAN SPRINGS, 39564, MS, UNITED STATES; NATURE COAST BIOLOGICAL STATION, UNIVERSITY OF FLORIDA, CEDAR KEY, 32625, FL, UNITED STATES; DAUPHIN ISLAND SEA LAB, DAUPHIN ISLAND, 36528, AL, UNITED STATES; FLORIDA FISH AND WILDLIFE CONSERVATION COMMISSION, FISH AND WILDLIFE RESEARCH INSTITUTE,…	SEAGRASS MEADOWS PROVIDE GREATER PREDATOR REFUGE AND RESOURCE AVAILABILITY THAN UNVEGETATED HABITATS AND GENERALLY IMPROVE THE SURVIVAL AND GROWTH RATES OF ASSOCIATED ANIMALS. FEW STUDIES, HOWEVER, HAVE EXAMINED HOW THESE RELATIONSHIPS MIGHT VARY AT A REGION-WIDE SPATIAL SCALE. THE BLUE CRAB CALLINECTES SAPIDUS IS A COMMERCIALLY IMPORTANT SPECIES THAT USES TURTLEGRASS THALASSIA TESTUDINUM HABITAT…	BLUE CRAB; GROWTH RATE; HABITAT COMPLEXITY; LARGE-SCALE; NURSERY HYPOTHESIS; PREDATION; SEAGRASS; THALASSIA TESTUDINUM; TURTLEGRASS
GALAVIZ-VILLA I;SOSA-VILLALOBOS CA;LAGUNES-REYES NL;LANDEROS-SÁNCHEZ C;CASTILLO-FERAT MA;GARCÍA-SALDAÑA A;SEDAS SP;PRIETO AC	NITRATE-NITROGEN (N-NO3-) IN GROUND WATERS OF AGRICULTURAL ZONES IN TABASCO, MÉXICO; RISKS FOR AQUATIC LIFE AND HUMAN HEALTH	2021	NATURE ENVIRONMENT AND POLLUTION TECHNOLOGY	10.46488/NEPT.2021.V20I03.050	TECNOLÓGICO NACIONAL DE MÉXICO, INSTITUTO TECNOLÓGICO DE BOCA DEL RÍO, CARRETERA VERACRUZ- CÓRDOBA KM 12 C.P., BOCA DEL RÍO, VERACRUZ, 94290, MEXICO; COLEGIO DE POSGRADUADOS CAMPUS VERACRUZ, CARR. XALAPA VERACRUZ KM 88.5 CARRETERA FEDERAL XALAPA-VERACRUZ VER, 91700, MEXICO; TECNOLÓGICO NACIONAL DE MÉXICO, INSTITUTO TECNOLÓGICO SUPERIOR DE HUATUSCO, AV. 25 PONIENTE NO.100, COL. RESERVA TERRITORIAL…	NITRATE NITROGEN (N-NO3-), THE MOST COMMON POLLUTANT IN GROUNDWATER, IS A RESULT OF THE EFFECT OF DIFFUSE SOURCES OF POLLUTION LIKE AGRICULTURE AND ANIMAL HUSBANDRY INTENSIVE. THE LAND USE FOR THESE ECONOMIC ACTIVITIES IS VERY COMMON IN THE LOS RÍOS SUB-REGION IN THE STATE OF TABASCO, MEXICO, WHERE THE LOS RÍOS AND BOCA DEL CERRO AQUIFERS ARE LOCATED. THE AIM OF THIS RESEARCH WAS TO ASSESS THE CO…	AGRICULTURE; ANIMAL HUSBANDRY; LEACHING OF N-COMPOUNDS; MARINE LIFE PROTECTION; WATER POLLUTION
BOUTOUMIT S;BOUOUAROUR O;EL KAMCHA R;POUZET P;ZOURARAH B;BENHOUSSA A;MAANAN M;BAZAIRI H	SPATIAL PATTERNS OF MACROZOOBENTHOS ASSEMBLAGES IN A SENTINEL COASTAL LAGOON: BIODIVERSITY AND ENVIRONMENTAL DRIVERS	2021	JOURNAL OF MARINE SCIENCE AND ENGINEERING	10.3390/jmse9050461	BIOBIO RESEARCH CENTER, BIOECOGEN LABORATORY, FACULTY OF SCIENCES, MOHAMMED V UNIVERSITY IN RABAT, 4 AVENUE IBN BATTOUTA, RABAT, 10106, MOROCCO; LETG UMR CNRS 6554, UNIVERSITY OF NANTES, CEDEX 3, NANTES, 44312, FRANCE; MARINE GEOSCIENCES AND SOIL SCIENCES LABORATORY, ASSOCIATED UNIT URAC 45, FACULTY OF SCIENCES, CHOUAIB DOUKKALI UNIVERSITY, EL JADIDA, 24000, MOROCCO; INSTITUTE OF LIFE AND EARTH S…	THIS STUDY PRESENTS AN ASSESSMENT OF THE DIVERSITY AND SPATIAL DISTRIBUTION OF BENTHIC MACROFAUNA COMMUNITIES ALONG THE MOULAY BOUSSELHAM LAGOON AND DISCUSSES THE ENVIRONMENTAL FACTORS CONTRIBUTING TO OBSERVED PATTERNS. IN THE AUTUMN OF 2018, 68 STATIONS WERE SAMPLED WITH THREE REPLICATES PER STATION IN SUBTIDAL AND INTERTIDAL AREAS. ENVIRONMENTAL CONDITIONS SHOWED THAT THE RANGE OF WATER TEMPERA…	ATLANTIC MOROCCO; BENTHIC MACROFAUNA; MOULAY BOUSSELHAM LAGOON; SEMI ENCLOSED COASTAL SYSTEM
DARNELL KM;FURMAN BT;HECK KL;JR;BYRON D;REYNOLDS L;DUNTON KH	SEED RESERVE HOT SPOTS FOR THE SUB-TROPICAL SEAGRASS HALODULE WRIGHTII (SHOAL GRASS) IN THE NORTHERN GULF OF MEXICO	2021	ESTUARIES AND COASTS	10.1007/s12237-020-00808-y	SCHOOL OF OCEAN SCIENCE AND ENGINEERING, GULF COAST RESEARCH LABORATORY, THE UNIVERSITY OF SOUTHERN MISSISSIPPI, OCEAN SPRINGS, 39564, MS, UNITED STATES; FLORIDA FISH AND WILDLIFE CONSERVATION COMMISSION, FLORIDA FISH AND WILDLIFE RESEARCH INSTITUTE, ST. PETERSBURG, 33701, FL, UNITED STATES; DAUPHIN ISLAND SEA LAB, DAUPHIN ISLAND, 36528, AL, UNITED STATES; SOIL AND WATER SCIENCES DEPARTMENT, UNIV…	HALODULE WRIGHTII (SHOAL GRASS) IS A DIOECIOUS SEAGRASS WITH A WIDESPREAD TROPICAL AND SUBTROPICAL DISTRIBUTION. LIKE ALL SEAGRASS SPECIES, H. WRIGHTII HAS THE ABILITY TO EXPAND ASEXUALLY THROUGH RHIZOME ELONGATION AND TO REPRODUCE SEXUALLY THROUGH SEED. TO BETTER UNDERSTAND H. WRIGHTII SEXUAL RECRUITMENT DYNAMICS IN THE NORTHERN GULF OF MEXICO, WE INVESTIGATED SEED BANK DENSITIES AT 815 SITES FR…	DORMANT SEEDS; GENETIC DIVERSITY; GULF OF MEXICO; REPRODUCTION; SEED BANK; SHOAL GRASS
ENS NJ;HARVEY B;DAVIES MM;THOMSON HM;MEYERS KJ;YAKIMISHYN J;LEE LC;MCCORD ME;GERWING TG	THE GREEN WAVE: REVIEWING THE ENVIRONMENTAL IMPACTS OF THE INVASIVE EUROPEAN GREEN CRAB (CARCINUS MAENAS) AND POTENTIAL MANAGEMENT APPROACHES	2022	ENVIRONMENTAL REVIEWS	10.1139/er-2021-0059	DEPARTMENT OF BIOLOGY, UNIVERSITY OF VICTORIA, VICTORIA, BC, CANADA; LGL ENVIRONMENTAL RESEARCH ASSOCIATES LTD, SIDNEY, BC, CANADA; PACIFIC RIM NATIONAL PARK RESERVE, UCLUELET, BC, CANADA; GWAII HAANAS NATIONAL PARK RESERVE, NATIONAL MARINE CONSERVATION AREA RESERVE, AND HAIDA HERITAGE SITE, HAIDA GWAII, BC, CANADA; SCHOOL OF ENVIRONMENTAL STUDIES, UNIVERSITY OF VICTORIA, VICTORIA, BC, CANADA; SO…	THE EUROPEAN GREEN CRAB (CARCINUS MAENAS), NATIVE TO NORTHWESTERN EUROPE AND AFRICA, IS AMONG THE TOP 100 MOST DAMAGING INVASIVE SPECIES GLOBALLY. IN SOME REGIONS, INCLUDING THE ATLANTIC COAST OF NORTH AMERICA, C. MAENAS HAS CAUSED LONG-TERM DEGRADATION OF EELGRASS HABITATS AND BIVALVE, CRAB, AND FINFISH POPULATIONS, WHILE OTHER AREAS ARE NEAR THE BEGINNING OF THE INVASION CYCLE. OWING TO THE HIG…	COMMUNITY-BASED MONITORING; CONSERVATION; EARLY DETECTION; EDNA; FUNCTIONAL ERADICATION; INVASIVE SPECIES; MANAGEMENT; MARINE
KELLY NE;GUIJARRO-SABANIEL J;ZIMMERMAN R	ANTHROPOGENIC NITROGEN LOADING AND RISK OF EUTROPHICATION IN THE COASTAL ZONE OF ATLANTIC CANADA	2021	ESTUARINE, COASTAL AND SHELF SCIENCE	10.1016/j.ecss.2021.107630	FISHERIES AND OCEANS CANADA, BEDFORD INSTITUTE OF OCEANOGRAPHY, PO BOX 1006, 1 CHALLENGER DRIVE, DARTMOUTH, B2Y 4A2, NS, CANADA	NUTRIENT POLLUTION DERIVED FROM HUMAN LAND-USE ACTIVITIES REMAINS A MAJOR CAUSE OF THE EUTROPHICATION OF COASTAL ECOSYSTEMS AROUND THE WORLD. IN THIS STUDY, WE CONDUCT A NUTRIENT LOADING ANALYSIS FOR THE COASTAL WATERSHEDS BORDERING THE BAY OF FUNDY AND SCOTIAN SHELF OF ATLANTIC CANADA, A COLD TEMPERATE REGION OF THE NORTHWEST ATLANTIC THAT EXHIBITS STRONG GRADIENTS IN OCEANOGRAPHIC CONDITIONS AN…	ANTHROPOGENIC IMPACTS; ATMOSPHERIC DEPOSITION; COASTAL ZONE; EUTROPHICATION; LAND USE; NUTRIENT LOADING; WASTEWATER
ANKER A;LERAY M;PACHELLE PPG	A NEW SPECIES OF ALPHEUS FABRICIUS, 1798 (DECAPODA: CARIDEA: ALPHEIDAE) FROM THE CARIBBEAN COAST OF PANAMA	2021	ZOOTAXA	10.11646/zootaxa.4933.3.5	UNIVERSIDADE FEDERAL DE GOIÁS, CAMPUS SAMAMBAIA, INSTITUTO DE CIÊNCIAS BIOLÓGICAS / ICB-5, AV. ESPERANÇA, S/N., GOIÂNIA, GO, 74690-900, BRAZIL; SMITHSONIAN TROPICAL RESEARCH INSTITUTE, SMITHSONIAN INSTITUTION, CIUDAD DE PANAMÁ, 0843-03092, PANAMA; MUSEU DE ZOOLOGIA, UNIVERSIDADE DE SÃO PAULO, LABORATÓRIO DE CARCINOLOGIA, AV. NAZARÉ, 481, SÃO PAULO, SP, CEP 04263-000, BRAZIL	ALPHEUS VISERION SP. N. IS DESCRIBED BASED ON THE MATERIAL FROM BOCAS DEL TORO ARCHIPELAGO ON THE CARIBBEAN COAST OF PANAMA. THE NEW SPECIES IS MORPHOLOGICALLY CLOSEST TO THREE MEMBERS OF THE SPECIOSE A. ARMILLATUS H. MILNE-EDWARDS, 1837 SPECIES COMPLEX, VIZ. A. CARLAE ANKER, 2012, A. ANGULOSUS MCCLURE, 2002, AND A. TENUIS KIM & ABELE, 1988, DIFFERING FROM THEM, AS WELL AS FROM ALL THE OTHER SPEC…	ALPHEUS; CARIBBEAN SEA; MARINE BIODIVERSITY; NEW TAXON; SEAGRASS MEADOWS; SNAPPING SHRIMP; WEST ATLANTIC
GROSS CP;EMMETT DUFFY J;HOVEL KA;KARDISH MR;REYNOLDS PL;BOSTRÖM C;BOYER KE;CUSSON M;EKLÖF J;ENGELEN AH;ERIKSSON BK;JOEL FODRIE F;GRIFFIN JN;HEREU CM;HORI M;RANDALL HUGHES A;IVANOV MV;JORGENSEN P;KRUSCHEL C;LEE K-S;LEFCHECK J;MCGLATHERY K;MOKSNES P-O;NAKAOKA M;O CONNOR MI;O CONNOR NE;OLSEN JL;ORTH RJ;PETERSON BJ;REISS H;ROSSI F;RUESINK J;SOTKA EE;THORMAR J;TOMAS F;UNSWORTH R;VOIGT EP;WHALEN MA;ZIE…	THE BIOGEOGRAPHY OF COMMUNITY ASSEMBLY: LATITUDE AND PREDATION DRIVE VARIATION IN COMMUNITY TRAIT DISTRIBUTION IN A GUILD OF EPIFAUNAL CRUSTACEANS	2022	PROCEEDINGS OF THE ROYAL SOCIETY B: BIOLOGICAL SCIENCES	10.1098/rspb.2021.1762	DEPARTMENT OF EVOLUTION AND ECOLOGY; DATALAB: DATA SCIENCE AND INFORMATICS, UNIVERSITY OF CALIFORNIA, DAVIS, CA, UNITED STATES; TENNENBAUM MARINE OBSERVATORIES NETWORK, MARINEGEO, SMITHSONIAN ENVIRONMENTAL RESEARCH CENTER, EDGEWATER, MD, UNITED STATES; DEPARTMENT OF BIOLOGY, SAN DIEGO STATE UNIVERSITY, SAN DIEGO, CA, UNITED STATES; DEPARTMENT OF ENVIRONMENTAL AND MARINE BIOLOGY, ABO AKADEMI UNIVE…	WHILE CONSIDERABLE EVIDENCE EXISTS OF BIOGEOGRAPHIC PATTERNS IN THE INTENSITY OF SPECIES INTERACTIONS, THE INFLUENCE OF THESE PATTERNS ON VARIATION IN COMMUNITY STRUCTURE IS LESS CLEAR. STUDYING HOW THE DISTRIBUTIONS OF TRAITS IN COMMUNITIES VARY ALONG GLOBAL GRADIENTS CAN INFORM HOW VARIATION IN INTERACTIONS AND OTHER FACTORS CONTRIBUTE TO THE PROCESS OF COMMUNITY ASSEMBLY. USING A MODEL SELECTI…	COMMUNITY ASSEMBLY; EELGRASS EPIFAUNA; FUNCTIONAL TRAITS; HISTORICAL CONTINGENCY; LATITUDINAL GRADIENT; PREDATION
ROMÁN M;DE LOS SANTOS CB;ROMÁN S;SANTOS R;TRONCOSO JS;VÁZQUEZ E;OLABARRIA C	LOSS OF SURFICIAL SEDIMENTARY CARBON STOCKS IN SEAGRASS MEADOWS SUBJECTED TO INTENSIVE CLAM HARVESTING	2022	MARINE ENVIRONMENTAL RESEARCH	10.1016/j.marenvres.2022.105570	CENTRO DE INVESTIGACIÓN MARIÑA, UNIVERSIDADE DE VIGO, ECOCOST, FACULTADE DE CIENCIAS DEL MAR, EDIFICIO CC EXPERIMENTAIS, CAMPUS DE VIGO, AS LAGOAS-MARCOSENDE, VIGO, 36310, SPAIN; CENTRO DE CIÊNCIAS DO MAR (CCMAR), UNIVERSIDADE DO ALGARVE, CAMPUS DE GAMBELAS, FARO, 8005-139, PORTUGAL	SEAGRASS CARBON STOCKS ARE VULNERABLE TO PHYSICAL DISTURBANCE. WE ASSESSED THE EFFECT OF CLAM HARVESTING ON THE ORGANIC CARBON (CORG) STOCKS IN SURFACE SEDIMENTS IN FOUR INTERTIDAL ZOSTERA NOLTEI MEADOWS ON THE IBERIAN ATLANTIC COAST (SPAIN AND PORTUGAL), BY COMPARING UNDISTURBED AND HARVESTED AREAS. WE ALSO MONITORED THE SPATIAL COVER OF THE MEADOWS THROUGHOUT THE GROWING SEASON. SEDIMENTARY COR…	BLUE CARBON; DISTURBANCE; GROWING SEASON; MAPPING; SEAGRASS; SHELLFISH HARVESTING
UNSWORTH RKF;BUTTERWORTH EG	SEAGRASS MEADOWS PROVIDE A SIGNIFICANT RESOURCE IN SUPPORT OF AVIFAUNA	2021	DIVERSITY	10.3390/d13080363	PROJECT SEAGRASS, BRIDGEND, P.O. BOX 412, BRIDGEND, CF31 9RL, UNITED KINGDOM; DEPARTMENT OF BIOSCIENCES, SWANSEA UNIVERSITY, SWANSEA, SA28PP, UNITED KINGDOM	SEAGRASS MEADOWS ARE KNOWN TO BE RICH IN FAUNA, WITH COMPLEX FOOD WEBS THAT PROVIDE TROPHIC SUBSIDY TO SPECIES AND HABITATS WAY BEYOND THE EXTENT OF THEIR DISTRIBUTION. BIRDS ARE AN OFTEN-OVERLOOKED PART OF MARINE ECOSYSTEMS; NOT ONLY ARE THEY CRUCIAL TO THE HEALTH OF MARINE ECOSYSTEMS, BUT THEIR POPULATIONS ARE ALSO SUPPORTED BY THE PRODUCTIVITY AND BIODIVERSITY OF MARINE ECOSYSTEMS. THE LINKS O…	EELGRASS; FORAGING; GRAZING; SEABIRDS; WILDFOWL; ZOSTERA
BIELMYER-FRASER G;LLAZAR K;WARD A;TRENT T;GOLDBERG N	METAL ANALYSIS OF SUBMERGED AQUATIC VEGETATION IN THE LOWER ST. JOHNS RIVER, FLORIDA	2022	ENVIRONMENTAL MONITORING AND ASSESSMENT	10.1007/s10661-022-10159-9	JACKSONVILLE UNIVERSITY, 2800 UNIVERSITY BLVD. NORTH, JACKSONVILLE, 32211, FL, UNITED STATES; ST. JOHNS RIVER WATER MANAGEMENT DISTRICT, PALATKA, FL, UNITED STATES	THE ST. JOHNS RIVER, FLORIDA’S LONGEST RIVER, IS THREATENED BY A VARIETY OF FACTORS, INCLUDING ANTHROPOGENIC DISTURBANCES AND GLOBAL CLIMATE CHANGES. METAL POLLUTION IN THE LOWER ST. JOHNS RIVER (LSJR) IN NORTHEAST FLORIDA HAS BEEN WELL DOCUMENTED. SUBMERGED AQUATIC VEGETATION (SAV) ARE ECOLOGICALLY IMPORTANT PLANT SPECIES, KNOWN TO ACCUMULATE METALS AND OTHER POLLUTANTS FROM THEIR SURROUNDING EN…	CADMIUM; COPPER; LEAD; NICKEL; SAV; SILVER; ZINC
BIBER P	PROLONGED LOW SALINITY TOLERANCE IN HALODULE WRIGHTII ASCH	2022	AQUATIC BOTANY	10.1016/j.aquabot.2022.103498	GULF COAST RESEARCH LABORATORY, 703 EAST BEACH DRIVE, OCEAN SPRINGS, MS, UNITED STATES	THE SEAGRASS HALODULE WRIGHTII (SHOAL GRASS) IS FOUND THROUGHOUT THE CARIBBEAN AND GULF OF MEXICO WHERE IT CAN BE AN IMPORTANT OR DOMINANT COMPONENT OF THE FLORA. IT IS GENERALLY MORE TOLERANT TO DISTURBANCE THAN OTHER SEAGRASS SPECIES, INCLUDING TOLERANCE TO REDUCED SALINITY. THIS STUDY INVESTIGATED THE LOW SALINITY TOLERANCE OF A POPULATION OF H. WRIGHTII THAT HAS A LONG HISTORY OF EXPOSURE TO …	FLOODING; FRESHWATER; SALINITY; SHOALGRASS; TOLERANCE
RUOCCO M;JAHNKE M;SILVA J;PROCACCINI G;DATTOLO E	2B-RAD GENOTYPING OF THE SEAGRASS CYMODOCEA NODOSA ALONG A LATITUDINAL CLINE IDENTIFIES CANDIDATE GENES FOR ENVIRONMENTAL ADAPTATION	2022	FRONTIERS IN GENETICS	10.3389/fgene.2022.866758	STAZIONE ZOOLOGICA ANTON DOHRN, NAPLES, ITALY; DEPARTMENT OF MARINE SCIENCES, TJÄRNÖ MARINE LABORATORY, UNIVERSITY OF GOTHENBURG, GOTHENBURG, SWEDEN; CENTRE OF MARINE SCIENCES, UNIVERSITY OF ALGARVE, FARO, PORTUGAL	PLANT POPULATIONS DISTRIBUTED ALONG BROAD LATITUDINAL GRADIENTS OFTEN SHOW PATTERNS OF CLINAL VARIATION IN GENOTYPE AND PHENOTYPE. DIFFERENCES IN PHOTOPERIOD AND TEMPERATURE CUES ACROSS LATITUDES INFLUENCE MAJOR PHENOLOGICAL EVENTS, SUCH AS TIMING OF FLOWERING OR SEED DORMANCY. HERE, WE USED AN ARRAY OF 4,941 SNPS DERIVED FROM 2B-RAD GENOTYPING TO CHARACTERIZE POPULATION DIFFERENTIATION AND LEVEL…	2B-RAD; FLOWERING; LATITUDE; OUTLIER LOCI; SEAGRASS; SNPS
BRACHO VILLAVICENCIO C;GÓMEZ MADURO MC;HERNÁNDEZ-ÁVILA I	IMPACTS OF FISHING ON THE CARIBBEAN WHITE SEA URCHIN, LYTECHINUS VARIEGATUS, IN MARGARITA ISLAND, VENEZUELA	2021	MARINE ENVIRONMENTAL RESEARCH	10.1016/j.marenvres.2021.105310	ESCUELA DE CIENCIAS APLICADAS DEL MAR (ECAM), UNIVERSIDAD DE ORIENTE - NÚCLEO DE NUEVA ESPARTA (UDO-NE), ISLA DE MARGARITA, VENEZUELA; FACULTAD DE CIENCIAS NATURALES, UNIVERSIDAD AUTÓNOMA DEL CARMEN, CAMPECHE, MEXICO	THE CARIBBEAN WHITE SEA URCHIN, L. VARIEGATUS, IS LOCALLY HARVESTED IN MARGARITA ISLAND AND OTHER LOCATIONS OF SOUTHEASTERN VENEZUELA. THE RECENT REDUCTION OF DENSITIES RAISES CONCERNS ABOUT POTENTIAL IMPACTS FOR OVERFISHING. DENSITIES OF L. VARIEGATUS WERE ESTIMATED AT IMPACT AND CONTROL LOCATIONS BETWEEN LATE-2012 AND MID-2015 TO 1) TEST TEMPORAL CHANGES, COMPARING WITH 1997–1998 ESTIMATIONS, 2…	CARIBBEAN; LOCAL SUSTAINABILITY; SEA URCHIN; SMALL-SCALE FISHERY; THALASSIA MEADOWS
SULLIVAN CR;SMYTH AR;MARTIN CW;REYNOLDS LK	HOW DOES MANGROVE EXPANSION AFFECT STRUCTURE AND FUNCTION OF ADJACENT SEAGRASS MEADOWS?	2021	ESTUARIES AND COASTS	10.1007/s12237-020-00879-x	SOIL AND WATER SCIENCES DEPARTMENT, UNIVERSITY OF FLORIDA, GAINESVILLE, FL, UNITED STATES; TROPICAL RESEARCH AND EDUCATION CENTER, UNIVERSITY OF FLORIDA, HOMESTEAD, FL, UNITED STATES; NATURE COAST BIOLOGICAL STATION, UNIVERSITY OF FLORIDA, CEDAR KEY, FL, UNITED STATES	TEMPERATURES ARE INCREASING GLOBALLY AND CAUSING SPECIES-SPECIFIC GEOGRAPHIC RANGE EXPANSIONS. IN THE GULF OF MEXICO, MANGROVES ARE ENCROACHING REGIONS HISTORICALLY DOMINATED BY TEMPERATE SALT MARSHES, CHANGING ANIMAL COMMUNITIES AND NUTRIENT CYCLING IN THE INTERTIDAL ZONE. MARINE SYSTEMS ARE HIGHLY CONNECTED; THEREFORE, WE EXPECT THAT CHANGES IN THE INTERTIDAL WILL ALTER FUNCTIONS OF ADJACENT SU…	DENITRIFICATION; HABITAT CONNECTIVITY; OUTWELLING; SALT MARSHES; THALASSIA TESTUDINUM; TROPICALIZATION
WILSON KL;WONG MC;DEVRED E	COMPARING SENTINEL-2 AND WORLDVIEW-3 IMAGERY FOR COASTAL BOTTOM HABITAT MAPPING IN ATLANTIC CANADA	2022	REMOTE SENSING	10.3390/rs14051254	BEDFORD INSTITUTE OF OCEANOGRAPHY, FISHERIES AND OCEANS CANADA, DARTMOUTH, B2Y 4A2, NS, CANADA	SATELLITE REMOTE SENSING IS A VALUABLE TOOL TO MAP AND MONITOR THE DISTRIBUTION OF MARINE MACROPHYTES SUCH AS SEAGRASS AND SEAWEEDS THAT PERFORM MANY ECOLOGICAL FUNCTIONS AND SERVICES IN COASTAL HABITATS. VARIOUS SATELLITES HAVE BEEN USED TO MAP THE DISTRIBUTION OF THESE COASTAL BOTTOM HABITAT-FORMING SPECIES, WITH EACH SENSOR PROVIDING UNIQUE BENEFITS. IN THIS STUDY, WE FIRST EXPLORED OPTIMAL ME…	BOTTOM HABITAT; MARINE MACROPHYTE; SATELLITE REMOTE SENSING; SEAGRASS; SEAWEED; SENTINEL-2; SUBMERGED AQUATIC VEGETATION; WORLDVIEW-2; WORLDVIEW-3
BONANNO A;ENNES M;HOEY JA;MOBERG E;NELSON S-M;PLETCHER N;TANNER RL	EMPOWERING HOPE-BASED CLIMATE CHANGE COMMUNICATION TECHNIQUES FOR THE GULF OF MAINE	2021	ELEMENTA	10.1525/elementa.2020.00051	NATIONAL NETWORK FOR OCEAN AND CLIMATE CHANGE INTERPRETATION, BOSTON, MA, UNITED STATES; DEPARTMENT OF NATURAL HISTORY, UNIVERSITY OF FLORIDA, GAINESVILLE, FL, UNITED STATES; ECOLOGY AND EVOLUTIONARY BIOLOGY DEPARTMENT, UNIVERSITY OF CALIFORNIA SANTA CRUZ, SANTA CRUZ, CA, UNITED STATES; UC CALIFORNIA NATURALIST PROGRAM, UNIVERSITY OF CALIFORNIA AGRICULTURE AND NATURAL RESOURCES, DAVIS, CA, UNITED…	THE GULF OF MAINE IS ONE OF THE FASTEST WARMING MARINE AREAS ON THE PLANET: THE INDUSTRIES AND CREATURES THAT CALL IT HOME FACE AN UNPRECEDENTED SHIFT IN THEIR INTERACTIONS AND EXISTENCE. SCIENTISTS, POLICY MAKERS, AND PRACTITIONERS OFTEN WANT TO COMMUNICATE TO THE PUBLIC ABOUT THE SERIOUSNESS OF THE SITUATION TO ENCOURAGE MITIGATION AND ADAPTATION. MANY STANDARD COMMUNICATION STRATEGIES THAT REL…	CLIMATE CHANGE; COMMUNICATION; FRAMING
HETKO D;WITAK M;OLIWA S	BIODIVERSITY OF THE BENTHIC DIATOM FLORA IN THE COASTAL ZONE OF THE GULF OF GDAŃSK: A CASE STUDY OF THE GDYNIA-SOPOT TRANSECT	2022	OCEANOLOGICAL AND HYDROBIOLOGICAL STUDIES	10.26881/oandhs-2022.2.10	UNIVERSITY OF GDAŃSK, FACULTY OF OCEANOGRAPHY AND GEOGRAPHY, INSTITUTE OF OCEANOGRAPHY, DEPARTMENT OF MARINE GEOLOGY, AL. M. PIŁSUDSKIEGO 46, GDYNIA, 81-378 , POLAND	THE OBJECTIVE OF THIS STUDY IS TO DETERMINE MICROHABITAT PREFERENCES OF BENTHIC SPECIES OCCURRING IN EPILITHIC (LIVING ON STONES), EPIPSAMMIC (GROWING ON SAND), EPIPELIC (GROWING ON MUD) AND EPIPHYTIC (LIVING ON SEAGRASS) ASSEMBLAGES OF THE SHALLOWS OF THE GULF OF GDAŃSK (SOUTHERN BALTIC SEA). THE STUDY MATERIAL WAS COLLECTED FROM 19 SITES ALONG THE GDYNIA-SOPOT COASTAL ZONE, INCLUDING THE PORT O…	BALTIC SEA; BENTHIC DIATOMS; COASTAL ZONE; ECOLOGY; GULF OF GDAŃSK; MICROHABITAT
VAHTMÄE E;KOTTA J;LÕUGAS L;KUTSER T	MAPPING SPATIAL DISTRIBUTION, PERCENT COVER AND BIOMASS OF BENTHIC VEGETATION IN OPTICALLY COMPLEX COASTAL WATERS USING HYPERSPECTRAL CASI AND MULTISPECTRAL SENTINEL-2 SENSORS	2021	INTERNATIONAL JOURNAL OF APPLIED EARTH OBSERVATION AND GEOINFORMATION	10.1016/j.jag.2021.102444	ESTONIAN MARINE INSTITUTE, UNIVERSITY OF TARTU, MÄEALUSE 14, TALLINN, 12618, ESTONIA	THIS WORK ASSESSED THE CAPABILITY OF COMPACT AIRBORNE SPECTROGRAPHIC IMAGER (CASI) AND SATELLITE MULTISPECTRAL SENTINEL-2 IMAGE DATA FOR MAPPING THE DISTRIBUTION, PERCENT COVER (%COVER) AND BIOMASS OF SUBMERGED AQUATIC VEGETATION (SAV) IN OPTICALLY COMPLEX COASTAL WATERS OF THE BALTIC SEA. AS A FIRST STEP, THE DISTRIBUTION MAPS OF SAV WERE CREATED FOR BROWN MACROALGAE, GREEN MACROALGAE AND HIGHER…	BALTIC SEA; BENTHIC VEGETATION; BIOMASS; HYPERSPECTRAL; MULTISPECTRAL; PERCENT COVER
JAKOBSSON-THOR S;BRAKEL J;TOTH GB;PAVIA H	COMPLEX INTERACTIONS OF TEMPERATURE, LIGHT AND TISSUE DAMAGE ON SEAGRASS WASTING DISEASE IN ZOSTERA MARINA	2020	FRONTIERS IN MARINE SCIENCE	10.3389/fmars.2020.575183	DEPARTMENT OF MARINE SCIENCES–TJÄRNÖ, UNIVERSITY OF GOTHENBURG, STRÖMSTAD, SWEDEN; MARINE EVOLUTIONARY ECOLOGY, GEOMAR HELMHOLTZ CENTRE FOR OCEAN RESEARCH KIEL, KIEL, GERMANY	THE TEMPERATE SEAGRASS SPECIES EELGRASS ZOSTERA MARINA CAN BE INFECTED BY THE WASTING DISEASE PATHOGEN LABYRINTHULA ZOSTERAE, WHICH IS BELIEVED TO HAVE KILLED ABOUT 90% OF THE SEAGRASS IN THE ATLANTIC OCEAN IN THE 1930S. IT IS NOT KNOWN WHY THIS OPPORTUNISTIC PATHOGEN SOMETIMES BECOMES VIRULENT, BUT THE RECURRENT OUTBREAKS MAY BE DUE TO A WEAKENING OF THE Z. MARINA PLANTS FROM ADVERSE ENVIRONMENT…	CHEMICAL DEFENSE; EELGRASS; GENE EXPRESSION; INFECTION; LABYRINTHULA; MARINE PATHOGEN; MULTIFACTORIAL EXPERIMENT
BAUER BA;KAMINSKI RM;LANHAM JD;GERARD PD;WIGGERS EP	HYDROLOGICAL MANAGEMENT FOR SUBMERSED AQUATIC VEGETATION IN SOUTH CAROLINA COASTAL IMPOUNDMENTS	2020	WILDLIFE SOCIETY BULLETIN	10.1002/wsb.1116	NEMOURS WILDLIFE FOUNDATION, 161 NEMOURS PLANTATION ROAD, YEMASSEE, 29945, SC, UNITED STATES; JAMES C. KENNEDY WATERFOWL AND WETLANDS CONSERVATION CENTER, BELLE W. BARUCH INSTITUTE OF COASTAL ECOLOGY AND FOREST SCIENCE, CLEMSON UNIVERSITY, P.O. BOX 596, GEORGETOWN, 29442, SC, UNITED STATES; DEPARTMENT OF FORESTRY AND ENVIRONMENTAL CONSERVATION, CLEMSON UNIVERSITY, CLEMSON, 29634, SC, UNITED STATE…	WE CONDUCTED A FIELD EXPERIMENT TO TEST EFFECTS OF COMPLETE DRAWDOWN TO DRIED SUBSTRATES VERSUS PARTIAL (SHALLOW WATER, 0–10 CM) DRAWDOWN ON WIDGEONGRASS (RUPPIA MARITIMA) AND OTHER NATIVE SUBMERSED AQUATIC VEGETATION (SAV) BIOMASS (DRY) IN MANAGED BRACKISH TIDAL IMPOUNDMENTS (HEREAFTER, IMPOUNDMENTS) IN THE ASHEPOO, COMBAHEE, AND EDISTO RIVERS BASIN, SOUTH CAROLINA, USA. WE SAMPLED SAV IN 20 IMP…	MANAGED WETLANDS; RUPPIA MARITIMA; SOUTH CAROLINA; SUBMERSED AQUATIC VEGETATION; WATERFOWL; WIDGEONGRASS
GUERRERO-MESEGUER L;COX TE;SANZ-LÁZARO C;SCHMID S;ENZOR LA;MAJOR K;GAZEAU F;CEBRIAN J	DOES OCEAN ACIDIFICATION BENEFIT SEAGRASSES IN A MESOHALINE ENVIRONMENT? A MESOCOSM EXPERIMENT IN THE NORTHERN GULF OF MEXICO	2020	ESTUARIES AND COASTS	10.1007/s12237-020-00720-5	DEPARTAMENTO DE ECOLOGÍA E HIDROLOGÍA, FACULTAD DE BIOLOGÍA, UNIVERSIDAD DE MURCIA, MURCIA, 30100, SPAIN; INTERDISCIPLINARY CENTRE OF MARINE AND ENVIRONMENTAL RESEARCH (CIIMAR), TERMINAL DE CRUZEIROS DE LEIXÕES, AVENIDA NORTON DE MATOS S/N, MATOSINHOS, 4450-208, PORTUGAL; DAUPHIN ISLAND SEA LAB, DAUPHIN ISLAND, AL, UNITED STATES; DEPARTMENT OF BIOLOGICAL SCIENCES, UNIVERSITY OF NEW ORLEANS, NEW O…	OCEAN ACIDIFICATION IS THOUGHT TO BENEFIT SEAGRASSES BECAUSE OF INCREASED CARBON DIOXIDE (CO2) AVAILABILITY FOR PHOTOSYNTHESIS. HOWEVER, IN ORDER TO TRULY ASSESS ECOLOGICAL RESPONSES, EFFECTS OF OCEAN ACIDIFICATION NEED TO BE INVESTIGATED IN A VARIETY OF COASTAL ENVIRONMENTS. WE TESTED THE HYPOTHESIS THAT OCEAN ACIDIFICATION WOULD BENEFIT SEAGRASSES IN THE NORTHERN GULF OF MEXICO, WHERE THE SEAGR…	CARBON DIOXIDE; PH; PRODUCTIVITY; SEAGRASS SPECIES INTERACTIONS
BOUOUAROUR O;BOUTOUMIT S;EL KAMCHA R;BAZAIRI H	LATITUDINAL VARIATION INTO THE MACROFAUNAL ASSEMBLAGES ASSOCIATED TO ZOSTERA NOLTEI SEAGRASS ALONG THE ATLANTIC COAST OF MOROCCO	2021	INTERNATIONAL JOURNAL OF ZOOLOGY	10.1155/2021/9199654	BIODIVERSITY, ECOLOGY AND GENOME LABORATORY, PLANT AND MICROBIAL BIOTECHNOLOGY, BIODIVERSITY AND ENVIRONMENT RESEARCH CENTER, FACULTY OF SCIENCES, MOHAMMED V UNIVERSITY IN RABAT, RABAT, MOROCCO; UNIVERSITY OF NANTES, LETG UMR 6554, NANTES, FRANCE; INSTITUTE OF LIFE AND EARTH SCIENCES, UNIVERSITY OF GIBRALTAR, EUROPA POINT CAMPUS GIBRALTAR, GX11 1AA, UNITED KINGDOM	LARGE-SCALE RESEARCH ON SEAGRASS-ASSOCIATED BENTHIC FAUNA IS VERY IMPORTANT FOR FUTURE REGIONAL MARINE CONSERVATION. IN OUR STUDY, WE INVESTIGATED SPATIAL AND LATITUDINAL VARIATION OF BENTHIC MACROINVERTEBRATE ASSEMBLAGES ASSOCIATED TO ZOSTERA NOLTEI HORNEMANN, 1832 BEDS FROM FIVE SEMI-ENCLOSED COASTAL SYSTEMS (SECSS) RANGING FROM 23°N TO 34°N ALONG THE ATLANTIC COAST OF MOROCCO. OVERALL, 17,320 …
ARMENTEROS M;RODRÍGUE-GARCÍA P;PÉREZ-GARCÍA JA;GRACIA A	DIVERSITY PATTERNS OF FREE-LIVING NEMATODE ASSEMBLAGES IN SEAGRASS BEDS FROM THE CUBAN ARCHIPELAGO (CARIBBEAN SEA)	2020	BIODIVERSITY DATA JOURNAL	10.3897/BDJ.8.E58848	CENTRO DE INVESTIGACIONES MARINAS, UNIVERSIDAD DE LA HABANA, HABANA, CUBA; INSTITUTO DE CIENCIAS DEL MAR Y LIMNOLOGÍA, UNIVERSIDAD NACIONAL AUTÓNOMA DE MÉXICO, MÉXICO, MEXICO	DIVERSITY PATTERNS OF FREE-LIVING MARINE NEMATODES IN TROPICAL SEAGRASS BEDS ARE UNDERSTUDIED. HERE, WE DESCRIBE THE SPECIES RICHNESS AND ASSEMBLAGE COMPOSITION OF NEMATODES IN 13 SEAGRASS SITES COVERING THE WHOLE CUBAN ARCHIPELAGO. NEMATODES WERE COLLECTED FROM THALASSIA TESTUDINUM SEAGRASS BEDS AND IDENTIFIED TO SPECIES LEVEL. WE PROVIDE A CHECKLIST OF NEMATODE SPECIES FROM SEAGRASS BEDS. THE S…	CARIBBEAN SEA; DISTANCE DECAY OF SIMILARITY; MEIOFAUNA; RICHNESS; SPATIAL PATTERNS; Β-DIVERSITY
FURNESS E;UNSWORTH RKF	DEMERSAL FISH ASSEMBLAGES IN NE ATLANTIC SEAGRASS AND KELP	2020	DIVERSITY	10.3390/d12100366	PROJECT SEAGRASS, 33 PARK PLACE, CARDIFF, CF10 3BA, UNITED KINGDOM; SEAGRASS ECOSYSTEM RESEARCH GROUP, COLLEGE OF SCIENCE, SWANSEA UNIVERSITY, WALLACE BUILDING, SWANSEA, SA2 8PP, UNITED KINGDOM	GLOBAL FISHERIES ARE IN DECLINE, CALLING FOR URGENT EVIDENCE-BASED ACTION. ONE SUCH ACTION IS THE IDENTIFICATION AND PROTECTION OF FISHERY-ASSOCIATED HABITATS SUCH AS SEAGRASS MEADOWS AND KELP FORESTS, BOTH OF WHICH HAVE SUFFERED LONG-TERM LOSS AND DEGRADATION IN THE NORTH ATLANTIC REGION. DIRECT COMPARISONS OF THE VALUE OF SEAGRASS AND KELP IN SUPPORTING DEMERSAL FISH ASSEMBLAGES ARE LARGELY ABS…	BIODIVERSITY CONSERVATION; EELGRASS; FISH ASSEMBLAGES; FISHERIES; LAMINARIA; MARINE ECOSYSTEM; NURSERY HABITAT; SPECIES DIVERSITY; UK; ZOSTERA
RUIZ-FERNÁNDEZ AC;SANCHEZ-CABEZA J-A;CUÉLLAR-MARTÍNEZ T;PÉREZ-BERNAL LH;CARNERO-BRAVO V;ÁVILA E;CARDOSO-MOHEDANO JG	INCREASING SALINIZATION AND ORGANIC CARBON BURIAL RATES IN SEAGRASS MEADOWS FROM AN ANTHROPOGENICALLY-MODIFIED COASTAL LAGOON IN SOUTHERN GULF OF MEXICO	2020	ESTUARINE, COASTAL AND SHELF SCIENCE	10.1016/j.ecss.2020.106843	UNIDAD ACADÉMICA MAZATLÁN, INSTITUTO DE CIENCIAS DEL MAR Y LIMNOLOGÍA, UNIVERSIDAD NACIONAL AUTÓNOMA DE MÉXICO, CALZ. J. MONTES CAMARENA S/N, PLAYA SUR, MAZATLÁN, 82040, MEXICO; INSTITUTO DEL MAR DEL PERU (IMARPE), ESQUINA GENERAL GAMARRA Y VALLE, CALLAO, PERU; GEOTOP AND DÉPARTEMENT DES SCIENCES DE LA TERRE ET DE L'ATMOSPHÈRE, UNIVERSITÉ DU QUÉBEC À MONTRÉAL, P.O. BOX 8888, STATION CENTRE-VILLE,…	INTERTIDAL ECOSYSTEMS, SUCH AS MARSHES, MANGROVES, AND SEAGRASSES, CONTRIBUTE TO THE GLOBAL CARBON STORAGE, HELPING TO REGULATE ATMOSPHERIC CO2 CONCENTRATIONS. ORGANIC CARBON (CORG) DATA FROM SEAGRASS MEADOWS IN THE MEXICAN COASTLINE ARE STILL SCARCE, PREVENTING APPROPRIATE EVALUATIONS OF ITS CONTRIBUTION TO MITIGATE GLOBAL CLIMATE CHANGE. RECENT TEMPORAL CHANGES (≤100 YEARS) OF CORG CONCENTRATIO…	<SUP>210</SUP>PB DATING; COASTAL CARBON SINK; GULF OF MEXICO LARGE MARINE ECOSYSTEM; SEA LEVEL RISE; SEDIMENTS
WITAK M;PĘDZIŃSKI J;OLIWA S;HETKO D	BIODIVERSITY OF BENTHIC DIATOM FLORA IN THE COASTAL ZONE OF PUCK BAY (SOUTHERN BALTIC SEA): A CASE STUDY OF THE HEL PENINSULA	2020	OCEANOLOGICAL AND HYDROBIOLOGICAL STUDIES	10.1515/ohs-2020-0027	UNIVERSITY OF GDAŃSK, FACULTY OF OCEANOGRAPHY AND GEOGRAPHY, INSTITUTE OF OCEANOGRAPHY, DEPARTMENT OF MARINE GEOLOGY, AL. M. PIŁSUDSKIEGO 46, GDYNIA, 81-378, POLAND	THE PAPER PRESENTS THE RESULTS OF THE ANALYSIS OF DIATOMS FROM SURFACE SEDIMENTS (STONES, SANDS) AND MACROFLORA (SEAGRASS, MACROALGAE) COLLECTED AT 16 SAMPLING SITES LOCATED ALONG THE INNER COASTAL ZONE OF PUCK BAY (SOUTHERN BALTIC SEA) ALONG THE HEL PENINSULA. THE MAIN DIATOM SPECIES OF EPILITHON, EPIPSAMMON AND EPIPHYTON WERE CHARACTERIZED WITH RESPECT TO THEIR AUTECOLOGICAL PREFERENCES (HABITA…	BALTIC SEA; BENTHIC DIATOMS; COASTAL ZONE; ECOLOGY; HEL PENINSULA; PUCK BAY; SUBSTRATE
LARKIN PD;HAMILTON AM;LOPEZ AI;RUBIANO-RINCON S	HOW CLONE CAN YOU GO? SEEDBANK DENSITY AND A MULTISCALE ASSESSMENT OF GENOTYPIC DIVERSITY IN THE SEAGRASS HALODULE WRIGHTII	2020	AQUATIC BOTANY	10.1016/j.aquabot.2020.103207	DEPARTMENT OF PHYSICAL AND ENVIRONMENTAL SCIENCES, TEXAS A&M UNIVERSITY-CORPUS CHRISTI, CORPUS CHRISTI, 78412-5802, TX, UNITED STATES	SEAGRASS CONSERVATION AND MANAGEMENT PLANS ARE PLACING INCREASED EMPHASIS ON THE COLLECTION OF DATA RELATED TO SEAGRASS BED “CONDITION” SUCH AS VEGETATIVE CHARACTERISTICS, SEED PRODUCTION AND GENETIC DIVERSITY. ONE IMPORTANT ASPECT OF GENETIC DIVERSITY IN SPECIES THAT REPRODUCE BOTH SEXUALLY AND ASEXUALLY IS GENOTYPIC DIVERSITY. GENOTYPIC (CLONAL) DIVERSITY IS USUALLY DESCRIBED AS THE PROPORTION …	CLONAL GROWTH; GENETIC DIVERSITY; HALODULE WRIGHTII; MICROSATELLITES; SEAGRASS
JOEL FODRIE F;HECK KL;JR;ANDRUS CFT;POWERS SP	DETERMINANTS OF THE NURSERY ROLE OF SEAGRASS MEADOWS IN THE SUB-TROPICAL GULF OF MEXICO: INSHORE–OFFSHORECONNECTIVITYFORSNAPPERANDGROUPER	2020	MARINE ECOLOGY PROGRESS SERIES	10.3354/meps13403	INSTITUTE OF MARINE SCIENCES, DEPARTMENT OF MARINE SCIENCES, UNIVERSITY OF NORTH CAROLINA AT CHAPEL HILL, MOREHEAD CITY, 28557, NC, UNITED STATES; DAUPHIN ISLAND SEA LAB., DAUPHIN ISLAND, 36528, AL, UNITED STATES; DEPARTMENT OF MARINE SCIENCES, LIFE SCIENCES BUILDING ROOM 25, UNIVERSITY OF SOUTH ALABAMA, MOBILE, 36688, AL, UNITED STATES; DEPARTMENT OF GEOLOGICAL SCIENCES, UNIVERSITY OF ALABAMA, 2…	QUANTIFYING THE NURSERY ROLE OF HABITATS OR LOCATIONS IN SUPPORTING FISHERIES IS CENTRAL TO UNDERSTANDING POPULATION-SCALE ANIMAL-HABITAT RELATIONSHIPS, AND IN GUIDING ECOSYSTEM-BASED MANAGEMENT. WE ASSESSED THE NURSERY ROLE OF NORTHERN GULF OF MEXICO SEAGRASS MEADOWS FOR GRAY SNAPPER, LANE SNAPPER, AND GAG RECRUITING TO ALABAMA’S EXTENSIVE OFFSHORE REEF COMPLEX. WE ACCOMPLISHED THIS USING BROADS…	CONNECTIVITY; EGRESS; JUVENILE FISHES; LUTJANIDS; RECRUITMENT; SERRANIDS
EL-HACEN E-HM;SIDI CHEIKH MA;BOUMA TJ;OLFF H;PIERSMA T	LONG-TERM CHANGES IN SEAGRASS AND BENTHOS AT BANC D'ARGUIN, MAURITANIA, THE PREMIER INTERTIDAL SYSTEM ALONG THE EAST ATLANTIC FLYWAY	2020	GLOBAL ECOLOGY AND CONSERVATION	10.1016/j.gecco.2020.e01364	CONSERVATION ECOLOGY GROUP, GRONINGEN INSTITUTE FOR EVOLUTIONARY LIFE SCIENCES, UNIVERSITY OF GRONINGEN, P.O. BOX 11103, CC GRONINGEN, 9700, NETHERLANDS; PARC NATIONAL DU BANC D'ARGUIN (PNBA), CHAMI, WILAYA DE DAKHLET NOUADHIBOU, B.P. 5355, R.I. DE, MAURITANIA; NIOZ ROYAL NETHERLANDS INSTITUTE FOR SEA RESEARCH, DEPARTMENT OF ESTUARINE AND DELTA SYSTEMS, P.O. BOX 140, AC YERSEKE, 4400, NETHERLANDS…	THE BENTHIC COMMUNITIES OF SOFT-SEDIMENT INTERTIDAL ECOSYSTEMS TROPHICALLY UNDERPIN THE MIGRATION OF BIRDS AND FISH. WITHIN THE EAST ATLANTIC FLYWAY, ALONG THE COAST OF WEST-AFRICA, THE INTERTIDAL MUDFLATS OF BANC D'ARGUIN, MAURITANIA, HOST OVER 2 MILLION MIGRATORY WATERBIRDS. DESPITE THE PROTECTED STATUS OF THE BANC D'ARGUIN, GEOGRAPHICAL REMOTENESS AND SEEMINGLY BENIGN HUMAN EXPLOITATION, WE SH…	BENTHIC SECONDARY PRODUCTION; COMMUNITY SHIFT; MACROZOOBENTHIC COMMUNITIES; SAHEL DROUGHT
MAGRIS RA;GIARRIZZO T	MYSTERIOUS OIL SPILL IN THE ATLANTIC OCEAN THREATENS MARINE BIODIVERSITY AND LOCAL PEOPLE IN BRAZIL	2020	MARINE POLLUTION BULLETIN	10.1016/j.marpolbul.2020.110961	CHICO MENDES INSTITUTE FOR BIODIVERSITY CONSERVATION, MINISTRY OF ENVIRONMENT, BRASILIA DF, 70.670-350, BRAZIL; NÚCLEO DE ECOLOGIA AQUÁTICA E PESCA DA AMAZÔNIA (NEAP), UNIVERSIDADE FEDERAL DO PARÁ, BELÉM, 66040-170, PA, BRAZIL	THIS STUDY PROVIDES THE FIRST PRELIMINARY ASSESSMENT OF THE POTENTIAL IMPACT FROM THE RECENT OIL SPILL IN THE SOUTHERN ATLANTIC OCEAN. USING INFORMATION ON THE OCCURRENCE OF OIL PATCHES ALONG THE BRAZILIAN COAST, WE QUANTIFIED POTENTIAL EXPOSURE OF MARINE COASTAL HABITATS (ESTUARIES, MANGROVES, BEACHES, SEAGRASS MEADOWS, TIDAL FLATS, AND CORAL REEFS) TO OIL-RELATED DISTURBANCES. WE ALSO EVALUATED…
ALONSO-HERNÁNDEZ CM;FANELLI E;DIAZ-ASENCIO M;SANTAMARÍA JM;MORERA-GÓMEZ Y	CARBON AND NITROGEN ISOTOPES TO DISTINGUISH SOURCES OF SEDIMENTARY ORGANIC MATTER IN A CARIBBEAN ESTUARY	2020	ISOTOPES IN ENVIRONMENTAL AND HEALTH STUDIES	10.1080/10256016.2020.1819263	CENTRO DE ESTUDIOS AMBIENTALES DE CIENFUEGOS (CEAC), CIENFUEGOS, CUBA; ENVIRONMENT LABORATORIES, INTERNATIONAL ATOMIC ENERGY AGENCY, MONACO, MONACO; DEPARTMENT OF LIFE AND ENVIRONMENTAL SCIENCES (DISVA), MARCHE POLYTECHNIC UNIVERSITY, ANCONA, ITALY; DIVISION OF OCEANOLOGY, ENSENADA CENTER FOR SCIENTIFIC RESEARCH AND HIGHER EDUCATION (CICESE), ENSENADA, MEXICO; LABORATORIO INTEGRADO DE CALIDAD AMB…	CARBON AND NITROGEN STABLE ISOTOPE COMPOSITIONS (Δ13C AND Δ15N) OF ORGANIC MATTER (OM) AND TOTAL ORGANIC CARBON TO TOTAL NITROGEN RATIO (CORG/TN) IN A SEDIMENT CORE COLLECTED IN SAGUA ESTUARY (CUBA), WERE INVESTIGATED TO ELUCIDATE THE ORIGIN OF THE SEDIMENTARY OM (SOM) AND CHANGES IN ITS MAIN SOURCES, OVER THE LAST 100 YEARS. RESULTS SHOWED ALMOST CONSTANT VALUES IN THE ELEMENTAL AND ISOTOPE COMP…	CARBON-13; CARIBBEAN SEA; CUBA; LEAD-210; NITROGEN-15; ORGANIC MATTER; RADIUM-226; SAGUA ESTUARY; SEDIMENTS
ESPINO F;OTERO-FERRER FJ;BOSCH NE;COCA J;HAROUN R;TUYA F	WIDESPREAD DEMOGRAPHIC EXPLOSION OF A NON-INDIGENOUS HYDROZOAN ON AN OCEANIC ISLAND; [EXPLOSIÓN DEMOGRÁFICA DE UN HIDROZOO EXÓTICO EN UNA ISLA OCEÁNICA]	2020	SCIENTIA MARINA	10.3989/scimar.04949.09A	GRUPO DE INVESTIGACIÓN EN BIODIVERSIDAD Y CONSERVACIÓN, IU-ECOAQUA, UNIVERSIDAD DE LAS PALMAS DE GRAN CANARIA, CRTA. TALIARTE S/N, TELDE, 35214, CANARY ISLANDS, SPAIN; SCHOOL OF BIOLOGICAL SCIENCES, UWA OCEANS INSTITUTE, CRAWLEY, PERTH, WA, AUSTRALIA; DEPARTAMENTO DE BIOLOGÍA, FACULTAD DE CIENCIAS DEL MAR, UNIVERSIDAD DE LAS PALMAS DE GRAN CANARIA, CANARY ISLANDS, SPAIN	THE ARRIVAL OF NON-INDIGENOUS SPECIES INTO NEW AREAS IS ONE OF THE MAIN PROCESSES ALTERING THE OCEANS GLOBALLY. MACRORHYNCHIA PHILIPPINA IS A LARGE-SIZED COLONIAL HYDROZOAN OF AN INVASIVE NATURE. TO OBTAIN A DEEPER UNDERSTANDING OF THE PROCESS OF COLONIZATION OF NEW AREAS, IT IS ESSENTIAL TO DESCRIBE THE ECOLOGICAL PATTERN THROUGH SCALES OF TEMPORAL AND SPATIAL VARIATION. IN THIS STUDY, WE DESCRI…	CANARY ISLANDS; COLONIZATION; HYDROZOAN; NEARSHORE HABITATS; NON-INDIGENOUS SPECIES
JACKSON CA;SCHMUTZ P;HARWELL MC;LITTLES CJ	THE ECOSYSTEM SERVICE OF PROPERTY PROTECTION AND EXPOSURE TO ENVIRONMENTAL STRESSORS IN THE GULF OF MEXICO	2020	OCEAN AND COASTAL MANAGEMENT	10.1016/j.ocecoaman.2019.105017	UNIVERSITY OF WEST FLORIDA, PENSACOLA, 32514, FL, UNITED STATES; U.S. EPA, GULF ECOSYSTEM MEASUREMENT & MODELING DIVISION, CENTER FOR ENVIRONMENTAL MEASUREMENT & MODELING, GULF BREEZE, 32561, FL, UNITED STATES; U.S. ARMY CORPS OF ENGINEERS, PORTLAND DISTRICT, UNITED STATES	ENVIRONMENTAL STRESSORS SUCH AS SEA-LEVEL RISE, EROSION, AND INCREASED STORM FREQUENCY AND INTENSITY ARE EXPOSING COASTAL PROPERTIES TO GREATER AMOUNTS OF DAMAGE. COASTAL HABITATS LIKE BEACHES, DUNES, SEAGRASSES, AND WETLANDS CAN HELP REDUCE EXPOSURE AND PROPERTY DAMAGE. USING INVEST'S COASTAL VULNERABILITY MODEL, AN EXPOSURE INDEX VALUE WAS CALCULATED FOR EVERY 250 M2 SEGMENT ALONG THE COASTLINE…	COASTAL MANAGEMENT; ECOSYSTEM SERVICES; PROPERTY PROTECTION; SEA-LEVEL RISE
ZHAO Q;STEPHENSON F;LUNDQUIST C;KASCHNER K;JAYATHILAKE D;COSTELLO MJ	WHERE MARINE PROTECTED AREAS WOULD BEST REPRESENT 30% OF OCEAN BIODIVERSITY	2020	BIOLOGICAL CONSERVATION	10.1016/j.biocon.2020.108536	INSTITUTE OF MARINE SCIENCE, UNIVERSITY OF AUCKLAND, AUCKLAND, 1142, NEW ZEALAND; THE NATIONAL INSTITUTE OF WATER AND ATMOSPHERIC RESEARCH, HAMILTON, 3251, NEW ZEALAND; ALBERT LUDWIG UNIVERSITY OF FREIBURG, GERMANY; FACULTY OF BIOSCIENCE AND AQUACULTURE, NORD UNIVERSITET, POSTBOKS 1490, BODØ, 8049, NORWAY; SCHOOL OF ENVIRONMENT, UNIVERSITY OF AUCKLAND, AUCKLAND, NEW ZEALAND	THE IUCN (THE INTERNATIONAL UNION FOR CONSERVATION OF NATURE) WORLD CONSERVATION CONGRESS CALLED FOR THE FULL PROTECTION OF 30% OF EACH MARINE HABITAT GLOBALLY AND AT LEAST 30% OF ALL THE OCEAN. THUS, WE QUANTITATIVELY PRIORITIZED THE TOP 30% AREAS FOR MARINE PROTECTED AREAS (MPAS) GLOBALLY USING GLOBAL SCALE MEASURES OF BIODIVERSITY FROM THE SPECIES TO ECOSYSTEM LEVEL. THE ANALYSIS USED (A) ECOS…
PLOWMAN CQ;TROWBRIDGE CD;DAVENPORT J;LITTLE C;HARMAN L;MCALLEN R	STRESSED FROM ABOVE AND STRESSED FROM BELOW: DISSOLVED OXYGEN FLUCTUATIONS IN LOUGH HYNE, A SEMI-ENCLOSED MARINE LAKE	2020	ICES JOURNAL OF MARINE SCIENCE	10.1093/ICESJMS/FSAA108	OREGON INSTITUTE OF MARINE BIOLOGY, P.O. BOX 5389, CHARLESTON, 97420, OR, UNITED STATES; SCHOOL OF BIOLOGICAL EARTH AND ENVIRONMENTAL SCIENCES, UNIVERSITY COLLEGE CORK, ENTERPRISE CENTRE, DISTILLERY FIELDS, NORTH MALL, CORK CITY, IRELAND; BEGGARS KNOLL, LONG RIVER ROAD, NEWTOWN,, WESTBURY BA13 3ED, UNITED KINGDOM	DISSOLVED OXYGEN (DO) CONCENTRATIONS OF THE FULLY MARINE LOUGH HYNE, SW IRELAND, WERE SAMPLED IN BIOLOGICALLY DIFFERENT HABITATS BETWEEN 2014 AND 2019 TO INVESTIGATE THE DECLINING WATER QUALITY IN THE MARINE RESERVE AND THE SEVERITY OF OXIDATIVE STRESS ON BENTHIC COMMUNITIES. DO WAS MEASURED ABOVE AND BELOW SHALLOW SUBTIDAL ROCKS, IN THE RAPIDS CONNECTION TO THE CELTIC SEA, IN SEAGRASS MEADOWS (Z…	DISSOLVED OXYGEN; HYPOXIA; IRELAND; OXYGEN DYNAMICS
LEÓN-ZAYAS R;MCCARGAR M;DREW JA;BIDDLE JF	MICROBIOMES OF FISH, SEDIMENT AND SEAGRASS SUGGEST CONNECTIVITY OF CORAL REEF MICROBIAL POPULATIONS	2020	PEERJ	10.7717/peerj.10026	DEPARTMENT OF BIOLOGY, WILLAMETTE UNIVERSITY, SALEM, OR, UNITED STATES; DEPARTMENT OF BIOLOGICAL SCIENCES, FORDHAM UNIVERSITY, BRONX, NY, UNITED STATES; ENVIRONMENTAL SCIENCE AND FORESTRY, STATE UNIVERSITY, NEW YORK COLLEGE OF ENVIRONMENTAL SCIENCE AND FORESTRY, SYRACUSE, NY, UNITED STATES; SCHOOL OF MARINE SCIENCE AND POLICY, UNIVERSITY OF DELAWARE, LEWES, DE, UNITED STATES	THE BENTHIC ENVIRONMENTS OF CORAL REEFS ARE HEAVILY SHAPED BY PHYSIOCHEMICAL FACTORS, BUT ALSO THE ECOLOGICAL INTERACTIONS OF THE ANIMALS AND PLANTS IN THE REEF ECOSYSTEM. MICROBIAL POPULATIONS MAY BE SHARED WITHIN THE ECOSYSTEM OF SEDIMENTS, SEAGRASSES AND REEF FISH. IN THIS STUDY, WE HYPOTHESIZE THAT CORAL REEF AND SEAGRASS ENVIRONMENTS SHARE MEMBERS OF THE MICROBIAL COMMUNITY THAT ARE RARE IN …	CORAL REEF; FISH GUT; MICROBIOME; SEDIMENT
CARO C;MARQUES JC;CUNHA PP;TEIXEIRA Z	ECOSYSTEM SERVICES AS A RESILIENCE DESCRIPTOR IN HABITAT RISK ASSESSMENT USING THE INVEST MODEL	2020	ECOLOGICAL INDICATORS	10.1016/j.ecolind.2020.106426	UNIVERSITY OF COIMBRA, MARE - MARINE AND ENVIRONMENTAL SCIENCES CENTRE, DEPARTMENT OF LIFE SCIENCES, COIMBRA, 3000-456, PORTUGAL; BIOLOGY DEPARTMENT, FACULTY OF SCIENCES, LA MOLINA NATIONAL AGRARIAN UNIVERSITY, PERU; UNIVERSITY OF COIMBRA, MARE - MARINE AND ENVIRONMENTAL SCIENCES CENTRE, DEPARTMENT OF EARTH SCIENCES, PORTUGAL	VULNERABILITY OF COASTAL ECOSYSTEMS HAS BEEN INCREASING AS A RESULT OF HUMAN PERTURBATIONS THAT COMPROMISE THE ABILITY TO PROVIDE MULTIPLE ECOSYSTEM SERVICES. VULNERABILITY IS A FUNCTION OF EXPOSURE TO STRESSORS AND OF SENSITIVITY TO IMPACT AND RESILIENCE; IT HAS BEEN SUGGESTED AS A PROXY OF A HABITAT'S ABILITY TO DELIVER ECOSYSTEM SERVICES. DIFFERENT APPROACHES HAVE BEEN PROPOSED; SOME ASSUME TH…	ECOSYSTEM SERVICES ABUNDANCE; EUNIS HABITATS; MANAGEMENT; MONDEGO ESTUARY; PORTUGAL; VULNERABILITY; WETLANDS
GUERRERO-MESEGUER L;VEIGA P;RUBAL M	SPATIO-TEMPORAL VARIABILITY OF ANTHROPOGENIC AND NATURAL WRACK ACCUMULATIONS ALONG THE DRIFTLINE: MARINE LITTER OVERCOMES WRACK IN THE NORTHERN SANDY BEACHES OF PORTUGAL	2020	JOURNAL OF MARINE SCIENCE AND ENGINEERING	10.3390/jmse8120966	INTERDISCIPLINARY CENTRE OF MARINE AND ENVIRONMENTAL RESEARCH (CIIMAR) OF THE UNIVERSITY OF PORTO, NOVO EDIFÍCIO DO TERMINAL DE CRUZEIROS DO PORTO DE LEIXÕES, AVENIDA GENERAL NORTON DE MATOS, MATOSINHOS, 4450-208, PORTUGAL; DEPARTMENT OF BIOLOGY, FACULTY OF SCIENCES, UNIVERSITY OF PORTO, RUA DO CAMPO ALEGRE S/N, PORTO, 4169-007, PORTUGAL	MARINE LITTER CAN END UP DEPOSITED ON SANDY BEACHES AND BECOME ENTANGLED IN THE NATURAL WRACK, THREATENING ITS ROLES IN ECOSYSTEMS. HOWEVER, IT IS CURRENTLY UNKNOWN WHETHER THE STORAGE OF BOTH ARTIFICIAL AND NATURAL ACCUMULATIONS ON SANDY BEACHES IS CORRELATED. HERE, WE QUANTIFIED AND COMPARED, BY FIRST TIME, THE LITTER AND NATURAL WRACK ON FIVE SANDY BEACHES IN THE NORTH OF PORTUGAL. RESULTS SHO…	ATLANTIC OCEAN; LITTER; MACROALGAE; MARINE CONSERVATION; NW IBERIAN PENINSULA; PLASTICS; PORTUGUESE COASTS; SEAGRASSES
ARELLANO-MÉNDEZ LU;MORA-OLIVO A;ZAMORA-TOVAR C;DE LA ROSA-MANZANO E;TORRES-CASTILLO JA;BELLO-PINEDA J	STRUCTURAL COMPLEXITY OF TROPICAL SEAGRASSES MEADOWS IN A TEMPERATE LAGOON IN THE GULF OF MEXICO. A LANDSCAPE ECOLOGY APPROACH	2019	JOURNAL OF COASTAL CONSERVATION	10.1007/s11852-019-00701-2	INSTITUTO DE ECOLOGÍA APLICADA, UNIVERSIDAD AUTÓNOMA DE TAMAULIPAS, DIVISIÓN DEL GOLFO 356, COL. LIBERTAD., CIUDAD VICTORIA, 87019, TAMAULIPAS, MEXICO; INSTITUTO DE CIENCIAS MARINAS Y PESQUERÍAS, UNIVERSIDAD VERACRUZANA, HIDALGO 617. COL. RÍO JAMAPA, BOCA DEL RÍO, VERACRUZ, MÉXICO, 94290, MEXICO	SEAGRASS MEADOWS ARE SITES THAT HELP MITIGATE THE EFFECTS OF CLIMATE CHANGE. THE PROTECTED AREA OF THE LAGUNA MADRE OF TAMAULIPAS IS AN IMPORTANT SITE FOR ITS BIODIVERSITY, WHICH HAS UNDERGONE CHANGES BOTH IN THE STRUCTURE AND DISTRIBUTION OF ITS SEAGRASS MEADOWS. FIVE SEAGRASS SPECIES WERE FOUND (HALODULE WRIGHTII, SYRINGODIUM FILIFORME, THALASSIA TESTUDINUM, RUPPIA MARITIMA AND HALOPHILA ENGELM…	CLIMATE CHANGE; DISTRIBUTION; LANDSCAPE ECOLOGY; SEAGRASS; STRUCTURE
BJERREGAARD P;SCHMIDT TG;MOSE MP	ELEVATED MERCURY CONCENTRATIONS IN BIOTA DESPITE REDUCED SEDIMENT CONCENTRATIONS IN A CONTAMINATED COASTAL AREA, HARBOØRE TANGE, DENMARK	2020	ENVIRONMENTAL POLLUTION	10.1016/j.envpol.2020.113985	DEPARTMENT OF BIOLOGY, UNIVERSITY OF SOUTHERN DENMARK, CAMPUSVEJ 55, ODENSE, DK-5230, DENMARK	METALS SEQUESTERED IN COASTAL SEDIMENTS ARE NORMALLY CONSIDERED TO BE STABLE, BUT THIS INVESTIGATION SHOWS – SOMEWHAT SURPRISINGLY – THAT MERCURY CONCENTRATIONS IN A PREVIOUSLY CONTAMINATED AREA, HARBOØRE TANGE, DENMARK, HAVE DECREASED SINCE THE 1980S. MERCURY CONCENTRATIONS WERE DETERMINED IN SEDIMENT AND BENTHIC BIOTA AND PRESENT VALUES WERE COMPARED TO VALUES IN THE 1980S AND VALUES FROM AREAS…	BENTHIC; BIOTA; MERCURY; SEDIMENT
SMULDERS FOH;CHIQUILLO KL;WILLETTE DA;BARBER PH;CHRISTIANEN MJA	INCONCLUSIVE EVIDENCE OF SEXUAL REPRODUCTION OF INVASIVE HALOPHILA STIPULACEA: A NEW FIELD GUIDE TO ENCOURAGE INVESTIGATION OF FLOWER AND FRUIT PRODUCTION THROUGHOUT ITS INVASIVE RANGE	2020	BOTANICA MARINA	10.1515/bot-2020-0046	AQUATIC ECOLOGY AND WATER QUALITY MANAGEMENT GROUP, WAGENINGEN UNIVERSITY AND RESEARCH, P.O. BOX 47, WAGENINGEN, 6700 AA, NETHERLANDS; DEPARTMENT OF ECOLOGY AND EVOLUTIONARY BIOLOGY, UNIVERSITY OF CALIFORNIA, LOS ANGELES, 610 CHARLES E. YOUNG DRIVE, LOS ANGELES, 90095, CA, UNITED STATES; BIOLOGY DEPARTMENT, LOYOLA MARYMOUNT UNIVERSITY, 1 LMU DRIVE, LOS ANGELES, 90045, CA, UNITED STATES	THE DIOECIOUS SEAGRASS SPECIES HALOPHILA STIPULACEA REPRODUCES MAINLY THROUGH FAST CLONAL GROWTH, UNDERLYING ITS INVASIVE BEHAVIOR. HERE, WE PROVIDE MORPHOLOGICAL EVIDENCE TO SHOW THAT THE FIRST FINDINGS OF FRUITS IN THE CARIBBEAN WERE MISIDENTIFIED. CONSEQUENTLY, H. STIPULACEA REPRODUCTION IS LIKELY STILL ONLY ASEXUAL IN THE CARIBBEAN. THEREFORE, WE INTRODUCE AN IDENTIFICATION KEY OF H. STIPULAC…	DICHOTOMOUS KEY; EXOTIC MACROPHYTE; HALOPHILA STIPULACEA; INVASION POTENTIAL; SEXUAL REPRODUCTION
KOHLUS J;STELZER K;MÜLLER G;SMOLLICH S	MAPPING SEAGRASS (ZOSTERA) BY REMOTE SENSING IN THE SCHLESWIG-HOLSTEIN WADDEN SEA	2020	ESTUARINE, COASTAL AND SHELF SCIENCE	10.1016/j.ecss.2020.106699	SCHLESWIG-HOLSTEIN AGENCY FOR COASTAL DEFENCE, NATIONAL PARK AND MARINE CONSERVATION, NATIONAL PARK AUTHORITY, TÖNNING, 25832, GERMANY; BROCKMANN CONSULT GMBH, CHRYSANDERSTR. 1, HAMBURG, 21029, GERMANY	THE CHANGE OF MAPPING METHODS FOR SEAGRASS BEDS, HERE SPECIES OF EELGRASSES, FROM AERIAL SURVEYS TO AUTOMATED CLASSIFICATION OF OPTICAL SATELLITE DATA IS DESCRIBED. BOTH METHODS ARE COMPARED WITH RESPECT TO AVAILABILITY AND SUITABILITY OF THEIR DATA. DIFFERENCES IN THE DETECTION CAPABILITY OF THE METHODS ARE SHOWN AS WELL AS RESULTS OF THE VALIDATION OF THE SATELLITE IMAGE CLASSIFICATION. IN NORT…	DETECTION OF EELGRASS; EELGRASS; HABITAT MAPPING; LANDSAT-8; MONITORING; REMOTE SENSING; SEAGRASS; SENTINEL-2; WADDEN SEA; ZOSTERA
GORMAN D;PAVONE CB;FLORES AAV	CHANGES TO THE STRUCTURE OF TROPICAL SEAGRASS MEADOWS (HALOPHILA DECIPIENS) IN THE WARM-TEMPERATE WATERS OF THE SOUTHWEST ATLANTIC	2020	AQUATIC BOTANY	10.1016/j.aquabot.2019.103174	CENTER FOR MARINE BIOLOGY, UNIVERSITY OF SÃO PAULO (CEBIMAR/USP), BRAZIL; INSTITUTE OF BIOLOGY, STATE UNIVERSITY OF CAMPINAS, BRAZIL	KEYSTONE SPECIES ARE ON THE MOVE GLOBALLY AND UNDERSTANDING HOW THESE NEW ARRIVALS INTEGRATE INTO THEIR NEW ENVIRONMENTS WILL BECOME INCREASINGLY IMPORTANT. WE MONITORED THE DEVELOPMENT OF RANGE-EXPANDED SEAGRASS MEADOWS (HALOPHILA DECIPIENS) IN THE WARM TEMPERATE WATERS OF THE SÃO SEBASTIÃO CHANNEL (SSC), BRAZIL. FOLLOWING ITS FIRST DESCRIPTION IN THE SUMMER OF 2014, THE MEADOWS FORMED BY THIS S…	BIOMASS; BRAZIL; CARBON SEQUESTRATION; HABITAT; HALOPHILA DECIPIENS; SEAGRASS
JOHNSON RA;GULICK AG;CONSTANT N;BOLTEN AB;SMULDERS FOH;CHRISTIANEN MJA;NAVA MI;KOLASA K;BJORNDAL KA	SEAGRASS ECOSYSTEM METABOLIC CARBON CAPTURE IN RESPONSE TO GREEN TURTLE GRAZING ACROSS CARIBBEAN MEADOWS	2020	JOURNAL OF ECOLOGY	10.1111/1365-2745.13306	ARCHIE CARR CENTER FOR SEA TURTLE RESEARCH AND DEPARTMENT OF BIOLOGY, UNIVERSITY OF FLORIDA, GAINESVILLE, FL, UNITED STATES; AQUATIC ECOLOGY AND WATER QUALITY MANAGEMENT GROUP, WAGENINGEN UNIVERSITY & RESEARCH, WAGENINGEN, NETHERLANDS; SEA TURTLE CONSERVATION BONAIRE, KRALENDIJK, BONAIRE, CARIBBEAN, NETHERLANDS; HERNANDO COUNTY PUBLIC WORKS, HERNANDO BEACH, FL, UNITED STATES; DEPARTMENT OF ECOLOG…	INCREASING GREEN TURTLE ABUNDANCE WILL LEAD TO INCREASED GRAZING WITHIN SEAGRASS HABITATS—ECOSYSTEMS THAT ARE IMPORTANT FOR CARBON SEQUESTRATION AND STORAGE. HOWEVER, IT IS NOT WELL UNDERSTOOD HOW CARBON DYNAMICS IN THESE ECOSYSTEMS RESPOND TO GRAZING AND WHETHER A RESPONSE DIFFERS AMONG MEADOWS OR LOCATIONS. WE MEASURED SEAGRASS ECOSYSTEM METABOLISM IN GRAZED AND UNGRAZED AREAS OF THALASSIA TEST…	CARBON DYNAMICS; GRAZING; GREEN TURTLE; HALOPHILA STIPULACEA; INVASIVE; METABOLISM; PLANT–HERBIVORE INTERACTIONS; THALASSIA TESTUDINUM
SANTOS EP;CONDINI MV;SANTOS ACA;ALVAREZ HM;DE MORAES LE;GARCIA AFS;GARCIA AM	SPATIO-TEMPORAL CHANGES IN BASAL FOOD SOURCE ASSIMILATION BY FISH ASSEMBLAGES IN A LARGE TROPICAL BAY IN THE SW ATLANTIC OCEAN	2020	ESTUARIES AND COASTS	10.1007/s12237-020-00716-1	LABORATÓRIO DE ICTIOLOGIA, DEPARTAMENTO DE BIOLOGIA, UNIVERSIDADE ESTADUAL DE FEIRA DE SANTANA, FEIRA DE SANTANA, 44039-900, BAHIA, BRAZIL; DEPARTAMENTO DE BIOCIÊNCIAS BIOLÓGICAS, UNIVERSIDADE FEDERAL RURAL DO SEMI-ÁRIDO, AV. PRESIDENTE COSTA E SILVA, MOSSORÓ, 59625-900, RIO GRANDE DO NORTE, BRAZIL; DEPARTAMENTO DE CIÊNCIAS EXATAS, UNIVERSIDADE ESTADUAL DE FEIRA DE SANTANA, KM: 03, BR: 116, CAMPU…	UNDERSTANDING FOOD PATHWAYS IN ESTUARINE COMMUNITIES IS ESSENTIAL TO IMPROVE OUR ABILITY TO COPE WITH THE INCREASING EFFECTS OF MAN-MADE ACTIVITIES AND CLIMATE VARIABILITY ON THE BIODIVERSITY OF COASTAL SYSTEMS. HEREIN, WE ANALYZED CARBON AND NITROGEN ISOTOPE RATIOS OF FOOD WEB COMPONENTS IN A LARGE TROPICAL BAY IN THE SOUTHWESTERN ATLANTIC, IN ORDER TO INVESTIGATE SPATIAL AND TEMPORAL CHANGES IN…	BAÍA DE TODOS OS SANTOS; ESTUARINE VEGETATED HABITATS; FISH TROPHIC GUILDS; ISOTOPE MIXING MODELS (MIXSIAR); ISOTOPIC NICHE (SIBER); TROPHIC PATHWAYS
BAÑOLAS G;FERNÁNDEZ S;ESPINO F;HAROUN R;TUYA F	EVALUATION OF CARBON SINKS BY THE SEAGRASS CYMODOCEA NODOSA AT AN OCEANIC ISLAND: SPATIAL VARIATION AND ECONOMIC VALUATION	2020	OCEAN AND COASTAL MANAGEMENT	10.1016/j.ocecoaman.2020.105112	GRUPO EN BIODIVERSIDAD Y CONSERVACIÓN, IU-ECOAQUA, UNIVERSIDAD DE LAS PALMAS DE GRAN CANARIA, CRTA. TALIARTE S/N, TELDE, 35214, SPAIN	SEAGRASSES PROVIDE MULTIPLE ‘ECOSYSTEM SERVICES' IN COASTAL WATERS, INCLUDING CARBON SEQUESTRATION. HOWEVER, THIS ‘BLUE CARBON’ POTENTIAL HAS BEEN ONLY EVALUATED FOR CERTAIN SPECIES FROM SOME AREAS OF THE WORLD. IN THIS STUDY, WE PROVIDE INITIAL ESTIMATES ON THE MAGNITUDE AND LOCAL VARIABILITY OF CARBON SEQUESTRATION, AS ORGANIC CARBON STOCKS, FOR SEAGRASS MEADOWS OF CYMODOCEA NODOSA (UCRIA) ASCH…	BLUE CARBON; CANARY ISLANDS; CARBON SINKS; SEAGRASS MEADOWS; VALUATION
MEYSICK L;NORKKO A;GAGNON K;GRÄFNINGS M;BOSTRÖM C	CONTEXT-DEPENDENCY OF EELGRASS-CLAM INTERACTIONS: IMPLICATIONS FOR COASTAL RESTORATION	2020	MARINE ECOLOGY PROGRESS SERIES	10.3354/meps13408	ENVIRONMENTAL AND MARINE BIOLOGY, ÅBO AKADEMI UNIVERSITY, TYKISTÖKATU 6, TURKU, 20520, FINLAND; TVÄRMINNE ZOOLOGICAL STATION, UNIVERSITY OF HELSINKI, J.A. PALMÉNIN TIE 260, HANKO, 10900, FINLAND; BALTIC SEA CENTRE, STOCKHOLM UNIVERSITY, STOCKHOLM, 106 91, SWEDEN; CONSERVATION ECOLOGY GROUP, GRONINGEN INSTITUTE FOR EVOLUTIONARY LIFE SCIENCES (GELIFES), UNIVERSITY OF GRONINGEN, GRONINGEN, 9700, NET…	FACILITATIVE INTERACTIONS BETWEEN CO-OCCURRING SPECIES SUSTAIN DIVERSE COMMUNITIES AND CONSTITUTE A VITAL FUNCTIONAL COMPONENT OF COASTAL MARINE ECOSYSTEMS. IN SEAGRASS ECOSYSTEMS, FACILITATION ENSURES THE SURVIVAL AND RESILIENCE OF THIS IMPORTANT HABITAT. AS SEAGRASS MEADOWS ARE IN DECLINE, INNOVATIVE RESTORATION STRATEGIES INCORPORATING FACILITATIVE INTERACTIONS COULD OPEN NEW AVENUES IN MARINE…	DENSITY DEPENDENCE; ECOSYSTEM ENGINEERING; FACILITATION; MACOMA BALTHICA; POREWATER NUTRIENTS; RESTORATION; SPECIES INTERACTIONS; ZOSTERA MARINA
PLANAS M;PIÑEIRO-CORBEIRA C;BOUZA C;CASTEJÓN-SILVO I;VERA M;REGUEIRA M;OCHOA V;BÁRBARA I;TERRADOS J;CHAMORRO A;BARREIRO R;HERNÁNDEZ-URCERA J;ALEJO I;NOMBELA M;GARCÍA ME;PARDO BG;PEÑA V;DÍAZ-TAPIA P;CREMADES J;MORALES-NIN B	A MULTIDISCIPLINARY APPROACH TO IDENTIFY PRIORITY AREAS FOR THE MONITORING OF A VULNERABLE FAMILY OF FISHES IN SPANISH MARINE NATIONAL PARKS	2021	BMC ECOLOGY AND EVOLUTION	10.1186/s12862-020-01743-z	DEPARTMENT OF ECOLOGY AND MARINE RESOURCES, INSTITUTO DE INVESTIGACIONES MARINAS (IIM-CSIC), EDUARDO CABELLO 6, VIGO, 36208, SPAIN; BIOCOST RESEARCH GROUP, FACULTAD DE CIENCIAS AND CICA, UNIVERSIDADE DA CORUÑA, CORUÑA, 15071, SPAIN; DEPARTMENT OF ZOOLOGY, GENETICS AND PHYSICAL ANTHROPOLOGY, FACULTADE DE VETERINARIA, UNIVERSIDADE DE SANTIAGO DE COMPOSTELA, CAMPUS DE LUGO, AVENIDA CARBALLO CALERO S…	BACKGROUND: SYNGNATHID FISHES (ACTINOPTERYGII, SYNGNATHIDAE) ARE FLAGSHIP SPECIES STRONGLY ASSOCIATED WITH SEAWEED AND SEAGRASS HABITATS. SEAHORSES AND PIPEFISHES ARE HIGHLY VULNERABLE TO ANTHROPOGENIC AND ENVIRONMENTAL DISTURBANCES, BUT MOST SPECIES ARE CURRENTLY DATA DEFICIENT ACCORDING TO THE IUCN (2019), REQUIRING MORE BIOLOGICAL AND ECOLOGICAL RESEARCH. THIS STUDY PROVIDES THE FIRST INSIGHTS…	CONSERVATION; GENETIC IDENTIFICATION; HABITAT; NATIONAL PARK; STABLE ISOTOPES; SYNGNATHIDS
SIQUEIRA MA;VIEIRA MLM;MORAES D;ALMEIDA AO;FEITOSA JLL	PREDATION ON THE INVASIVE SWIMMING CRAB CHARYBDIS HELLERII (CRUSTACEA, DECAPODA) BY MYRICHTHYS OCELLATUS (ACTINOPTERYGII, OPHICHTHIDAE): THE FIRST RECORD OF CONSUMPTION BY A NATIVE FISH	2021	NEOTROPICAL BIODIVERSITY	10.1080/23766808.2021.1920298	DEPARTAMENTO DE ZOOLOGIA, CENTRO DE BIOCIÊNCIAS, UNIVERSIDADE FEDERAL DE PERNAMBUCO, BRAZIL	CHARYBDIS HELLERII IS AN INVASIVE SWIMMING CRAB WIDELY DISSEMINATED IN THE WESTERN ATLANTIC. THIS SPECIES BECAME A THREAT TO COLONIZED ECOSYSTEMS, COMPETING WITH LOCAL SPECIES FOR RESOURCES. THE EXTENSION OF DISTRIBUTION AND INCREASING POPULATION SIZE OF C. HELLERII HAS BEEN ASSOCIATED WITH THE SCARCITY OF INDIGENOUS PREDATORS AND CASES OF PREDATION REPORT OCTOPUSES AS THE MAIN NATIVE PREDATORS. …	FISH FEEDING; GOLDSPOTTED SNAKE EEL; INVASIVE SPECIES; PORTUNID CRAB; STOMACH CONTENTS
SARAGOÇA BRUNO R;RESTREPO JA;VALVERDE RA	EFFECTS OF EL NIÑO SOUTHERN OSCILLATION AND LOCAL OCEAN TEMPERATURE ON THE REPRODUCTIVE OUTPUT OF GREEN TURTLES (CHELONIA MYDAS) NESTING AT TORTUGUERO, COSTA RICA	2020	MARINE BIOLOGY	10.1007/s00227-020-03749-z	DEPARTMENT OF BIOLOGICAL SCIENCES, SOUTHEASTERN LOUISIANA UNIVERSITY, 808 NORTH PINE STREET, HAMMOND, 70402, LA, UNITED STATES; SEA TURTLE CONSERVANCY, 4581 NW 6TH ST SUITE A, GAINESVILLE, 32609, FL, UNITED STATES	IN SPECIES PRESENTING LONG INTERVALS BETWEEN REPRODUCTIVE SEASONS, ATMOSPHERIC-OCEANIC PHENOMENA CAN AFFECT THE YEARLY NUMBER OF INDIVIDUALS THAT BECOME REPRODUCTIVELY ACTIVE. SEA TURTLES TAKE MULTIYEAR INTERVALS BETWEEN REPRODUCTIVE SEASONS, WHICH ARE INFLUENCED BY ENVIRONMENTAL PROCESSES AFFECTING THEIR NUTRITION. ATMOSPHERIC-OCEANIC PHENOMENA AFFECT THE REPRODUCTIVE OUTPUT OF DIFFERENT SEA TUR…
ZOFFOLI ML;GERNEZ P;ROSA P;LE BRIS A;BRANDO VE;BARILLÉ A-L;HARIN N;PETERS S;POSER K;SPAIAS L;PERALTA G;BARILLÉ L	SENTINEL-2 REMOTE SENSING OF ZOSTERA NOLTEI-DOMINATED INTERTIDAL SEAGRASS MEADOWS	2020	REMOTE SENSING OF ENVIRONMENT	10.1016/j.rse.2020.112020	UNIVERSITÉ DE NANTES, LABORATOIRE MER MOLÉCULES SANTÉ, FACULTÉ DES SCIENCES, 2 RUE DE LA HOUSSINIÈRE, NANTES, 44322, FRANCE; CURRENTLY AT ECOLOGY AND ENVIRONMENT DEPARTMENT (EENVI), ALGAE TECHNOLOGY AND INNOVATION CENTRE (CEVA), PLEUBIAN, 22610, FRANCE; INSTITUTE OF MARINE SCIENCES, NATIONAL RESEARCH COUNCIL OF ITALY (CNR-ISMAR), ROME, 00133, ITALY; BIO-LITTORAL, FACULTÉ DES SCIENCES ET DES TECHN…	ACCURATE HABITAT MAPPING METHODS ARE URGENTLY REQUIRED FOR THE MONITORING, CONSERVATION, AND MANAGEMENT OF BLUE CARBON ECOSYSTEMS AND THEIR ASSOCIATED SERVICES. THIS STUDY FOCUSES ON EXPOSED INTERTIDAL SEAGRASS MEADOWS, WHICH PLAY A MAJOR ROLE IN THE FUNCTIONING OF NEARSHORE ECOSYSTEMS. USING SENTINEL-2 (S2) DATA, WE DEMONSTRATE THAT SATELLITE REMOTE SENSING CAN BE USED TO MAP SEAGRASS PERCENT CO…	EARTH OBSERVATION; MUDFLATS; SEASONAL CYCLE; WATER FRAMEWORK DIRECTIVE; ZOSTERA NOLTEI
WILSON KL;WONG MC;DEVRED E	BRANCHING ALGORITHM TO IDENTIFY BOTTOM HABITAT IN THE OPTICALLY COMPLEX COASTAL WATERS OF ATLANTIC CANADA USING SENTINEL-2 SATELLITE IMAGERY	2020	FRONTIERS IN ENVIRONMENTAL SCIENCE	10.3389/fenvs.2020.579856	BEDFORD INSTITUTE OF OCEANOGRAPHY, FISHERIES AND OCEANS CANADA, DARTMOUTH, NS, CANADA	SENTINEL-2 SATELLITE IMAGERY HAS BEEN SUCCESSFULLY USED TO MAP SUBMERGED SEAGRASSES IN CLEAR WATERS, AND SURFACE-CANOPY FORMING SEAWEED HABITATS IN A RANGE OF WATER TYPES. WE EXAMINED THE ABILITY TO USE SENTINEL-2 REMOTE SENSING REFLECTANCE TO CLASSIFY FULLY SUBMERGED SEAGRASS AND SEAWEED HABITATS IN OPTICALLY COMPLEX, TEMPERATE WATERS WITHIN A HIGH PRIORITY MANAGEMENT REGION IN ATLANTIC CANADA. …	HABITAT MAPPING; KELP; MACHINE LEARNING; ROCKWEED; SATELLITE REMOTE SENSING; SEAGRASS; SEAWEED; SUBMERGED AQUATIC VEGETATION
ORTH RJ;LEFCHECK JS;MCGLATHERY KS;AOKI L;LUCKENBACH MW;MOORE KA;ORESKA MPJ;SNYDER R;WILCOX DJ;LUSK B	RESTORATION OF SEAGRASS HABITAT LEADS TO RAPID RECOVERY OF COASTAL ECOSYSTEM SERVICES	2020	SCIENCE ADVANCES	10.1126/sciadv.abc6434	VIRGINIA INSTITUTE OF MARINE SCIENCE, WILLIAM AND MARY, 1375 GREATE ROAD, GLOUCESTER POINT, 23062, VA, UNITED STATES; TENNENBAUM MARINE OBSERVATORIES NETWORK, MARINEGEO, SMITHSONIAN ENVIRONMENTAL RESEARCH CENTER, 647 CONTEES WHARF ROAD, EDGEWATER, 21037, MD, UNITED STATES; DEPARTMENT OF ENVIRONMENTAL SCIENCES, UNIVERSITY OF VIRGINIA, P. O. BOX 400123, CHARLOTTESVILLE, 22903, VA, UNITED STATES; NA…	THERE HAVE BEEN INCREASING ATTEMPTS TO REVERSE HABITAT DEGRADATION THROUGH ACTIVE RESTORATION, BUT FEW LARGE-SCALE SUCCESSES ARE REPORTED TO GUIDE THESE EFFORTS. HERE, WE REPORT OUTCOMES FROM A UNIQUE AND VERY SUCCESSFUL SEAGRASS RESTORATION PROJECT: SINCE 1999, OVER 70 MILLION SEEDS OF A MARINE ANGIOSPERM, EELGRASS (ZOSTERA MARINA), HAVE BEEN BROADCAST INTO MID-WESTERN ATLANTIC COASTAL LAGOONS, …
TRÉGAROT E;TOURON-GARDIC G;CORNET CC;FAILLER P	VALUATION OF COASTAL ECOSYSTEM SERVICES IN THE LARGE MARINE ECOSYSTEMS OF AFRICA	2020	ENVIRONMENTAL DEVELOPMENT	10.1016/j.envdev.2020.100584	CENTRE FOR BLUE GOVERNANCE, DEPARTMENT OF ECONOMICS AND FINANCE, PORTSMOUTH BUSINESS SCHOOL, UNIVERSITY OF PORTSMOUTH, RICHMOND BUILDING, PORTLAND STREET, PORTSMOUTH, PO1 3DE, UNITED KINGDOM	THE AFRICAN COASTLINE IS BORDERED BY HIGHLY VALUABLE MARINE ECOSYSTEMS, BUT THE ENVIRONMENTAL DEGRADATION DUE TO ANTHROPOGENIC PRESSURE ALTER THE BENEFITS THAT THEY RENDER TO PEOPLE. OUR PAPER AIMS AT ASSESSING THE VALUE OF ECOSYSTEM SERVICES PROVIDED BY MANGROVES, SEAGRASS BEDS, CORAL REEFS, AND KELP FORESTS PRESENT IN THE LARGE MARINE ECOSYSTEMS (LMES) OF AFRICA. AFTER THE MAPPING OF COASTAL MA…	BLUE ECONOMY; COASTAL MARINE HABITATS; HABITAT FUNCTIONALITY; LARGE MARINE ECOSYSTEMS; NATURE'S CONTRIBUTIONS TO PEOPLE
SIEGWALT F;BENHAMOU S;GIRONDOT M;JEANTET L;MARTIN J;BONOLA M;LELONG P;GRAND C;CHAMBAULT P;BENHALILOU A;MURGALE C;MAILLET T;ANDREANI L;CAMPISTRON G;JACARIA F;HIELARD G;ARQUÉ A;ETIENNE D;GRESSER J;RÉGIS S;LECERF N;FROUIN C;LEFEBVRE F;AUBERT N;VEDIE F;BARNERIAS C;THIEULLE L;GUIMERA C;BOUAZIZ M;PINSON A;FLORA F;GEORGE F;EGGENSPIELER J;WOIGNIER T;ALLENOU J-P;LOUIS-JEAN L;CHANTEUR B;BÉRANGER C;CRILLON …	HIGH FIDELITY OF SEA TURTLES TO THEIR FORAGING GROUNDS REVEALED BY SATELLITE TRACKING AND CAPTURE-MARK-RECAPTURE: NEW INSIGHTS FOR THE ESTABLISHMENT OF KEY MARINE CONSERVATION AREAS	2020	BIOLOGICAL CONSERVATION	10.1016/j.biocon.2020.108742	UNIVERSITÉ DE STRASBOURG, CNRS, IPHC UMR 7178, 23 RUE BECQUEREL, STRASBOURG, 67000, FRANCE; CENTRE D'ÉCOLOGIE FONCTIONNELLE ET ÉVOLUTIVE, CNRS, COGITAMUS LAB, 1919 ROUTE DE MENDE, MONTPELLIER, FRANCE; LABORATOIRE ÉCOLOGIE, SYSTÉMATIQUE, ÉVOLUTION, AGROPARISTECH, CNRS, UNIVERSITÉ PARIS SACLAY, ORSAY, 91405, FRANCE; UMR MARBEC, IFREMER, CNRS, IRD, UNIVERSITY OF MONTPELLIER, AVENUE JEAN MONNET, SÈTE…	MOVEMENT ECOLOGY STUDIES ARE ESSENTIAL TO PROTECT HIGHLY MOBILE THREATENED SPECIES SUCH AS THE GREEN TURTLE (CHELONIA MYDAS), CLASSIFIED AS AN ENDANGERED SPECIES BY THE IUCN. IN 2019, THE SOUTH ATLANTIC SUBPOPULATION HAS BEEN DOWNLISTED TO ‘LEAST CONCERN’, BUT THE MAINTENANCE OF THIS STATUS STRONGLY RELIES ON THE PURSUIT OF RESEARCH AND CONSERVATION, ESPECIALLY ON IMMATURES, WHICH CONTRIBUTE TO T…	DEVELOPMENTAL AREA; GREEN TURTLE; HABITAT USE; HOME RANGE; RESIDENCY; SEAGRASS
RIERA R;VASCONCELOS J;BADEN S;GERHARDT L;SOUSA R;INFANTES E	SEVERE SHIFTS OF ZOSTERA MARINA EPIFAUNA: COMPARATIVE STUDY BETWEEN 1997 AND 2018 ON THE SWEDISH SKAGERRAK COAST	2020	MARINE POLLUTION BULLETIN	10.1016/j.marpolbul.2020.111434	DEPARTAMENTO DE ECOLOGÍA, FACULTAD DE CIENCIAS, UNIVERSIDAD CATÓLICA DE LA SANTÍSIMA CONCEPCIÓN, CASILLA 297, CONCEPCIÓN, CHILE; SECRETARIA REGIONAL DE EDUCAÇÃO, AVENIDA ZARCO, EDIFÍCIO DO GOVERNO REGIONAL, FUNCHAL, 9004-528, MADEIRA, PORTUGAL; MARINE AND ENVIRONMENTAL SCIENCES CENTRE (MARE), QUINTA DO LORDE MARINA, SÍTIO DA PIEDADE, CANIÇAL, 9200-044, MADEIRA, PORTUGAL; DEPARTMENT OF BIOLOGICAL …	THE INTERACTION BETWEEN BOTTOM-UP AND TOP-DOWN PROCESSES IN COASTAL ECOSYSTEMS HAS BEEN SCARCELY STUDIED SO FAR. TEMPORAL CHANGES IN TROPHIC INTERACTIONS OF ZOSTERA MARINA ALONG THE SWEDISH WEST COAST ARE RELATIVELY WELL STUDIED, WITH THE EXCEPTION OF EPIFAUNAL COMMUNITIES. EPIFAUNA WAS USED AS A MODEL STUDY TO EXPLORE RESOURCE (BOTTOM-UP) OR PREDATOR (TOP-DOWN) REGULATED IN A VEGETATED ECOSYSTEM…	EPIFAUNA; FILAMENTOUS ALGAE; NORTHERN SKAGERRAK AREA; SWEDISH WEST COAST; TROPHIC CASCADE; ZOSTERA MARINA MEADOWS
TORN K;PETERSON A;HERKÜL K	PREDICTING THE IMPACT OF CLIMATE CHANGE ON THE DISTRIBUTION OF THE KEY HABITAT-FORMING SPECIES IN THE NE BALTIC SEA	2020	JOURNAL OF COASTAL RESEARCH	10.2112/SI95-035.1	ESTONIAN MARINE INSTITUTE, UNIVERSITY OF TARTU, TALLINN, ESTONIA	TORN, K.; PETERSON, A., AND HERKÜL, K., 2020. PREDICTING THE IMPACT OF CLIMATE CHANGE ON THE DISTRIBUTION OF THE KEY HABITAT-FORMING SPECIES IN THE NE BALTIC SEA. IN: MALVÁREZ, G. AND NAVAS, F. (EDS.), GLOBAL COASTAL ISSUES OF 2020. JOURNAL OF COASTAL RESEARCH, SPECIAL ISSUE NO. 95, PP. 177-181. COCONUT CREEK (FLORIDA), ISSN 0749-0208. MACROPHYTES PROVIDE FOOD, SHELTER AND HABITAT FOR A MULTITUDE…	ABIOTIC ENVIRONMENTAL FACTORS; MACROPHYTES; SPECIES DISTRIBUTION MODELLING
MANENT P;BAÑOLAS G;ALBERTO F;CURBELO L;ESPINO F;TUYA F	LONG-TERM SEAGRASS DEGRADATION: INTEGRATING LANDSCAPE, DEMOGRAPHIC, AND GENETIC RESPONSES	2020	AQUATIC CONSERVATION: MARINE AND FRESHWATER ECOSYSTEMS	10.1002/aqc.3325	GRUPO EN BIODIVERSIDAD Y CONSERVACIÓN, IU-ECOAQUA, UNIVERSIDAD DE LAS PALMAS DE GRAN CANARIA, MARINE SCIENTIFIC AND TECHNOLOGICAL PARK, TELDE, SPAIN; UNIVERSITY OF WISCONSIN–MILWAUKEE, MILWAUKEE, WI, UNITED STATES	SEAGRASS MEADOWS ARE CRUCIAL HABITATS ON NEARSHORE AREAS, WHICH ARE EXPOSED TO HUMAN DISTURBANCES THAT FREQUENTLY CAUSE SEAGRASS LOSS. ALTHOUGH DEMOGRAPHIC AND MAPPING DATA HAVE BEEN WIDELY USED IN LONG-TERM MONITORING PROGRAMMES, THE INTEGRATION OF MULTI-LOCUS GENOTYPE DATA THROUGH TIME REMAINS RARE. THE PRESENT WORK LINKS, FOR THE FIRST TIME, LANDSCAPE, DEMOGRAPHIC, AND GENETIC DATA FOR A SEAGR…	ANTHROPOGENIC DISTURBANCES; ATLANTIC; CLONALITY; GENETIC DIVERSITY; MEADOW AREA; SEAGRASSES
MAGALHÃES KM;AMARAL CB	FIRST DESCRIPTION OF SEAGRASS MEADOWS FROM FERNANDO DE NORONHA ARCHIPELAGO IN THE TROPICAL SOUTHWESTERN ATLANTIC	2021	AQUATIC BOTANY	10.1016/j.aquabot.2020.103305	DEPARTAMENTO DE BIOLOGIA, UNIVERSIDADE FEDERAL RURAL DE PERNAMBUCO, UFRPE RUA DOM MANOEL DE MEDEIROS, S/N, DOIS IRMÃOS, RECIFE, CEP 52171-900, PE, BRAZIL; PROGRAMA DE PÓS-GRADUAÇÃO EM BOTÂNICA PPGB, UNIVERSIDADE FEDERAL RURAL DE PERNAMBUCO, UFRPE RUA DOM MANOEL DE MEDEIROS, S/N, DOIS IRMÃOS, RECIFE, CEP 52171-900, PE, BRAZIL	GLOBAL CHALLENGES FOR SEAGRASS CONSERVATION INCLUDE INCREASING SOCIETAL RECOGNITION OF THE IMPORTANCE OF SEAGRASS AND ASSESSING ITS DISTRIBUTION AND STATUS. WE PRESENT THE FIRST CHARACTERIZATION OF A HALODULE WRIGHTII MEADOW IN THE FERNANDO DE NORONHA ARCHIPELAGO, BRAZIL. THE SEAGRASS WAS REGISTERED IN SUESTE BAY, WHICH IS THE MOST SHELTERED COASTAL ENVIRONMENT OF THE ARCHIPELAGO AND IS ALSO WHER…	DISTRIBUTION; HALODULE WRIGHTII; OCEANIC ISLAND; POPULATION; SEAGRASS
FIGUEROA-LÓPEZ NN;RODRÍGUEZ-QUINTAL JG;BRANTE A	ABUNDANCE AND TROPHIC ECOLOGY OF THE LIONFISH, PTEROIS VOLITANS, IN THE MORROCOY NATIONAL PARK, VENEZUELA, SOUTHERN CARIBBEAN SEA; [ABUNDANCIA Y ECOLOGÍA TRÓFICA DEL PEZ LEÓN, PTEROIS VOLITANS, EN EL PARQUE NACIONAL MORROCOY, VENEZUELA, MAR CARIBE SUR]	2021	REVISTA DE BIOLOGIA MARINA Y OCEANOGRAFIA	10.22370/rbmo.2021.56.2.3057	DEPARTAMENTO DE ECOLOGÍA, FACULTAD DE CIENCIAS, UNIVERSIDAD CATÓLICA DE LA SANTÍSIMA CONCEPCIÓN, ALONSO DE RIBERA 2850, CONCEPCIÓN, 4090541, CHILE; LABORATORIO DE BIOLOGÍA MARINO COSTERA (BIOMAC-UC), DEPARTAMENTO DE BIOLOGÍA FACYT, UNIVERSIDAD DE CARABOBO, NAGUANAGUA 2005, VALENCIA, VENEZUELA; CENTRO DE INVESTIGACIÓN EN BIODIVERSIDAD Y AMBIENTES SUSTENTABLES, UNIVERSIDAD CATÓLICA DE LA SANTÍSIMA …	THE LIONFISH INVASION, PTEROIS VOLITANS, IN THE US ATLANTIC COAST AND THE CARIBBEAN SEA WATERS REPRESENTS A THREAT TO THE FUNCTIONING OF NATIVE MARINE ECOSYSTEM. THIS SPECIES WAS FIRST REPORTED IN THE VENEZUELAN COAST IN 2010, AND BY 2013 WAS VERY COMMON IN REEF AREAS. THIS STUDY AIMS TO EVALUATE THE ABUNDANCE AND TROPHIC ECOLOGY OF THE LIONFISH IN THE MORROCOY NATIONAL PARK, AND COMPARE ITS ABUN…	INVASION; INVASIVE SPECIES; LIONFISH; MORROCOY NATIONAL PARK
JESUS MD;SALES JBDL;MARTINS RS;READY JS;COSTA TAS;ABLETT JD;SCHIAVETTI A	TRADITIONAL KNOWLEDGE AIDS DESCRIPTION WHEN RESOLVING THE TAXONOMIC STATUS OF UNSETTLED SPECIES USING CLASSICAL AND MOLECULAR TAXONOMY: THE CASE OF THE SHALLOW-WATER OCTOPUS CALLISTOCTOPUS FURVUS (GOULD, 1852) FROM THE WESTERN ATLANTIC OCEAN	2021	FRONTIERS IN MARINE SCIENCE	10.3389/fmars.2020.595244	PROGRAMA DE PÓS-GRADUAÇÃO EM DESENVOLVIMENTO E MEIO AMBIENTE, LABORATÓRIO DE ETNOCONSERVAÇÃO E ÁREAS PROTEGIDAS (LECAP), UNIVERSIDADE ESTADUAL DE SANTA CRUZ, ILHÉUS, BRAZIL; GRUPO DE INVESTIGAÇÃO BIOLÓGICA INTEGRADA (GIBI), CENTRO DEESTUDOS AVANÇADOS DA BIODIVERSIDADE (CEABIO), UNIVERSIDADE FEDERAL DO PARÁ, BELÉM, BRAZIL; LABORATÓRIO DE CIÊNCIAS DA PESCA (LABPESCA), INSTITUTO DO MAR, UNIVERSIDADE…	SHALLOW-WATER MARINE INVERTEBRATE FAUNA IS DIVERSE IN TROPICAL LATITUDES BUT GENERALLY POORLY KNOWN. THIS IS IN PART DUE THE REMOTENESS OF MANY OF THESE REGIONS, AND A LACK OF LOCALLY TRAINED TAXONOMISTS. IN SUCH CASES, THE ETHNOKNOWLEDGE (I.E., INFORMATION ACQUIRED FROM THE SOCIOCULTURAL REFERENCES OF A GIVEN SOCIAL GROUP) OF TRADITIONAL HUMAN POPULATIONS MAY BE A VALUABLE TOOL TO ELUCIDATE GAPS…	BRAZIL; CRYPTIC SPECIES; ETHNOKNOWLEDGE; NEOTYPE; OCTOPODA; WESTERN ATLANTIC OCEAN
STAVELEY TAB;HERNVALL P;STJÄRNKVIST N;VAN DER MEIJS F;WIKSTRÖM SA;GULLSTRÖM M	EXPLORING SEAGRASS FISH ASSEMBLAGES IN RELATION TO THE HABITAT PATCH MOSAIC IN THE BRACKISH BALTIC SEA	2020	MARINE BIODIVERSITY	10.1007/s12526-019-01025-y	DEPARTMENT OF ECOLOGY, ENVIRONMENT AND PLANT SCIENCES, STOCKHOLM UNIVERSITY, STOCKHOLM, SWEDEN; AQUABIOTA WATER RESEARCH, STOCKHOLM, SWEDEN; BALTIC SEA CENTRE, STOCKHOLM UNIVERSITY, STOCKHOLM, SWEDEN; DEPARTMENT OF BIOLOGICAL AND ENVIRONMENTAL SCIENCES, UNIVERSITY OF GOTHENBURG, KRISTINEBERG, FISKEBÄCKSKIL, SWEDEN	ASSESSING THE INFLUENCE OF HABITAT PATCH DYNAMICS ON FAUNAL COMMUNITIES IS A GROWING AREA OF INTEREST WITHIN MARINE ECOLOGICAL STUDIES. THIS STUDY SETS OUT TO DETERMINE FISH ASSEMBLAGE COMPOSITION IN ZOSTERA MARINA (L.) MEADOWS AND ASCERTAIN HOW HABITAT STRUCTURAL COMPLEXITY AND SEASCAPE STRUCTURE (I.E. COMPOSITION AND CONFIGURATION OF HABITAT PATCHES) INFLUENCED THESE ASSEMBLAGES IN THE NORTHERN…	SEASCAPE ECOLOGY; SPATIAL PATTERN METRICS; THREE-SPINED STICKLEBACK; TROPHIC LEVEL; ZOSTERA MARINA
SORDO L;LANA P	TEMPORAL VARIATIONS OF HALODULE WRIGHTII MEADOWS AND ASSOCIATED FAUNA NEAR THEIR SOUTHERN DISTRIBUTION LIMIT IN THE SOUTHWESTERN ATLANTIC	2020	BOTANICA MARINA	10.1515/bot-2018-0106	INSTITUTO PORTUGUÊS DO MAR E DA ATMOSFERA, AVENIDA 5 DE OUTUBRO S/N, OLHÃO, 8700-305, PORTUGAL; CENTRO DE ESTUDOS DO MAR, UNIVERSIDADE FEDERAL DO PARANÁ, P.O. BOX 50002, PONTAL DO SUL, PARANÁ, BRAZIL	HALODULE WRIGHTII MEADOWS IN SOUTHERN BRAZIL HAVE BEEN REGRESSING IN AN UNSHELTERED AREA OF THE SUBTROPICAL PARANAGUÁ BAY, NEAR THEIR SOUTHERN LIMIT IN THE SW ATLANTIC, SINCE 2006. TO IDENTIFY EARLY INDICATORS OF REGRESSION EVENTS, WE ASSESSED VARIATIONS IN PLANT AND MACROBENTHIC STRUCTURE IN TWO LOCAL MEADOWS UNDER UNSHELTERED AND PROTECTED CONDITIONS. DIFFERENCES BETWEEN SITES INCREASED AFTER A…	ALGAL OVERGROWTH; DISTRIBUTION LIMIT; HALODULE WRIGHTII; MACROFAUNA; SEAGRASS REGRESSIONS
BERNARD G;KAUPPI L;LAVESQUE N;CIUTAT A;GRÉMARE A;MASSÉ C;MAIRE O	AN INVASIVE MUSSEL (ARCUATULA SENHOUSIA, BENSON 1842) INTERACTS WITH RESIDENT BIOTA IN CONTROLLING BENTHIC ECOSYSTEM FUNCTIONING	2020	JOURNAL OF MARINE SCIENCE AND ENGINEERING	10.3390/jmse8120963	UNIVERSITY BORDEAUX, CNRS, EPOC, EPHE, UMR 5805, ARCACHON, 33120, FRANCE; TVÄRMINNE ZOOLOGICAL STATION, UNIVERSITY OF HELSINKI, J.A. PALMÉNIN TIE 260, HANKO, FI-10900, FINLAND; UMS PATRIMOINE NATUREL (PATRINAT), AFB, MNHN, CNRS, CP41, 36 RUE GEOFFROY SAINT-HILAIRE, PARIS, 75005, FRANCE	THE INVASIVE MUSSEL ARCUATULA SENHOUSIA HAS SUCCESSFULLY COLONIZED SHALLOW SOFT SEDIMENTS WORLDWIDE. THIS FILTER FEEDING MUSSEL MODIFIES SEDIMENTARY HABITATS WHILE FORMING DENSE POPULATIONS AND EFFICIENTLY CONTRIBUTES TO NUTRIENT CYCLING. IN THE PRESENT STUDY, THE DENSITY OF A. SENHOUSIA WAS MANIPULATED IN INTACT SEDIMENT CORES TAKEN WITHIN AN INTERTIDAL ZOSTERA NOLTEI SEAGRASS MEADOW IN ARCACHON…	ARCACHON BAY; ARCUATULA SENHOUSIA; BENTHIC FLUXES; BIOTURBATION; CONTEXT DEPENDENCY; ECOSYSTEM FUNCTIONING; INVASIVE SPECIES; NUTRIENT CYCLING; SEAGRASS MEADOW
PETERSON CT;GRUBBS RD	DISTRIBUTION AND ABUNDANCE OF ELASMOBRANCHS AND LARGE TELEOST FISHES IN A SUBTROPICAL SEAGRASS ECOSYSTEM: COMMUNITY STRUCTURE ALONG ENVIRONMENTAL AND SPATIAL GRADIENTS	2020	ENVIRONMENTAL BIOLOGY OF FISHES	10.1007/s10641-020-00959-8	FLORIDA STATE UNIVERSITY, TALLAHASSEE, 32306, FL, UNITED STATES; FLORIDA STATE UNIVERSITY COASTAL AND MARINE LABORATORY, ST. TERESA, 32358, FL, UNITED STATES	WE USED FISHERY-INDEPENDENT GILLNET AND LONGLINE SURVEYS TO DOCUMENT THE ELASMOBRANCH AND LARGE TELEOST ASSEMBLAGES IN THE FLORIDA BIG BEND SEAGRASS SYSTEM AND EXAMINE HOW ICHTHYOFAUNAL ASSEMBLAGES WERE RELATED TO ENVIRONMENTAL FACTORS ACROSS THE REGION. A TOTAL OF 159 PAIRED GILLNET SETS WERE CONDUCTED IN JUNE THROUGH AUGUST FROM 2009 TO 2012. THE BIG BEND, AN EXPANSIVE SYSTEM NEARLY 300 KM IN L…	COMMUNITY STRUCTURE; ELASMOBRANCH; FISH ASSEMBLAGES; SEAGRASS ECOSYSTEM
FREESTONE AL;CARROLL EW;PAPACOSTAS KJ;RUIZ GM;TORCHIN ME;SEWALL BJ	PREDATION SHAPES INVERTEBRATE DIVERSITY IN TROPICAL BUT NOT TEMPERATE SEAGRASS COMMUNITIES	2020	JOURNAL OF ANIMAL ECOLOGY	10.1111/1365-2656.13133	DEPARTMENT OF BIOLOGY, TEMPLE UNIVERSITY, PHILADELPHIA, PA, UNITED STATES; SMITHSONIAN ENVIRONMENTAL RESEARCH CENTER, EDGEWATER, MD, UNITED STATES; SMITHSONIAN TROPICAL RESEARCH INSTITUTE, BALBOA, ANCON, PANAMA; DEPARTMENT OF BIOLOGY, HOLY FAMILY UNIVERSITY, 9801 FRANKFORD AVENUE, PHILADELPHIA, 19114, PA, UNITED STATES; ECS FEDERAL, LLC, 2750 PROSPERITY AVE., FAIRFAX, 22031, VA, UNITED STATES; NA…	THE HYPOTHESIS THAT BIOTIC INTERACTIONS ARE STRONGER AT LOWER RELATIVE TO HIGHER LATITUDES HAS A RICH HISTORY, DRAWING FROM ECOLOGICAL AND EVOLUTIONARY THEORY. WHILE THIS HYPOTHESIS SUGGESTS THAT STRONGER INTERACTIONS AT LOWER LATITUDES MAY CONTRIBUTE TO THE MAINTENANCE OF CONTEMPORARY PATTERNS OF DIVERSITY, THERE REMAIN FEW STANDARDIZED BIOGEOGRAPHIC COMPARISONS OF COMMUNITY EFFECTS OF SPECIES I…	BIOTIC INTERACTIONS HYPOTHESIS; DIVERSITY; INVERTEBRATES; LATITUDE; PREDATION; SEAGRASS; THALASSIA; ZOSTERA
RODRIGUEZ AR;HECK KL;JR	GREEN TURTLE HERBIVORY AND ITS EFFECTS ON THE WARM, TEMPERATE SEAGRASS MEADOWS OF ST. JOSEPH BAY, FLORIDA (USA)	2020	MARINE ECOLOGY PROGRESS SERIES	10.3354/meps13285	DAUPHIN ISLAND SEA LAB., 101 BIENVILLE BLVD., DAUPHIN ISLAND, 36528, AL, UNITED STATES; DEPARTMENT OF MARINE SCIENCES, UNIVERSITY OF SOUTH ALABAMA, 5871 USA DRIVE NORTH, MOBILE, 36668, AL, UNITED STATES	GREEN TURTLES CHELONIA MYDAS OCCUR SPORADICALLY IN TROPICAL AND SUBTROPICAL LATITUDES, BUT EFFECTIVE CONSERVATION EFFORTS ARE LEADING TO INCREASING ABUNDANCES AT HIGHER LATITUDES. ONE CONSEQUENCE OF INCREASED GREEN TURTLE ABUNDANCE IN SOME LOCATIONS HAS BEEN THE OVERGRAZING OF SEAGRASSES, THEIR PREFERRED FOOD ITEM. RECENT, LARGE INCREASES IN JUVENILE GREEN TURTLE ABUNDANCE IN THE WARM TEMPERATE N…	CHELONIA MYDAS; MEGAHERBIVORE; PLANT-HERBIVORE INTERACTIONS; THALASSIA TESTUDINUM; TURTLEGRASS
RIERA R;DELGADO JD;MORO L;HERRERA R;BECERRO MA	DIFFICULTIES TO IDENTIFY GLOBAL AND LOCAL KEY BIODIVERSITY AREAS IN DIVERSE AND ISOLATED MARINE JURISDICTIONS	2020	JOURNAL OF COASTAL CONSERVATION	10.1007/s11852-020-00732-0	DEPARTAMENTO DE ECOLOGÍA, FACULTAD DE CIENCIAS, UNIVERSIDAD CATÓLICA DE LA SANTÍSIMA CONCEPCIÓN, CASILLA 297, CONCEPCIÓN, CHILE; ÁREA DE ECOLOGÍA, DEPARTAMENTO DE SISTEMAS FÍSICOS, QUÍMICOS Y NATURALES. FACULTAD DE CIENCIAS EXPERIMENTALES, UNIVERSIDAD PABLO DE OLAVIDE, SEVILLA, 41013, SPAIN; VICECONSEJERÍA DE MEDIO AMBIENTE DEL GOBIERNO DE CANARIAS, CANARY ISLANDS, SPAIN; THE BITES LAB, CENTRO DE…	BIODIVERSITY CONSERVATION REQUIRES EFFICIENT METHODS TO BE INTEGRATED INTO ENVIRONMENTAL MANAGEMENT PLANNING. THE KEY BIODIVERSITY AREA (KBA) APPROACH HAS BEEN RECENTLY DEVELOPED FOR IDENTIFYING SITES OF GREATEST CONSERVATION IMPORTANCE. THEY ARE REGARDED AS PRIORITIES FOR MANAGEMENT INTERVENTION AND FOR IDENTIFYING INVESTMENT PRIORITIES. WHILE THE KBA APPROACH HAS BEEN EXTENSIVELY USED TO IDENTI…	ATLANTIC OCEAN; CANARY ISLANDS; CONSERVATION; ENDANGERED; ENDEMISM; IUCN RED LIST; KEY BIODIVERSITY AREAS; POPULATION
SCALPONE CR;JARVIS JC;VASSLIDES JM;TESTA JM;GANJU NK	SIMULATED ESTUARY-WIDE RESPONSE OF SEAGRASS (ZOSTERA MARINA) TO FUTURE SCENARIOS OF TEMPERATURE AND SEA LEVEL	2020	FRONTIERS IN MARINE SCIENCE	10.3389/fmars.2020.539946	PITZER COLLEGE, CLAREMONT, CA, UNITED STATES; DEPARTMENT OF BIOLOGY AND MARINE BIOLOGY, UNIVERSITY OF NORTH CAROLINA WILMINGTON, WILMINGTON, NC, UNITED STATES; TOMS RIVER, NJ, UNITED STATES; CHESAPEAKE BIOLOGICAL LABORATORY, UNIVERSITY OF MARYLAND CENTER FOR ENVIRONMENTAL SCIENCE, SOLOMONS, MD, UNITED STATES; US GEOLOGICAL SURVEY MARINE SCIENCE CENTER, WOODS HOLE, MA, UNITED STATES	SEAGRASS COMMUNITIES ARE A VITAL COMPONENT OF ESTUARINE ECOSYSTEMS, BUT ARE THREATENED BY PROJECTED SEA LEVEL RISE (SLR) AND TEMPERATURE INCREASES WITH CLIMATE CHANGE. TO UNDERSTAND THESE POTENTIAL EFFECTS, WE DEVELOPED A SPATIALLY EXPLICIT MODEL THAT REPRESENTS SEAGRASS (ZOSTERA MARINA) HABITAT AND ESTUARY-WIDE PRODUCTIVITY FOR BARNEGAT BAY-LITTLE EGG HARBOR (BB-LEH) IN NEW JERSEY, UNITED STATES…	CLIMATE CHANGE; EELGRASS (ZOSTERA MARINA); NORTH AMERICAN ATLANTIC COAST; REGIONAL; SEA LEVEL RISE; SEAGRASS (ZOSTERA); SPATIAL MODEL; TEMPERATURE
ORTIZ CAJICA AK;HINOJOSA-ARANGO G;GARZA-PÉREZ JR;RIOJA-NIETO R	SEASCAPE METRICS, SPATIO-TEMPORAL CHANGE, AND INTENSITY OF USE FOR THE SPATIAL CONSERVATION PRIORITIZATION OF A CARIBBEAN MARINE PROTECTED AREA	2020	OCEAN AND COASTAL MANAGEMENT	10.1016/j.ocecoaman.2020.105265	POSGRADO EN CIENCIAS DEL MAR Y LIMNOLOGÍA, UNAM, INSTITUTO DE CIENCIAS DEL MAR Y LIMNOLOGÍA, CIRCUITO EXTERIOR S/N CIUDAD UNIVERSITARIA, 04510, MEXICO; LABORATORIO DE ANÁLISIS ESPACIAL DE ZONAS COSTERAS (COSTALAB), UNIDAD MULTIDISCIPLINARIA DE DOCENCIA E INVESTIGACIÓN-SISAL, FACULTAD DE CIENCIAS, UNAM CARRETERA SIERRA PAPACAL-CHUBURNÁ PUERTO KM 5, SIERRA PAPACAL, 97302, YUCATÁN, MEXICO; CONACYT R…	AN EFFECTIVE MANAGEMENT TOOL FOR THE SPATIAL PRIORITIZATION OF THE COZUMEL REEFS NATIONAL PARK (CRNP), USING A SYSTEMATIC APPROACH, IS AN URGENT NEED FOR THE CONSERVATION OF ONE OF THE MOST IMPORTANT MARINE PROTECTED AREAS (MPAS) IN MEXICO. IN THIS STUDY, WE INTEGRATED A MODEL USING SEASCAPE METRICS, THE SPATIO-TEMPORAL VARIATION OF SUBSTRATE COVERAGE, AND FREQUENCY OF REEF USE FOR SCUBA DIVING, …	CORAL REEF SYSTEMS; MARINE PROTECTED AREAS; SYSTEMATIC PRIORITIZATION
THORHAUG A;BELAIRE C;VERDUIN JJ;SCHWARZ A;KISWARA W;PRATHEP A;GALLAGHER JB;HUANG XP;BERLYN G;YAP T-K;DORWARD S	LONGEVITY AND SUSTAINABILITY OF TROPICAL AND SUBTROPICAL RESTORED SEAGRASS BEDS AMONG ATLANTIC, PACIFIC, AND INDIAN OCEANS	2020	MARINE POLLUTION BULLETIN	10.1016/j.marpolbul.2020.111544	YALE UNIVERSITY, SCHOOL OF FORESTRY AND ENVIRONMENTAL STUDIES, 1359 SW 22 TERRACE, MIAMI, 33145, FL, UNITED STATES; BELAIRE ENVIRONMENTAL, INC., ROCKPORT, TX, UNITED STATES; OCEANOGRAPHY, CENTRE FOR FISH, FISHERIES AND AQUATIC ECOSYSTEM RESEARCH, MUDOCH UNIVERSITY, PERTH, AUSTRALIA; BIOLOGY DEPARTMENT, SOUTHWESTERN ADVENTIST UNIVERSITY, KEENE, TX, UNITED STATES; DIVISION OF EARTH SCIENCES, INDONE…	SEAGRASS LONGEVITY UP TO 47 YEARS IN WELL-RESTORED, WELL-SITED SEAGRASS RESTORATIONS ARE DEMONSTRATED FROM 253 TRIALS AT 83 REGIONAL SITES IN TROPICAL AND SUBTROPICAL PORTIONS OF THREE OCEANS (ATLANTIC, PACIFIC, INDIAN OCEANS). THESE TRIALS INCLUDE OVER 3.04 MILLION PLANTED UNITS INTO 306.3 HA. APPROXIMATELY 12% OF THE TOTAL GLOBAL TROPICAL RESTORED SEAGRASS BY VAN KATWIJK, THORHAUG ET AL. (2016)…	ENHALUS LONGEVITY; HALODULE LONGEVITY; POSIDONIA LONGEVITY; SEAGRASS LONGEVITY; SEAGRASS RESTORATION LONGEVITY; SEAGRASS TROPICAL RESTORATION; THALASSIA LONGEVITY; TROPICAL SEAGRASS RESTORATION LONGEVITY
TROTT TJ;LAZO-WASEM EA;ENTERLINE C	GRANDIDIERELLA JAPONICA STEPHENSEN, 1938 (AMPHIPODA: AORIDAE) IN THE NORTHWEST ATLANTIC OCEAN	2020	AQUATIC INVASIONS	10.3391/AI.2020.15.2.05	DEPARTMENT OF MARINE RESOURCES, 194 MCKOWN POINT, WEST BOOTHBAY HARBOR, MAINE, UNITED STATES; PEABODY MUSEUM OF NATURAL HISTORY, YALE UNIVERSITY, 170 WHITNEY AVENUE, NEW HAVEN, CT, UNITED STATES	THE AORID AMPHIPOD GRANDIDIERELLA JAPONICA STEPHENSEN, 1938, ORIGINALLY DESCRIBED FROM NORTHERN JAPAN, IS REPORTED FOR THE FIRST TIME FROM THE GULF OF MAINE AND LONG ISLAND SOUND IN THE NORTHWEST ATLANTIC OCEAN. IT WAS DISCOVERED AMONG GRAB SAMPLES OF EELGRASS (ZOSTERA MARINA LINNAEUS, 1753) BEDS TAKEN IN CASCO BAY, MAINE IN SUMMER 2018 AND HAS BEEN FOUND INTERTIDALLY IN LONG ISLAND SOUND SINCE 2…	CASCO BAY; GULF OF MAINE; INTRODUCED SPECIES; LONG ISLAND SOUND; PERACARIDA; TAXONOMY; ZOSTERA MARINA
FORSEY D;LAROCQUE A;LEBLON B;SKINNER M;DOUGLAS A	REFINEMENTS IN EELGRASS MAPPING AT TABUSINTAC BAY (NEW BRUNSWICK, CANADA): A COMPARISON BETWEEN RANDOM FOREST AND THE MAXIMUM LIKELIHOOD CLASSIFIER : RAFFINEMENTS DE LA CARTOGRAPHIE DE LA ZOSTÈRE DANS LA BAIE DE TABUSINTAC (NOUVEAU-BRUNSWICK, CANADA): UNE COMPARAISON ENTRE RANDOM FOREST ET LA MÉTHODE DE CLASSIFICATION PAR MAXIMUM DE VRAISEMBLANCE	2020	CANADIAN JOURNAL OF REMOTE SENSING	10.1080/07038992.2020.1824118	FACULTY OF FORESTRY AND ENVIRONMENTAL MANAGEMENT, UNIVERSITY OF NEW BRUNSWICK, FREDERICTON, E3B 5A3, CANADA; STANTEC CONSULTING LTD, DARTMOUTH, B3A 0A3, CANADA; DEPARTMENT OF BIOLOGY, DALHOUSIE UNIVERSITY, HALIFAX, B3H 4R2, CANADA; SOUTHERN GULF OF ST. LAWRENCE COALITION ON SUSTAINABILITY, PRINCE EDWARD ISLAND, C1B 1L1, CANADA	EELGRASS (ZOSTERA MARINA L.) IS A MARINE ANGIOSPERM PLANT THAT GROWS THROUGHOUT COASTAL AREAS IN ATLANTIC CANADA. EELGRASS MEADOWS PROVIDE NUMEROUS ECOSYSTEM SERVICES WHILE THEY HAVE BEEN ACKNOWLEDGED AS IMPORTANT HABITATS, THEIR LOCATION, EXTENT, AND HEALTH IN ATLANTIC CANADA ARE POORLY UNDERSTOOD. THIS STUDY EXAMINED THE EFFECTIVENESS OF WORLDVIEW-2 OPTICAL SATELLITE IMAGERY TO MAP EELGRASS PRE…
SCHÄFER S;MONTEIRO J;CASTRO N;GIZZI F;HENRIQUES F;RAMALHOSA P;PARENTE MI;RILOV G;GESTOSO I;CANNING-CLODE J	LOST AND FOUND: A NEW HOPE FOR THE SEAGRASS CYMODOCEA NODOSA IN THE MARINE ECOSYSTEM OF A SUBTROPICAL ATLANTIC ISLAND	2021	REGIONAL STUDIES IN MARINE SCIENCE	10.1016/j.rsma.2020.101575	MARE- MARINE AND ENVIRONMENTAL SCIENCES CENTRE, AGÊNCIA REGIONAL PARA O DESENVOLVIMENTO DA INVESTIGAÇÃO TECNOLOGIA E INOVAÇÃO (ARDITI), EDIFÍCIO MADEIRA TECNOPOLO, CAMINHO DA PENTEADA, FUNCHAL, MADEIRA, 9020-105, PORTUGAL; GEOMAR HELMHOLTZ CENTRE FOR OCEAN RESEARCH KIEL, GERMANY; MARE - MARINE AND ENVIRONMENTAL SCIENCES CENTRE, FACULDADE DE CIÉNCIAS, UNIVERSIDADE DE LISBOA, PORTUGAL; CENTRO DE CI…	SEAGRASS MEADOWS ARE GLOBALLY RECOGNIZED AS IMPORTANT COASTAL HABITATS DUE TO THE VARIOUS ECOLOGICAL FUNCTIONS AND ECOSYSTEM SERVICES THEY PROVIDE. SUBSTANTIAL GLOBAL DECLINE OF SEAGRASS HABITATS HAS BEEN RECORDED OVER THE LAST DECADES, UNDERLINING THE NEED FOR EXTENSIVE STUDIES, INCLUDING MONITORING AND MAPPING THESE HABITATS ACROSS THEIR DISTRIBUTIONAL RANGE. CYMODOCEA NODOSA (UCRIA) ASCHERSON …	CYMODOCEA NODOSA; ECOSYSTEM SERVICES; HABITAT TYPE; MADEIRA ISLAND; SEAGRASS
DICK MH;WAESCHENBACH A;TROTT TJ;ONISHI T;BEVERIDGE C;BISHOP JD;ITO M;OSTROVSKY AN	GLOBAL DISTRIBUTION AND VARIATION OF THE INVASIVE CHEILOSTOME BRYOZOAN CRIBRILINA MUTABILIS	2020	ZOOLOGICAL SCIENCE	10.2108/zs190142	DEPARTMENT OF BIOLOGICAL SCIENCES, HOKKAIDO UNIVERSITY, N10 W8, SAPPORO, 060-0810, JAPAN; DEPARTMENT OF LIFE SCIENCES, NATURAL HISTORY MUSEUM, CROMWELL ROAD, LONDON, SW7 5BD, UNITED KINGDOM; MAINE COASTAL PROGRAM, DEPARTMENT OF MARINE RESOURCES, 194 MCKOWN POINT, WEST BOOTHBAY HARBOR, 04575, ME, UNITED STATES; SCOTTISH ASSOCIATION FOR MARINE SCIENCE, SCOTTISH MARINE INSTITUTE, OBAN, ARGYLL, SCOTL…	VIABLE POPULATIONS OF THE CHEILOSTOME BRYOZOAN CRIBRILINA MUTABILIS ITO, ONISHI & DICK EXIST IN THE NW PACIFIC (RUSSIAN FAR EAST AND NORTHERN JAPAN), NE ATLANTIC (SCANDINAVIA AND SCOTLAND), AND NW ATLANTIC (MAINE, USA). THE FIRST NE AND NW ATLANTIC RECORDS ARE FROM NORWAY (2008) AND CASCO BAY, MAINE, USA (2018), RESPECTIVELY, INDICATING A RELATIVELY RECENT INTRODUCTION TO THE REGION. MITOCHONDRIA…	ANTHROPOGENIC DISPERSAL; ECOPHENOTYPIC VARIATION; GENETIC VARIATION; HAPLOTYPE NETWORK; INTRASPECIFIC VARIATION; INTRODUCED SPECIES; LIFE HISTORY; MORPHOLOGY; SUBSTRATE USE
SAJEVA M;MAIDELL M;KOTTA J;PETERSON A	AN ECO-GAME META-EVALUATION OF EXISTING METHODS FOR THE APPRECIATION OF ECOSYSTEM SERVICES	2020	SUSTAINABILITY (SWITZERLAND)	10.3390/SU12187805	PELLERVO ECONOMIC RESEARCH PTT, EERIKINKATU 28 A, HELSINKI, FI-00180, FINLAND; ESTONIAN MARINE INSTITUTE, UNIVERSITY OF TARTU, MÄEALUSE 14, TALLINN, 12618, ESTONIA	THE ISOLATION OF SCIENCE DISCIPLINES AND THE WEAK INTEGRATION BETWEEN SCIENCE, POLICY AND SOCIETY REPRESENT MAIN CHALLENGES FOR SUSTAINABLE HUMAN DEVELOPMENT. IF, ON THE ONE HAND, THE SPECIALIZATION OF SCIENCE HAS PRODUCED HIGHER LEVELS OF KNOWLEDGE, ON THE OTHER HAND, THE WHOLE PICTURE OF THE COMPLEX INTERACTIONS BETWEEN SYSTEMS HAS SUFFERED. ECONOMIC AND NATURAL SCIENCES ARE, ON MATTERS OF SUST…	ECOSYSTEM SERVICES; EVIDENCE-BASED DECISION-MAKING; META-EVALUATION; QUALITY EVALUATION OF SCIENTIFIC INFORMATION; SCIENCE INTEGRATION; SUSTAINABLE DEVELOPMENT
BEKKBY T;PAPADOPOULOU N;FIORENTINO D;MCOWEN CJ;RINDE E;BOSTRÖM C;CARREIRO-SILVA M;LINARES C;ANDERSEN GS;BENGIL EGT;BILAN M;CEBRIAN E;CERRANO C;DANOVARO R;FAGERLI CW;FRASCHETTI S;GAGNON K;GAMBI C;GUNDERSEN H;KIPSON S;KOTTA J;MORATO T;OJAVEER H;RAMIREZ-LLODRA E;SMITH CJ	HABITAT FEATURES AND THEIR INFLUENCE ON THE RESTORATION POTENTIAL OF MARINE HABITATS IN EUROPE	2020	FRONTIERS IN MARINE SCIENCE	10.3389/fmars.2020.00184	NORWEGIAN INSTITUTE FOR WATER RESEARCH, OSLO, NORWAY; HELLENIC CENTRE FOR MARINE RESEARCH, HERAKLION, GREECE; ALFRED WEGENER INSTITUTE, HELMHOLTZ CENTER FOR POLAR AND MARINE RESEARCH, BREMERHAVEN, GERMANY; HELMHOLTZ INSTITUTE FOR FUNCTIONAL MARINE BIODIVERSITY, UNIVERSITY OF OLDENBURG, OLDENBURG, GERMANY; THE UNITED NATIONS ENVIRONMENT PROGRAMME WORLD CONSERVATION MONITORING CENTRE, CAMBRIDGE, UN…	TO UNDERSTAND THE RESTORATION POTENTIAL OF DEGRADED HABITATS, IT IS IMPORTANT TO KNOW THE KEY PROCESSES AND HABITAT FEATURES THAT ALLOW FOR RECOVERY AFTER DISTURBANCE. AS PART OF THE EU (HORIZON 2020) FUNDED MERCES PROJECT, A GROUP OF EUROPEAN EXPERTS COMPILED AND ASSESSED CURRENT KNOWLEDGE, FROM BOTH PAST AND ONGOING RESTORATION EFFORTS, WITHIN THE MEDITERRANEAN SEA, THE BALTIC SEA, AND THE NORT…	CORALLIGENOUS ASSEMBLAGES; CORALS; DEGRADED HABITATS; MACROALGAE; RECOVERY; RESTORATION SUCCESS; SEAGRASS
HORN S;SCHWEMMER P;MERCKER M;ENNERS L;ASMUS R;GARTHE S;ASMUS H	SPECIES COMPOSITION OF FORAGING BIRDS IN ASSOCIATION WITH BENTHIC FAUNA IN FOUR INTERTIDAL HABITATS OF THE WADDEN SEA	2020	ESTUARINE, COASTAL AND SHELF SCIENCE	10.1016/j.ecss.2019.106537	ALFRED-WEGENER-INSTITUT HELMHOLTZ-ZENTRUM FÜR POLAR UND MEERESFORSCHUNG, WADDEN SEA STATION SYLT, HAFENSTRAßE 43, LIST, 25995, GERMANY; RESEARCH AND TECHNOLOGY CENTRE (FTZ), UNIVERSITY OF KIEL, HAFENTÖRN 1, BÜSUM, 25761, GERMANY; BIONUM – BÜRO FÜR BIOSTATISTIK, FINKENWERDER NORDDEICH 15 A, HAMBURG, 21129, GERMANY	ABOUT 10 TO 12 MILLION BIRDS PER YEAR USE THE INTERTIDAL FLATS OF THE WADDEN SEA IN NORTH-EASTERN EUROPE AS A FOOD SOURCE DURING THEIR MOULTING, WINTERING OR BREEDING SEASON AND AS A STOP-OVER SITE ALONG THE EAST ATLANTIC FLYWAY. THE TIDAL FLATS ARE INHABITED BY A HIGHLY PRODUCTIVE BENTHIC FAUNA REPRESENTING AN IMPORTANT LINK BETWEEN THE MARINE MICROFLORA AND -FAUNA AND HIGHER TROPHIC LEVELS SUCH…
LOHAN KMP;DIMARIA R;MARTIN DL;ROSS C;RUIZ GM	DIVERSITY AND MICROHABITAT ASSOCIATIONS OF LABYRINTHULA SPP. IN THE INDIAN RIVER LAGOON SYSTEM	2020	DISEASES OF AQUATIC ORGANISMS	10.3354/dao03431	SMITHSONIAN ENVIRONMENTAL RESEARCH CENTER, EDGEWATER, 21037, MD, UNITED STATES; DEPARTMENT OF BIOLOGY, UNIVERSITY OF NORTH FLORIDA, JACKSONVILLE, 32224, FL, UNITED STATES	SEAGRASSES CREATE FOUNDATIONAL HABITATS IN COASTAL ECOSYSTEMS. ONE CONTRIBUTING FACTOR TO THEIR GLOBAL DECLINE IS DISEASE, PRIMARILY CAUSED BY PARASITES IN THE GENUS LABYRINTHULA. TO EXPLORE THE RELATIONSHIP BETWEEN SEAGRASS AND LABYRINTHULA SPP. DIVERSITY IN COASTAL WATERS, WE EXAMINED THE DIVERSITY AND MICROHABITAT ASSOCIATION OF LABYRINTHULA SPP. IN 2 INLETS ON FLORIDA'S ATLANTIC COAST, THE IN…	BIODIVERSITY; BIODIVERSITY-DISEASE RELATIONSHIP; HOST SPECIFICITY; LABYRINTHULA; METABARCODE; SEAGRASS
DITTMANN S;LENZ M	TWO SIMPLE WASHING PROCEDURES ALLOW THE EXTRACTION OF POSITIVELY BUOYANT MICROPLASTICS (>500 ΜM) FROM BEACH WRACK	2020	MARINE POLLUTION BULLETIN	10.1016/j.marpolbul.2020.111762	INSTITUTE OF GEOGRAPHY, CHRISTIAN - ALBRECHTS - UNIVERSITY KIEL, HERMANN - RODEWALD - STR. 9, KIEL, 24098, GERMANY; GEOMAR HELMHOLTZ-ZENTRUM FÜR OZEANFORSCHUNG KIEL, MARINE ECOLOGY DEPARTMENT, DUESTERNBROOKER WEG 20, KIEL, 24105, GERMANY	SO FAR, NO PROCEDURE HAS BEEN ESTABLISHED THAT ALLOWS THE EXTRACTION OF MICROPLASTICS FROM ORGANIC-RICH ENVIRONMENTAL MATRICES SUCH AS BEACH WRACK. HERE WE PRESENT TWO NOVEL, EASY AND COST-EFFECTIVE METHODS FOR EXTRACTING MICROPLASTICS FROM BALTIC SEA BEACH WRACK CONSISTING OF ZOSTERA MARINA L. OR FUCUS SPP. SAMPLES OF EITHER ZOSTERA MARINA L. OR FUCUS SPP. WERE SPIKED WITH DEFINED AMOUNTS OF EIT…	BEACH WRACK; EMPIRICAL METHOD EVALUATION; MICROPLASTICS; PARTICLE EXTRACTION; WESTERN BALTIC SEA
DIGIANTONIO G;BLUM L;MCGLATHERY K;VAN DIJK K-J;WAYCOTT M	GENETIC MOSAICISM AND POPULATION CONNECTIVITY OF EDGE-OF-RANGE HALODULE WRIGHTII POPULATIONS	2020	AQUATIC BOTANY	10.1016/j.aquabot.2019.103161	DEPARTMENT OF ENVIRONMENTAL SCIENCES, UNIVERSITY OF VIRGINIA, 291 MCCORMICK RD, CHARLOTTESVILLE, 22903, VA, UNITED STATES; SCHOOL OF BIOLOGICAL SCIENCES, THE UNIVERSITY OF ADELAIDE, NORTH TERRACE, ADELAIDE, 5005, SA, AUSTRALIA; STATE HERBARIUM OF SOUTH AUSTRALIA, DEPARTMENT FOR ENVIRONMENT AND WATER, GPO BOX 1047, ADELAIDE, 5001, SA, AUSTRALIA	THE GENETIC POPULATION STRUCTURE OF HALODULE WRIGHTII AT LOCATIONS IN FLORIDA, NORTH CAROLINA, AND BERMUDA WAS INVESTIGATED USING 11 POLYMORPHIC MICROSATELLITE LOCI ON SAMPLES REPRESENTING 15 SITES. WE MEASURED ALLELIC DIVERSITY AND GENOTYPIC RICHNESS AND DETERMINED POPULATION DIFFERENTIATION AND GENE FLOW USING PRINCIPAL COMPONENTS AND K-MEANS POPULATION CLUSTERING. HALODULE WRIGHTII SITES WERE …	GENETIC DIVERSITY; MICROSATELLITES; SEAGRASS
TARAZONA-JANAMPA UI;CEMBELLA AD;PELAYO-ZÁRATE MC;PAJARES S;MÁRQUEZ-VALDELAMAR LM;OKOLODKOV YB;TEBBEN J;KROCK B;DURÁN-RIVEROLL LM	ASSOCIATED BACTERIA AND THEIR EFFECTS ON GROWTH AND TOXIGENICITY OF THE DINOFLAGELLATE PROROCENTRUM LIMA SPECIES COMPLEX FROM EPIBENTHIC SUBSTRATES ALONG MEXICAN COASTS	2020	FRONTIERS IN MARINE SCIENCE	10.3389/fmars.2020.00569	ALFRED-WEGENER-INSTITUT, HELMHOLTZ-ZENTRUM FÜR POLAR-UND MEERESFORSCHUNG, BREMERHAVEN, GERMANY; INTERNATIONAL MAX PLANCK RESEARCH SCHOOL, MAX PLANCK INSTITUTE FOR MARINE MICROBIOLOGY, BREMEN, GERMANY; LABORATORIO DE MICROBIOLOGÍA MOLECULAR Y GENÓMICA BACTERIANA, UNIVERSIDAD CIENTÍFICA DEL SUR, LIMA, PERU; FACULTAD DE CIENCIAS, UNIVERSIDAD NACIONAL AUTÓNOMA DE MÉXICO, MEXICO CITY, MEXICO; INSTITUT…	THE DINOFLAGELLATE GENUS PROROCENTRUM IS GLOBALLY REPRESENTED BY A WIDE VARIETY OF SPECIES FOUND UPON BENTHIC AND/OR EPIPHYTIC SUBSTRATES. MANY EPIBENTHIC PROROCENTRUM SPECIES PRODUCE LIPOPHILIC POLYETHER TOXINS, SOME OF WHICH ACT AS POTENT PROTEIN PHOSPHATASE INHIBITORS AND TUMOR-PROMOTERS ASSOCIATED WITH DIARRHEIC SHELLFISH POISONING (DSP). MOST MEMBERS OF THE PROROCENTRUM LIMA SPECIES COMPLEX …	ALLELOCHEMICAL; BACTERIA; DIARRHEIC SHELLFISH POISONING; POLYETHER TOXINS; PROROCENTRUM
DE LOS SANTOS CB;KRAUSE-JENSEN D;ALCOVERRO T;MARBÀ N;DUARTE CM;VAN KATWIJK MM;PÉREZ M;ROMERO J;SÁNCHEZ-LIZASO JL;ROCA G;JANKOWSKA E;PÉREZ-LLORÉNS JL;FOURNIER J;MONTEFALCONE M;PERGENT G;RUIZ JM;CABAÇO S;COOK K;WILKES RJ;MOY FE;TRAYTER GM-R;ARAÑÓ XS;DE JONG DJ;FERNÁNDEZ-TORQUEMADA Y;AUBY I;VERGARA JJ;SANTOS R	RECENT TREND REVERSAL FOR DECLINING EUROPEAN SEAGRASS MEADOWS	2019	NATURE COMMUNICATIONS	10.1038/s41467-019-11340-4	CENTRE OF MARINE SCIENCES OF ALGARVE (CCMAR), UNIVERSITY OF ALGARVE, GAMBELAS, FARO, 8005-139, PORTUGAL; DEPARTMENT OF BIOSCIENCE, AARHUS UNIVERSITY, VEJLSØVEJ 25, SILKEBORG, 8600, DENMARK; ARCTIC RESEARCH CENTRE, DEPARTMENT OF BIOSCIENCE, AARHUS UNIVERSITY, NY MUNKEGADE 114, BUILDING 1540, ÅRHUS C, 8000, DENMARK; CENTRE D’ESTUDIS AVANÇATS DE BLANES (CEAB-CSIC), CARRETERA ACC, CALA SANT FRANCESC …	SEAGRASS MEADOWS, KEY ECOSYSTEMS SUPPORTING FISHERIES, CARBON SEQUESTRATION AND COASTAL PROTECTION, ARE GLOBALLY THREATENED. IN EUROPE, LOSS AND RECOVERY OF SEAGRASSES ARE REPORTED, BUT THE CHANGES IN EXTENT AND DENSITY AT THE CONTINENTAL SCALE REMAIN UNCLEAR. HERE WE COLLATE ASSESSMENTS OF CHANGES FROM 1869 TO 2016 AND SHOW THAT 1/3 OF EUROPEAN SEAGRASS AREA WAS LOST DUE TO DISEASE, DETERIORATED…
HOWARD BR;FRANCIS FT;CÔTÉ IM;THERRIAULT TW	HABITAT ALTERATION BY INVASIVE EUROPEAN GREEN CRAB (CARCINUS MAENAS) CAUSES EELGRASS LOSS IN BRITISH COLUMBIA, CANADA	2019	BIOLOGICAL INVASIONS	10.1007/s10530-019-02072-z	EARTH TO OCEAN RESEARCH GROUP, DEPARTMENT OF BIOLOGICAL SCIENCES, SIMON FRASER UNIVERSITY, BURNABY, V5A 1S6, BC, CANADA; FISHERIES AND OCEANS CANADA, PACIFIC BIOLOGICAL STATION, NANAIMO, V9T 6N7, BC, CANADA	DOMINANT, HABITAT-FORMING PLANT SPECIES, SUCH AS SEAGRASSES, ARE KEY COMPONENTS OF COASTAL ECOSYSTEMS WORLDWIDE. MULTIPLE STRESSORS, INCLUDING INVASIVE SPECIES THAT DIRECTLY ALTER, REMOVE, OR REPLACE THE FOUNDATION PLANT SPECIES, THREATEN THESE ECOSYSTEMS. ON THE ATLANTIC COAST OF NORTH AMERICA, ECOSYSTEM ENGINEERING BY INVASIVE EUROPEAN GREEN CRAB (CARCINUS MAENAS) HAS BEEN LINKED TO THE LOSS OF…	AQUATIC CONSERVATION; DISTURBANCE; ECOSYSTEM ENGINEERING; ENCLOSURE; HABITAT ALTERATION; ZOSTERA MARINA
SAHA M;BARBOZA FR;SOMERFIELD PJ;AL-JANABI B;BECK M;BRAKEL J;ITO M;PANSCH C;NASCIMENTO-SCHULZE JC;JAKOBSSON THOR S;WEINBERGER F;SAWALL Y	RESPONSE OF FOUNDATION MACROPHYTES TO NEAR-NATURAL SIMULATED MARINE HEATWAVES	2020	GLOBAL CHANGE BIOLOGY	10.1111/gcb.14801	GEOMAR HELMHOLTZ CENTRE FOR OCEAN RESEARCH, KIEL, GERMANY; SCHOOL OF BIOLOGICAL SCIENCES, UNIVERSITY OF ESSEX, COLCHESTER, UNITED KINGDOM; PLYMOUTH MARINE LABORATORY, PLYMOUTH, UNITED KINGDOM; THE SCOTTISH ASSOCIATION FOR MARINE SCIENCE, OBAN, UNITED KINGDOM; BIOSCIENCE, COLLEGE OF LIFE AND ENVIRONMENTAL SCIENCE, UNIVERSITY OF EXETER, EXETER, UNITED KINGDOM; MARINE SCIENCES, UNIVERSITY OF GOTHENB…	MARINE HEATWAVES HAVE BEEN OBSERVED WORLDWIDE AND ARE EXPECTED TO INCREASE IN BOTH FREQUENCY AND INTENSITY DUE TO CLIMATE CHANGE. SUCH EVENTS MAY CAUSE ECOSYSTEM RECONFIGURATIONS ARISING FROM SPECIES RANGE CONTRACTION OR REDISTRIBUTION, WITH ECOLOGICAL, ECONOMIC AND SOCIAL IMPLICATIONS. MACROPHYTES SUCH AS THE BROWN SEAWEED FUCUS VESICULOSUS AND THE SEAGRASS ZOSTERA MARINA ARE FOUNDATION SPECIES …	BALTIC SEA; EXTREME EVENTS; FOUNDATION SPECIES; FUCUS; HEAT STRESS; MACROPHYTES; MARINE HEATWAVES; ZOSTERA
GARCIA RA;LEE Z;BARNES BB;HU C;DIERSSEN HM;HOCHBERG EJ	BENTHIC CLASSIFICATION AND IOP RETRIEVALS IN SHALLOW WATER ENVIRONMENTS USING MERIS IMAGERY	2020	REMOTE SENSING OF ENVIRONMENT	10.1016/j.rse.2020.112015	SCHOOL FOR THE ENVIRONMENT, UNIVERSITY OF MASSACHUSETTS BOSTON, BOSTON, 02125, MA, UNITED STATES; SCHOOL OF MOLECULAR AND LIFE SCIENCES, CURTIN UNIVERSITY, BENTLEY, 6845, WA, AUSTRALIA; COLLEGE OF MARINE SCIENCE, UNIVERSITY OF SOUTH FLORIDA, ST PETERSBURG, FL, UNITED STATES; DEPARTMENT OF MARINE SCIENCES AND GEOGRAPHY, UNIVERSITY OF CONNECTICUT, GROTON, CT, UNITED STATES; BERMUDA INSTITUTE OF OCE…	DERIVING INHERENT OPTICAL PROPERTIES (IOPS) FROM MULTISPECTRAL IMAGERY OF SHALLOW WATER ENVIRONMENTS USING PHYSICS-BASED INVERSION MODELS REQUIRE PRIOR KNOWLEDGE OF THE SPECTRAL REFLECTANCE OF THE BOTTOM SUBSTRATE. THE USE OF AN INCORRECT BOTTOM REFLECTANCE ADVERSELY AFFECTS THE IOPS AND, IN PART, THE DEPTH DERIVED FROM INVERSION MODELS. TO DATE, AN OPERATIONAL APPROACH THAT DETERMINES THE BOTTOM…	ATMOSPHERIC CORRECTION; BATHYMETRY; BENTHIC CLASSIFICATION; GREAT BAHAMA BANK; INHERENT OPTICAL PROPERTIES; MERIS
RODIL IF;ATTARD KM;NORKKO J;GLUD RN;NORKKO A	ESTIMATING RESPIRATION RATES AND SECONDARY PRODUCTION OF MACROBENTHIC COMMUNITIES ACROSS COASTAL HABITATS WITH CONTRASTING STRUCTURAL BIODIVERSITY	2020	ECOSYSTEMS	10.1007/s10021-019-00427-0	TVÄRMINNE ZOOLOGICAL STATION, UNIVERSITY OF HELSINKI, HANKO, FINLAND; BALTIC SEA CENTRE, STOCKHOLM UNIVERSITY, STOCKHOLM, SWEDEN; DEPARTMENT OF BIOLOGY, UNIVERSITY OF SOUTHERN DENMARK, ODENSE, DENMARK; DEPARTMENT OF OCEAN AND ENVIRONMENTAL SCIENCES, TOKYO UNIVERSITY OF MARINE SCIENCE AND TECHNOLOGY, TOKYO, JAPAN	A CENTRAL GOAL OF BENTHIC ECOLOGY IS TO DESCRIBE THE PATHWAYS AND QUANTITIES OF ENERGY AND MATERIAL FLOW IN SEAFLOOR COMMUNITIES OVER DIFFERENT SPATIAL AND TEMPORAL SCALES. WE EXAMINED THE RELATIVE MACROBENTHIC CONTRIBUTION TO THE SEAFLOOR METABOLISM BY ESTIMATING RESPIRATION AND SECONDARY PRODUCTION BASED ON SEASONAL MEASUREMENTS OF MACROFAUNA BIOMASS ACROSS KEY COASTAL HABITATS OF THE BALTIC SE…	ALLOMETRIC RELATIONSHIPS; BALTIC SEA; BIOMASS; EMPIRICAL MODELS; MACROFAUNA COMMUNITIES; ROCKY BOTTOMS; SOFT SEDIMENTS
ATTARD KM;RODIL IF;BERG P;MOGG AOM;WESTERBOM M;NORKKO A;GLUD RN	METABOLISM OF A SUBTIDAL ROCKY MUSSEL REEF IN A HIGH-TEMPERATE SETTING: PATHWAYS OF ORGANIC C FLOW	2020	MARINE ECOLOGY PROGRESS SERIES	10.3354/meps13372	TVÄRMINNE ZOOLOGICAL STATION, UNIVERSITY OF HELSINKI, J.A. PALMÉNIN TIE 260, HANKO, 10900, FINLAND; DEPARTMENT OF BIOLOGY, UNIVERSITY OF SOUTHERN DENMARK, ODENSEM, 5230, DENMARK; BALTIC SEA CENTRE, STOCKHOLM UNIVERSITY, STOCKHOLM, 10691, SWEDEN; DEPARTMENT OF ENVIRONMENTAL SCIENCES, UNIVERSITY OF VIRGINIA, 291 MCCORMICK ROAD, CHARLOTTESVILLE, 22904-4123, VA, UNITED STATES; TRITONIA SCIENTIFIC, DU…	MYTILID MUSSELS FORM ABUNDANT, SPECIES-RICH REEFS ON ROCKY SUBSTRATES, BUT THE ROLE OF THIS KEY HABITAT IN CARBON (C) CYCLING REMAINS POORLY UNDERSTOOD. WE PERFORMED A SEASONAL STUDY ON A 5 M DEEP PHOTIC MYTILUS TROSSULUS REEF IN THE CENTRAL BALTIC SEA TO INVESTIGATE PATHWAYS AND RATES OF ORGANIC C FLOW. REEF GROSS PRIMARY PRODUCTION (GPP) AND RESPIRATION (R) WERE ESTIMATED SEASONALLY USING UNDER…	BALTIC SEA; BIODIVERSITY; CARBON CYCLING; METABOLISM; OXYGEN FLUXES; PRIMARY PRODUCTION; RESPIRATION; SEAFLOOR ECOSYSTEMS
NOVAK AB;PELLETIER MC;COLARUSSO P;SIMPSON J;GUTIERREZ MN;ARIAS-ORTIZ A;CHARPENTIER M;MASQUE P;VELLA P	FACTORS INFLUENCING CARBON STOCKS AND ACCUMULATION RATES IN EELGRASS MEADOWS ACROSS NEW ENGLAND, USA	2020	ESTUARIES AND COASTS	10.1007/s12237-020-00754-9	EARTH AND ENVIRONMENT, BOSTON UNIVERSITY, BOSTON, MA, UNITED STATES; ATLANTIC ECOLOGY DIVISION, US EPA, ORD, NHEERL, NARRAGANSETT, RI, UNITED STATES; US EPA, REGION 1, BOSTON, MA, UNITED STATES; MIT SEA GRANT, CAMBRIDGE, MA, UNITED STATES; INSTITUT DE CIÈNCIA I TECNOLOGIA AMBIENTALS, UNIVERSITAT AUTÒNOMA DE BARCELONA, BELLATERRA, BARCELONA, 08193, SPAIN; ECOSYSTEM SCIENCE DIVISION, DEPARTMENT OF …	INCREASING THE PROTECTION OF COASTAL VEGETATED ECOSYSTEMS HAS BEEN SUGGESTED AS ONE STRATEGY TO COMPENSATE FOR INCREASING CARBON DIOXIDE (CO2) IN THE ATMOSPHERE AS THE CAPACITY OF THESE HABITATS TO SEQUESTER AND STORE CARBON EXCEEDS THAT OF TERRESTRIAL HABITATS. SEAGRASSES ARE A GROUP OF FOUNDATION SPECIES THAT GROW IN SHALLOW COASTAL AND ESTUARINE SYSTEMS AND HAVE AN EXCEPTIONAL ABILITY TO SEQUE…	BLUE CARBON; CARBON SEQUESTRATION; NEW ENGLAND; SEAGRASS
WILLETTE DA;CHIQUILLO KL;CROSS C;FONG P;KELLEY T;TOLINE CA;ZWENG R;MUTHUKRISHNAN R	GROWTH AND RECOVERY AFTER SMALL-SCALE DISTURBANCE OF A RAPIDLY-EXPANDING INVASIVE SEAGRASS IN ST. JOHN, U.S. VIRGIN ISLANDS	2020	JOURNAL OF EXPERIMENTAL MARINE BIOLOGY AND ECOLOGY	10.1016/j.jembe.2019.151265	BIOLOGY DEPARTMENT, LOYOLA MARYMOUNT UNIVERSITY, LOS ANGELES, 90045, CA, UNITED STATES; DEPARTMENT OF ECOLOGY AND EVOLUTIONARY BIOLOGY, UNIVERSITY OF CALIFORNIA, LOS ANGELES, 90095, CA, UNITED STATES; VIRGIN ISLANDS NATIONAL PARK, ST. JOHN, 00830, U.S. VIRGIN ISLANDS, UNITED STATES; UNITED STATES NATIONAL PARK SERVICE, SOUTHEAST REGIONAL OFFICE, CHARLESTON, 29412, SC, UNITED STATES; ENVIRONMENTAL…	SEAGRASS MEADOWS EVOLVED IN THE PRESENCE OF DISTURBANCES AND HAVE A WIDE VARIANCE IN RECOVERY RATE THAT LARGELY FOLLOW A TRAJECTORY OF RE-COLONIZATION AND SUCCESSION TO PRE-DISTURBANCE LEVELS. INVASIVE SPECIES MAY GAIN A FOOTHOLD WITHIN NATIVE SEAGRASS BEDS AFTER SPACE IS OPENED BY DISTURBANCES THAT REDUCE SEAGRASS COVER. HERE WE USE SHOOT DENSITY MONITORING DATA TO DESCRIBE GROWTH OF THE INVASIV…	CARIBBEAN SEA; HALOPHILA STIPULACEA; INVASIVE SPECIES; MANAGEMENT; RESILIENCE; VEGETATIVE FRAGMENTS
JOHNSON CR;KOCH MS;PEDERSEN O;MADDEN CJ	HYPERSALINITY AS A TRIGGER OF SEAGRASS (THALASSIA TESTUDINUM) DIE-OFF EVENTS IN FLORIDA BAY: EVIDENCE BASED ON SHOOT MERISTEM O2 AND H2S DYNAMICS	2018	JOURNAL OF EXPERIMENTAL MARINE BIOLOGY AND ECOLOGY	10.1016/j.jembe.2018.03.007	BIOLOGICAL SCIENCES DEPARTMENT, AQUATIC PLANT ECOLOGY LAB, FLORIDA ATLANTIC UNIVERSITY, 777 GLADES RD, BOCA RATON, 33431, FL, UNITED STATES; DEPARTMENT OF BIOLOGY, UNIVERSITY OF COPENHAGEN, UNIVERSITETSPARKEN 4, 3RD FLOOR, COPENHAGEN, 2100, DENMARK; COASTAL ECOSYSTEMS DIVISION, SOUTH FLORIDA WATER MANAGEMENT DISTRICT, WEST PALM BEACH, 33406, FL, UNITED STATES	THE MECHANISMS INITIATING RAPID, LARGE-SCALE (>50 KM2) SEAGRASS DIE-OFF EVENTS GLOBALLY REMAIN ELUSIVE. THALASSIA TESTUDINUM, A DOMINANT HABITAT-FORMING TROPICAL SEAGRASS OF THE CARIBBEAN AND TROPICAL ATLANTIC REGION, EXPERIENCES RECURRENT DIE-OFF EVENTS IN FLORIDA BAY. THUS, T. TESTUDINUM PROVIDES AN EXCELLENT CASE STUDY TO IDENTIFY TRIGGERS OF LARGE-SCALE SEAGRASS MORTALITY. PRESENTLY, SEAGRASS…	CARBONATE; FLORIDA; HYDROGEN SULFIDE; MORTALITY; SEAGRASS; SULFIDE; TROPICAL
JANAS U;BURSKA D;KENDZIERSKA H;PRYPUTNIEWICZ-FLIS D;ŁUKAWSKA-MATUSZEWSKA K	IMPORTANCE OF BENTHIC MACROFAUNA AND COASTAL BIOTOPES FOR ECOSYSTEM FUNCTIONING – OXYGEN AND NUTRIENT FLUXES IN THE COASTAL ZONE	2019	ESTUARINE, COASTAL AND SHELF SCIENCE	10.1016/j.ecss.2019.05.020	INSTITUTE OF OCEANOGRAPHY, FACULTY OF OCEANOGRAPHY AND GEOGRAPHY, UNIVERSITY OF GDAŃSK, AL. MARSZAŁKA J. PIŁSUDSKIEGO 46, GDYNIA, 81-378, POLAND	THE COASTAL ZONE, OFTEN A MOSAIC OF BIOTOPES, PLAYS A NUMBER OF IMPORTANT ROLES THAT ENSURE THE PROPER FUNCTIONING OF THE ENTIRE MARINE ECOSYSTEM. IN THIS TRANSITION ZONE BETWEEN THE LAND AND THE OPEN SEA, THE PROCESSES OF NUTRIENT TRANSFORMATION AND RETENTION TAKE PLACE. THE OBJECTIVE OF THE PRESENT STUDY WAS TO DETERMINE THE EFFECT OF BENTHIC FAUNA AND ENVIRONMENTAL PARAMETERS ON SOLUTE FLUXES …	BENTHIC COMMUNITIES; COASTAL ZONE; ECOSYSTEM FUNCTIONS; MYTILUS TROSSULUS; OXYGEN AND NUTRIENT FLUXES; ZOSTERA MARINA
AGUILAR-PERERA A;HERNÁNDEZ-LANDA RC	OCCURRENCE OF LARGE THICKETS OF ACROPORA PROLIFERA (SCLERACTINIA: ACROPORIDAE) IN THE SOUTHERN GULF OF MEXICO	2018	MARINE BIODIVERSITY	10.1007/s12526-017-0685-4	DEPARTAMENTO DE BIOLOGÍA MARINA, UNIVERSIDAD AUTÓNOMA DE YUCATÁN, MÉRIDA, YUCATÁN, MEXICO	ACROPORA PROLIFERA IS A FIRST-GENERATION (F1) CORAL HYBRID OF THE STAGHORN CORAL A. CERVICORNIS AND THE ELKHORN CORAL A. PALMATA. WE OBSERVED LARGE THICKETS OF A. PROLIFERA IN THE SOUTHERN AREAS OF THE PARQUE NACIONAL ARRECIFE ALACRANES (PNAA), OFF THE NORTHERN YUCATAN PENINSULA, MEXICO. THICKETS WERE LOCATED AT < 2 M DEPTH, INTERSPERSED WITH SEAGRASS THALASSIA TESTUDINUM AND A. CERVICORNIS. THIS…	BIODIVERSITY; CORAL; HYBRID; MEXICO; YUCATAN
STAVELEY TAB;JACOBY DMP;PERRY D;VAN DER MEIJS F;LAGENFELT I;CREMLE M;GULLSTRÖM M	SEA SURFACE TEMPERATURE DICTATES MOVEMENT AND HABITAT CONNECTIVITY OF ATLANTIC COD IN A COASTAL FJORD SYSTEM	2019	ECOLOGY AND EVOLUTION	10.1002/ece3.5453	DEPARTMENT OF ECOLOGY, ENVIRONMENT AND PLANT SCIENCES, STOCKHOLM UNIVERSITY, STOCKHOLM, SWEDEN; AQUABIOTA WATER RESEARCH, STOCKHOLM, SWEDEN; INSTITUTE OF ZOOLOGY, ZOOLOGICAL SOCIETY OF LONDON, REGENT'S PARK, LONDON, UNITED KINGDOM; DEPARTMENT OF AQUATIC RESOURCES, SWEDISH UNIVERSITY OF AGRICULTURAL SCIENCES, LYSEKIL, SWEDEN; THE COUNTY ADMINISTRATIVE BOARD OF VÄSTRA GÖTALAND, GOTHENBURG, SWEDEN; …	WHILE MOVEMENTS OF ORGANISMS HAVE BEEN STUDIED ACROSS A MYRIAD OF ENVIRONMENTS, INFORMATION IS OFTEN LACKING REGARDING SPATIO-SEASONAL PATTERNING IN COMPLEX TEMPERATE COASTAL SYSTEMS. HIGHLY MOBILE FISH FORM AN INTEGRAL PART OF MARINE FOOD WEBS PROVIDING LINKAGES WITHIN AND AMONG HABITATS, BETWEEN PATCHES OF HABITATS, AND AT DIFFERENT LIFE STAGES. WE INVESTIGATED HOW MOVEMENT, ACTIVITY, AND CONNE…	ACOUSTIC TELEMETRY; COASTAL SEASCAPE ECOLOGY; FISH MOVEMENT; NETWORK ANALYSIS; SEAGRASS HABITAT
HARMELIN J-G;BISHOP JDD;MADURELL T;SOUTO J;SPENCER JONES ME;ZABALA M	UNEXPECTED DIVERSITY OF THE GENUS COLLARINA JULLIEN, 1886 (BRYOZOA, CHEILOSTOMATIDA) IN THE NE ATLANTIC-MEDITERRANEAN REGION: NEW SPECIES AND REAPPRAISAL OF C. BALZACI (AUDOUIN, 1826) AND C. FAYALENSIS HARMELIN, 1978	2018	ZOOSYSTEMA	10.5252/zoosystema2019v41a21	STATION MARINE D'ENDOUME, OSU PYTHEAS, MIO, GIS POSIDONIE, UNIVERSITÉ AIX-MARSEILLE, MARSEILLE, F-13007, FRANCE; MARINE BIOLOGICAL ASSOCIATION OF THE UK, CITADEL HILL LABORATORY, PLYMOUTH, PL1 2PB, UNITED KINGDOM; INSTITUTE OF MARINE SCIENCES (ICM-CSIC), PASSEIG MARÍTIM DE LA BARCELONETA 37-49, BARCELONA CATALONIA, E-08003, SPAIN; INSTITUT FÜR PALÄONTOLOGIE, GEOZENTRUM, UNIVERSITY OF VIENNA, ALTH…	THE GENUS COLLARINAJULLIEN, 1886 (CRIBRILINIDAE HINCKS, 1879) HAS UNTIL NOW BEEN KNOWN FROM THE ATLANTIC-MEDITERRANEAN REGION AS JUST TWO SPECIES, C. BALZACI (AUDOUIN, 1826), SYNONYM OF COLLARINA CRIBROSAJULLIEN, 1886, TYPE SPECIES OF THE GENUS, CONSIDERED TO BE WIDELY DISTRIBUTED FROM THE NORTHERN BRITISH ISLES TO THE SE MEDITERRANEAN, AND C. FAYALENSIS HARMELIN, 1978 FROM THE MACARONESIAN ISLES…	BIOGEOGRAPHY; BRYOZOANS; CHEILOSTOMES; CRIBRILINIDAE; DISTURBANCE BIOINDICATORS; HABITAT DISTRIBUTION; NEW SPECIES
WILSON KL;SKINNER MA;LOTZE HK	EELGRASS (ZOSTERA MARINA) AND BENTHIC HABITAT MAPPING IN ATLANTIC CANADA USING HIGH-RESOLUTION SPOT 6/7 SATELLITE IMAGERY	2019	ESTUARINE, COASTAL AND SHELF SCIENCE	10.1016/j.ecss.2019.106292	DEPARTMENT OF BIOLOGY, DALHOUSIE UNIVERSITY, PO BOX 15000, 1355 OXFORD STREET, HALIFAX, B3H 4R2, NOVA SCOTIA, CANADA; STANTEC CONSULTING LTD., 40 HIGHFIELD PARK DRIVE 102-40, DARTMOUTH, B3A 0A3, NOVA SCOTIA, CANADA	EELGRASS (ZOSTERA MARINA) IS THE DOMINANT PERENNIAL CANOPY-FORMING VEGETATION ALONG THE SOFT-SEDIMENT SHORES OF THE NORTHWEST ATLANTIC. EELGRASS IS CONSIDERED AN ECOLOGICALLY SIGNIFICANT SPECIES IN ATLANTIC CANADA AS IT PROVIDES ESSENTIAL ECOSYSTEM FUNCTIONS AND SERVICES AND IS AN INDICATOR OF ECOSYSTEM HEALTH. RECENT DECLINES OF EELGRASS HABITATS HIGHLIGHT THE NEED FOR METHODS QUANTIFYING THE LA…	CANADA; COASTAL ZONE MONITORING; JORDAN BAY; MARINE MACROPHYTES; NOVA SCOTIA; PIXEL-BASED CLASSIFICATION; PORT JOLI BAY; PORT MOUTON BAY; REMOTE SENSING; SEAGRASS; SEAWEED
SCHRANDT MN;SWITZER TS;STAFFORD CJ;FLAHERTY-WALIA KE;PAPERNO R;MATHESON RE;JR	SIMILAR HABITATS, DIFFERENT COMMUNITIES: FISH AND LARGE INVERTEBRATE ASSEMBLAGES IN EASTERN GULF OF MEXICO POLYHALINE SEAGRASSES RELATE MORE TO ESTUARY MORPHOLOGY THAN LATITUDE	2018	ESTUARINE, COASTAL AND SHELF SCIENCE	10.1016/j.ecss.2018.08.022	FLORIDA FISH AND WILDLIFE CONSERVATION COMMISSION, FISH AND WILDLIFE RESEARCH INSTITUTE, 100 EIGHTH AVENUE SE, ST. PETERSBURG, 33701, FL, UNITED STATES; FLORIDA FISH AND WILDLIFE CONSERVATION COMMISSION, FISH AND WILDLIFE RESEARCH INSTITUTE, INDIAN RIVER FIELD LABORATORY, 1220 PROSPECT AVENUE, SUITE 285, MELBOURNE, 32901, FL, UNITED STATES; BAYCARE HEALTH SYSTEM, 2985 DREW STREET, CLEARWATER, 337…	SEAGRASS HABITATS ARE A DOMINANT COMPONENT OF COASTAL WATERS ALONG THE EASTERN GULF OF MEXICO COAST AND ARE RECOGNIZED AS ESSENTIAL HABITATS FOR MANY SPECIES. ALTHOUGH VARIOUS ECOLOGICALLY AND ECONOMICALLY IMPORTANT SPECIES DEPEND ON SEAGRASS HABITATS AT SOME LIFE STAGES, THESE HABITATS ARE VULNERABLE TO ANTHROPOGENIC INFLUENCES. AS COASTAL HUMAN POPULATIONS CONTINUE TO GROW, AND NEARSHORE HABITA…	BIOENV; BRACKISH WATER; ENVIRONMENT MANAGEMENT; ESTUARINE FISHERIES; FLORIDA; GULF OF MEXICO; OTTER TRAWLS; SUBMERGED AQUATIC VEGETATION
PEZY J-P;DELECRIN C;BAFFREAU A;BASUYAUX O;DAUVIN J-C	ANTHROPOGENIC IMPACT OF OYSTER FARMING ON MACROFAUNA BIODIVERSITY IN AN EELGRASS (ZOSTERA MARINA) ECOSYSTEM OF THE ENGLISH CHANNEL	2019	ECOLOGICAL INDICATORS	10.1016/j.ecolind.2019.105480	NORMANDIE UNIV., UNICAEN, MORPHODYNAMIQUE CONTINENTALE ET CÔTIÈRE, CNRS UMR 6143 M2C, 24 RUE DES TILLEULS, CAEN, F-14000, FRANCE; GEMEL-NORMANDIE, 54 RUE DU DOCTEUR CHARCOT, LUC-SUR-MER, 14530, FRANCE; SMEL, CENTRE EXPÉRIMENTAL, ZAC BLAINVILLE SUR MER, BLAINVILLE SUR MER, F-50560, FRANCE	ZOSTERA MARINA FLOURISH ALONG THE WEST COAST OF COTENTIN, IN COHABITATION WITH EXTENSIVE OYSTER CULTIVATION. IN 2016, SEASONAL SAMPLING WAS CARRIED OUT BASED ON FIVE COMBINATIONS OF CONDITIONS INVOLVING VEGETATED AND UNVEGETATED AREAS, PRESENCE OR ABSENCE OF OYSTER TABLES AND A CONTROL STATION WITHOUT EITHER EELGRASS OR OYSTER CULTIVATION. THE SEDIMENTS CONSISTED OF MUDDY SANDY GRAVEL AND NO SIGN…	DIVERSITY; ECOLOGICAL STATUS; HUMAN ACTIVITY; SEASONAL CHANGES; TRACTOR PATHWAY
MILBRANDT EC;REIDENBACH L;PARSONS M	DETERMINING THE SOURCES OF MACROALGAE DURING BEACH STRANDING EVENTS FROM SPECIES COMPOSITION, STABLE ISOTOPE ANALYSIS, AND LABORATORY EXPERIMENTS	2019	ESTUARIES AND COASTS	10.1007/s12237-018-00489-8	MARINE LABORATORY, SANIBEL-CAPTIVA CONSERVATION FOUNDATION, 900A TARPON BAY RD., SANIBEL, 33957, FL, UNITED STATES; STONY BROOK UNIVERSITY, STONY BROOK, NY, UNITED STATES; FLORIDA GULF COAST UNIVERSITY, FORT MYERS, FL, UNITED STATES	LARGE ACCUMULATIONS OF STRANDED MACROALGAE ON THE BEACHES OF SANIBEL ISLAND FROM 2004 TO 2007 WERE UNUSUAL AND THOUGHT TO BE DRIVEN BY HIGH RAINFALL AND RIVER FLOWS STEMMING FROM A HIGH FREQUENCY OF HURRICANES. THE SOUTHWEST FLORIDA SHELF WAS THOUGHT TO BE ISOLATED FROM FAR-FIELD EFFECTS SUCH AS HIGH RIVER FLOWS AND URBANIZATION BUT FIELD- AND LABORATORY-BASED STUDIES SUGGEST THAT NITROGEN ENRICH…	CONTINENTAL SHELF; FRAGMENTATION; FRAGMENTATION; NITROGEN; SANIBEL
THORHAUG AL;POULOS HM;LÓPEZ-PORTILLO J;BARR J;LARA-DOMÍNGUEZ AL;KU TC;BERLYN GP	GULF OF MEXICO ESTUARINE BLUE CARBON STOCK, EXTENT AND FLUX: MANGROVES, MARSHES, AND SEAGRASSES: A NORTH AMERICAN HOTSPOT	2019	SCIENCE OF THE TOTAL ENVIRONMENT	10.1016/j.scitotenv.2018.10.011	YALE UNIVERSITY SCHOOL OF FORESTRY AND ENVIRONMENTAL STUDIES, 360 PROSPECT AV., NEW HAVEN, 60511, CT, UNITED STATES; EARTH AND ENVIRONMENTAL SCIENCES DEPARTMENT, WESLEYAN UNIVERSITY, MIDDLETON, 06459, CT, UNITED STATES; INSTITUTO DE ECOLOGÍA, A.C. (INECOL), CARRETERA ANTIGUA A COATEPEC 351, XALAPA, 91070, VERACRUZ, MEXICO; ELDER RESEARCH, 300 W MAIN ST #301, CHARLOTTESVILLE, 22903, VA, UNITED STA…	THE GULF OF MEXICO BLUE CARBON HABITATS (MANGROVES, SEAGRASS, AND SALT MARSHES) FORM AN IMPORTANT NORTH AMERICAN BLUE CARBON HOT SPOT. THESE HABITATS COVER 2,161,446 HA AND GROW PROFUSELY IN ESTUARIES THAT OCCUPY 38,000 KM 2 TO STORE SUBSTANTIAL SEDIMENTARY ORGANIC CARBON OF 480.48 TG C. NEW INVESTIGATIONS AROUND GOM FOR MEXICAN MANGROVES, LOUISIANA SALT MARSHES AND SEAGRASSES MOTIVATED OUR INTEG…	GULF OF MEXICO BLUE CARBON STOCK; MANGROVE GOM CARBON STOCK; PARTIAL FLUX OF ESTUARINE BLUE CARBON GOM; SALT-MARSH GOM CARBON STOCK; SEAGRASS GOM CARBON STOCK
MAN IN 'T VELD WA;ROSENDAHL KCHM;VAN RIJSWICK PCJ;MEFFERT JP;BOER E;WESTENBERG M;VAN DER HEIDE T;GOVERS LL	MULTIPLE HALOPHYTOPHTHORA SPP. AND PHYTOPHTHORA SPP. INCLUDING P. GEMINI, P. INUNDATA AND P. CHESAPEAKENSIS SP. NOV. ISOLATED FROM THE SEAGRASS ZOSTERA MARINA IN THE NORTHERN HEMISPHERE	2019	EUROPEAN JOURNAL OF PLANT PATHOLOGY	10.1007/s10658-018-1561-1	DUTCH NATIONAL PLANT PROTECTION ORGANIZATION, NATIONAL REFERENCE CENTRE, GEERTJESWEG 15, WAGENINGEN, 6706 EA, NETHERLANDS; DEPARTMENT OF AQUATIC ECOLOGY AND ENVIRONMENTAL BIOLOGY INSTITUTE FOR WATER AND WETLAND RESEARCH (IWWR), RADBOUD UNIVERSITY, NIJMEGEN, NETHERLANDS; CONSERVATION ECOLOGY GROUP, GRONINGEN INSTITUTE FOR EVOLUTIONAIRE LIFE SCIENCES (GELIFES), UNIVERSITY OF GRONINGEN, GRONINGEN, N…	A PLETHORA OF OOMYCETES WAS ISOLATED MOSTLY FROM ZOSTERA MARINA BUT ALSO FROM OTHER HALOPHILIC PLANTS ORIGINATING FROM SEVERAL LOCATIONS INCLUDING THE WADDEN SEA, LIMFJORD (DENMARK), THE DUTCH DELTA AREA (THE NETHERLANDS), THAU LAGOON (FRANCE), LINDHOLMEN (SWEDEN) AND CHESAPEAKE BAY (VIRGINIA, U.S.). BASED ON ITS SEQUENCES, SEVEN DIFFERENT GROUPS COULD BE DISTINGUISHED. THE LARGEST GROUP WAS ASSI…	CYTOCHROME OXIDASEI; INVASIVE SPECIES; ITS; MARINE OOMYCETE SPECIES; NEW SPECIES; PHYLOGENY
TRACY AM;PIELMEIER ML;YOSHIOKA RM;HERON SF;DREW HARVELL C	INCREASES AND DECREASES IN MARINE DISEASE REPORTS IN AN ERA OF GLOBAL CHANGE	2019	PROCEEDINGS OF THE ROYAL SOCIETY B: BIOLOGICAL SCIENCES	10.1098/rspb.2019.1718	DEPARTMENT OF ECOLOGY AND EVOLUTIONARY BIOLOGY, CORNELL UNIVERSITY, ITHACA, 14853, NY, UNITED STATES; OREGON INSTITUTE OF MARINE BIOLOGY, UNIVERSITY OF OREGON, CHARLESTON, 97420, OR, UNITED STATES; MARINE GEOPHYSICAL LABORATORY, PHYSICS DEPARTMENT, COLLEGE OF SCIENCE AND ENGINEERING, JAMES COOK UNIVERSITY, TOWNSVILLE, 4811, QLD, AUSTRALIA; NOAA CORAL REEF WATCH, NESDIS CENTER FOR SATELLITE APPLIC…	OUTBREAKS OF MARINE INFECTIOUS DISEASES HAVE CAUSED WIDESPREAD MASS MORTALITIES, BUT THE LACK OF BASELINE DATA HAS PRECLUDED EVALUATING WHETHER DISEASE IS INCREASING OR DECREASING IN THE OCEAN. WE USE AN ESTABLISHED LITERATURE PROXY METHOD FROM WARD AND LAFFERTY (WARD AND LAFFERTY 2004 PLOS BIOLOGY 2, E120 (DOI:10.1371/JOURNAL.PBIO.0020120)) TO ANALYSE A 44-YEAR GLOBAL RECORD OF NORMALIZED DISEAS…	INFECTIOUS DISEASE; LITERATURE PROXY; MARINE; TEMPERATURE ANOMALIES
BRAKEL J;JAKOBSSON-THOR S;BOCKELMANN A-C;REUSCH TBH	MODULATION OF THE EELGRASS - LABYRINTHULA ZOSTERAE INTERACTION UNDER PREDICTED OCEAN WARMING, SALINITY CHANGE AND LIGHT LIMITATION	2019	FRONTIERS IN MARINE SCIENCE	10.3389/fmars.2019.268	MARINE EVOLUTIONARY ECOLOGY, GEOMAR HELMHOLTZ CENTRE FOR OCEAN RESEARCH KIEL, KIEL, GERMANY; DEPARTMENT OF MARINE SCIENCES-TJÄRNÖ, UNIVERSITY OF GOTHENBURG, STRÖMSTAD, SWEDEN	MARINE INFECTIOUS DISEASES CAN HAVE LARGE-SCALE IMPACTS WHEN THEY AFFECT FOUNDATION SPECIES SUCH AS SEAGRASSES AND CORALS. INTERACTIONS BETWEEN HOST AND DISEASE, IN TURN, MAY BE MODULATED BY MULTIPLE PERTURBATIONS ASSOCIATED WITH GLOBAL CHANGE. A CASE IN POINT IS THE INFECTION OF THE FOUNDATION SPECIES ZOSTERA MARINA (EELGRASS) WITH ENDOPHYTIC NET SLIME MOLDS (LABYRINTHULA ZOSTERAE), THE PUTATIVE…	CLIMATE CHANGE; HEAT WAVE; HOLOBIONT; HOST-PATHOGEN INTERACTION; SEAGRASS; STRESS; WASTING DISEASE; ZOSTERA MARINA
HUGHES RG;POTOUROGLOU M;ZIAUDDIN Z;NICHOLLS JC	SEAGRASS WASTING DISEASE: NITRATE ENRICHMENT AND EXPOSURE TO A HERBICIDE (DIURON) INCREASES SUSCEPTIBILITY OF ZOSTERA MARINA TO INFECTION	2018	MARINE POLLUTION BULLETIN	10.1016/j.marpolbul.2017.08.032	SCHOOL OF BIOLOGICAL AND CHEMICAL SCIENCES, QUEEN MARY UNIVERSITY OF LONDON, LONDON, E1 4NS, UNITED KINGDOM	SEAGRASS MEADOWS SUFFERED LARGE-SCALE DECLINES IN THE PAST CENTURY. THE ‘WASTING DISEASE’ PATHOGNOMONICALLY ASSOCIATED WITH LABYRINTHULA ZOSTERAE, REDUCED POPULATIONS OF ZOSTERA MARINA ON BOTH SIDES OF THE NORTH ATLANTIC IN, AND SINCE, THE 1930S, COINCIDING WITH INTENSIVE AGRICULTURAL USE OF ARTIFICIAL FERTILIZERS AND HERBICIDES. THIS STUDY TESTS THE LONG-STANDING HYPOTHESIS THAT NUTRIENT ENRICHM…	APLANOCHYTRIUM; LABYRINTHULA; WASTING DISEASE; ZOSTERA MARINA
WANG H;HU X;WETZ MS;HAYES KC	OXYGEN CONSUMPTION AND ORGANIC MATTER REMINERALIZATION IN TWO SUBTROPICAL, EUTROPHIC COASTAL EMBAYMENTS	2018	ENVIRONMENTAL SCIENCE AND TECHNOLOGY	10.1021/acs.est.8b02971	DEPARTMENT OF PHYSICAL AND ENVIRONMENTAL SCIENCES, TEXAS AANDM UNIVERSITY, CORPUS CHRISTI, 78412, TX, UNITED STATES; DEPARTMENT OF LIFE SCIENCES, TEXAS AANDM UNIVERSITY, CORPUS CHRISTI, 78412, TX, UNITED STATES	THERE IS A STRONG NEED TO UNDERSTAND SOURCES OF ORGANIC MATTER IN COASTAL LAGOONS BECAUSE THESE SYSTEMS OFTEN HAVE LONG WATER RESIDENCE TIMES, ARE SUSCEPTIBLE TO EUTROPHICATION, AND DISPLAY SYMPTOMS SUCH AS LOW-OXYGEN CONDITIONS. WE FOUND THAT INTEGRATED DISSOLVED OXYGEN (DO) CONSUMPTION IN THE WATER COLUMN ACCOUNTED FOR 67-73% OF TOTAL DO CONSUMPTION IN TWO EUTROPHIC COASTAL LAGOONS (BAFFIN BAY …
CHENG BS;RUIZ GM;ALTIERI AH;TORCHIN ME	THE BIOGEOGRAPHY OF INVASION IN TROPICAL AND TEMPERATE SEAGRASS BEDS: TESTING INTERACTIVE EFFECTS OF PREDATION AND PROPAGULE PRESSURE	2019	DIVERSITY AND DISTRIBUTIONS	10.1111/ddi.12850	TENNENBAUM MARINE OBSERVATORIES NETWORK, SMITHSONIAN INSTITUTION, WASHINGTON, DC, UNITED STATES; SMITHSONIAN ENVIRONMENTAL RESEARCH CENTER, EDGEWATER, MD, UNITED STATES; DEPARTMENT OF ENVIRONMENTAL CONSERVATION, UNIVERSITY OF MASSACHUSETTS, AMHERST, MA, UNITED STATES; SMITHSONIAN TROPICAL RESEARCH INSTITUTE, BALBOA, ANCON, PANAMA; DEPARTMENT OF ENVIRONMENTAL ENGINEERING SCIENCES, UNIVERSITY OF FL…	AIM: RECENT WORK HAS DOCUMENTED LATITUDINAL GRADIENTS OF BIOTIC RESISTANCE, REVEALING DIMINISHED INVASION SUCCESS IN THE TROPICS AS COMPARED TO THE TEMPERATE ZONE. HOWEVER, NO STUDIES HAVE EXPLORED THE BIOGEOGRAPHY OF BIOTIC RESISTANCE SIMULTANEOUSLY WITH PROPAGULE PRESSURE, WHICH CAN GREATLY INFLUENCE INVASION DYNAMICS AND COVARY WITH LATITUDE. LOCATION: 9–41° LATITUDE, NORTH-WESTERN ATLANTIC SE…	BIOGEOGRAPHY; BIOTIC INTERACTIONS HYPOTHESIS; BIOTIC RESISTANCE; INVASION; LATITUDE; PROPAGULE PRESSURE
SANCHO G;KINGSLEY-SMITH PR;MORRIS JA;JR;TOLINE CA;MCDONOUGH V;DOTY SM	INVASIVE LIONFISH (PTEROIS VOLITANS/MILES) FEEDING ECOLOGY IN BISCAYNE NATIONAL PARK, FLORIDA, USA	2018	BIOLOGICAL INVASIONS	10.1007/s10530-018-1705-4	DEPARTMENT OF BIOLOGY, COLLEGE OF CHARLESTON, 205 FORT JOHNSON ROAD, CHARLESTON, 29412, SC, UNITED STATES; SCDNR MARINE RESOURCES RESEARCH INSTITUTE, 217 FORT JOHNSON RD, CHARLESTON, 29422-2559, SC, UNITED STATES; NATIONAL CENTERS FOR COASTAL OCEAN SCIENCE, NATIONAL OCEAN SERVICE, NOAA, 101 PIVERS ISLAND RD, BEAUFORT, 28516, NC, UNITED STATES; HOLLINGS MARINE LABORATORY, NATIONAL PARK SERVICE, SO…	INDO-PACIFIC LIONFISH (PTEROIS VOLITANS AND P. MILES) ARE VENOMOUS MARINE FISHES IN THE FAMILY SCORPAENIDAE THAT INVADED THE CARIBBEAN SEA, GULF OF MEXICO, AND WESTERN NORTH ATLANTIC OCEAN BEGINNING IN THE MID-1980S. LIONFISH ARE GENERALIST, OPPORTUNISTIC PREDATORS THAT CONSUME A VARIETY OF INVERTEBRATES AND SMALL REEF FISHES, SUCH THAT THE PRESENCE OF LIONFISH CAN SIGNIFICANTLY REDUCE REEF FISH …	CORAL REEF; DIET; INVASIVE SPECIES; LIONFISH; STOMACH CONTENTS
MASSÉ C;GARABETIAN F;DEFLANDRE B;MAIRE O;COSTES L;MESMER-DUDONS N;DUCHÊNE J-C;BERNARD G;GRÉMARE A;CIUTAT A	FEEDING ETHOLOGY AND SURFACE SEDIMENT REWORKING BY THE AMPHARETID POLYCHAETE MELINNA PALMATA GRUBE, 1870: EFFECTS ON SEDIMENT CHARACTERISTICS AND AEROBIC BACTERIAL COMMUNITY COMPOSITION	2019	JOURNAL OF EXPERIMENTAL MARINE BIOLOGY AND ECOLOGY	10.1016/j.jembe.2018.12.009	UNIVERSITÉ DE BORDEAUX, EPOC, UMR 5805, PESSAC, F-33615, FRANCE; CNRS, EPOC, UMR 5805, PESSAC, F-33615, FRANCE	THE PRESENT STUDY WAS AIMING AT DESCRIBING THE FEEDING ETHOLOGY AND ASSESSING SURFACE SEDIMENT REWORKING TOGETHER WITH ASSOCIATED EFFECTS ON SEDIMENT CHARACTERISTICS AND AEROBIC BACTERIAL COMMUNITY COMPOSITION BY THE AMPHARETID POLYCHAETE MELINNA PALMATA, WHICH EXHIBITS VERY DENSE POPULATIONS IN THE ARCACHON BAY (FRENCH ATLANTIC COAST). THERE WAS A PLASTICITY IN THE MAIN ASPECTS (I.E., POSITIONIN…	AEROBIC BACTERIAL COMMUNITY COMPOSITION; AMPHARETIDS; FEEDING ETHOLOGY; MELINNA PALMATA; SEDIMENT CHARACTERISTICS; SURFACE SEDIMENT REWORKING
GOVINDARAJAN AF;KÄLLSTRÖM B;SELANDER E;ÖSTMAN C;DAHLGREN TG	THE HIGHLY TOXIC AND CRYPTOGENIC CLINGING JELLYFISH GONIONEMUS SP. (HYDROZOA, LIMNOMEDUSAE) ON THE SWEDISH WEST COAST	2019	PEERJ	10.7717/peerj.6883	BIOLOGY DEPARTMENT, WOODS HOLE OCEANOGRAPHIC INSTITUTION, WOODS HOLE, MA, UNITED STATES; DEPARTMENT OF MARINE SCIENCES, UNIVERSITY OF GOTHENBURG, GÖTEBORG, SWEDEN; GGBC GOTHENBURG GLOBAL BIODIVERSITY CENTRE, GÖTEBORG, SWEDEN; GOTHENBURG MARINE BIOLOGICAL LABORATORY, GÖTEBORG, SWEDEN; EVOLUTIONARY BIOLOGY CENTRE, EBC, DEPARTMENT OF ORGANISMAL BIOLOGY, UNIVERSITY OF UPPSALA, UPPSALA, SWEDEN; NORCE …	THE CLINGING JELLYFISH GONIONEMUS SP. IS A SMALL HYDROMEDUSA SPECIES KNOWN HISTORICALLY FROM THE SWEDISH WEST COAST BUT NOT REPORTED IN RECENT TIMES. THIS SPECIES IS THOUGHT TO BE NATIVE TO THE NORTHWEST PACIFIC WHERE IT IS NOTORIOUS FOR CAUSING SEVERE STINGS IN HUMANS AND IS CONSIDERED INVASIVE OR CRYPTOGENIC ELSEWHERE. THIS YEAR, UNLIKE IN THE PAST, SEVERE STINGS IN SWIMMERS MAKING CONTACT WITH…	BIOGEOGRAPHY; BURN; CLIMATE CHANGE; MICROSCOPE; NEMATOCYST; SEA GRASS; TAXONOMY; TENTACLE; ULTRASTRUCTURE; ZOSTERA
ÁVILA E;BRICEÑO-VERA AE	A RECIPROCAL INTER-HABITAT TRANSPLANT REVEALS CHANGES IN THE ASSEMBLAGE STRUCTURE OF MACROINVERTEBRATES ASSOCIATED WITH THE SPONGE HALICHONDRIA MELANADOCIA	2018	ESTUARIES AND COASTS	10.1007/s12237-017-0359-2	INSTITUTO DE CIENCIAS DEL MAR Y LIMNOLOGÍA, UNIVERSIDAD NACIONAL AUTÓNOMA DE MÉXICO (ESTACIÓN EL CARMEN), CARRETERA CARMEN-PUERTO REAL KM. 9.5, CIUDAD DEL CARMEN, 24157, CAMPECHE, MEXICO	SPONGES HARBOR GREAT DIVERSITY AND AN ABUNDANCE OF ORGANISMS. ALTHOUGH THIS COMMUNITY CAN VARY TEMPORALLY, AND BETWEEN AND WITHIN SPONGE SPECIES, IT IS NOT KNOWN HOW AN INDUCED CHANGE IN HABITAT-SPECIFIC ENVIRONMENTAL CONDITIONS MIGHT AFFECT THE STRUCTURE OF MACROINVERTEBRATE ASSEMBLAGES ASSOCIATED WITH SPONGES. HERE, A RECIPROCAL TRANSPLANT EXPERIMENT OF INDIVIDUALS OF THE ESTUARINE SPONGE HALIC…	ASSEMBLAGE STRUCTURE; ASSOCIATED MACROINVERTEBRATES; HABITAT INFLUENCE; HALICHONDRIA MELANADOCIA
CARMAN MR;GRUNDEN DW	A PRELIMINARY ASSESSMENT OF CRAB PREDATION ON EPIFAUNAL FOULING ORGANISMS ATTACHED TO EELGRASS AT MARTHA’S VINEYARD, MASSACHUSETTS, USA	2019	MANAGEMENT OF BIOLOGICAL INVASIONS	10.3391/mbi.2019.10.4.04	BIOLOGY DEPARTMENT, WOODS HOLE OCEANOGRAPHIC INSTITUTION, WOODS HOLE, MA, UNITED STATES; OAK BLUFFS SHELLFISH DEPARTMENT, OAK BLUFFS, MA, UNITED STATES	EELGRASS (ZOSTERA MARINA) IS AN ECOLOGICALLY VALUABLE SEAGRASS WHICH IS EXPOSED TO A WIDE RANGE OF STRESSORS AND HAS DECLINED WORLDWIDE. THE PROLIFERATION OF EPIFAUNAL FOULING ORGANISMS SUCH AS THE SPONGE HALICHONDRIA PANICEA, COLONIAL TUNICATE BOTRYLLUS SCHLOSSERI, AND SOLITARY TUNICATE MOLGULA MANHATTENSIS REPRESENTS ADDITIONAL STRESS FOR EELGRASS. PREDATION OF THIS EPIFAUNA THAT WOULD OTHERWIS…	BOTRYLLUS SCHLOSSERI; CARCINUS MAENAS; HALICHONDRIA PANICEA; LIBINIA DUBIA; MOLGULA MANHATTENSIS; NORTHWEST ATLANTIC; ZOSTERA MARINA
WILSON KL;LOTZE HK	CLIMATE CHANGE PROJECTIONS REVEAL RANGE SHIFTS OF EELGRASS ZOSTERA MARINA IN THE NORTHWEST ATLANTIC	2019	MARINE ECOLOGY PROGRESS SERIES	10.3354/meps12973	DEPARTMENT OF BIOLOGY, DALHOUSIE UNIVERSITY, PO BOX 15000, 1355 OXFORD STREET, HALIFAX, B3H 4R2, NS, CANADA	CLIMATE CHANGE IS ALTERING THE DISTRIBUTION OF MARINE SPECIES AROUND THE GLOBE, INCLUDING THOSE PROVIDING CRITICAL 3-DIMENSIONAL STRUCTURE IN IMPORTANT COASTAL HABITATS. WE ANALYSED HOW CONTINUED WARMING OVER THE 21ST CENTURY WOULD AFFECT THE DISTRIBUTION OF EELGRASS ZOSTERA MARINA, THE DOMINANT SEAGRASS IN THE NORTHWEST ATLANTIC AND PROVIDER OF ESSENTIAL ECOSYSTEM FUNCTIONS AND SERVICES. WE COMP…	CLIMATE WARMING; COASTAL HABITAT; EXTINCTION; MAXENT; PHYSIOLOGICAL THRESHOLD; RANGE EXPANSION; SEAGRASS BEDS; SPECIES DISTRIBUTION MODEL (SDM)
VAN DEN HEUVEL MR;HITCHCOCK JK;COFFIN MRS;PATER CC;COURTENAY SC	INORGANIC NITROGEN HAS A DOMINANT IMPACT ON ESTUARINE EELGRASS DISTRIBUTION IN THE SOUTHERN GULF OF ST. LAWRENCE, CANADA	2019	LIMNOLOGY AND OCEANOGRAPHY	10.1002/lno.11185	CANADIAN RIVERS INSTITUTE, UNIVERSITY OF PRINCE EDWARD ISLAND, CHARLOTTETOWN, ON, CANADA; CANADIAN RIVERS INSTITUTE, SCHOOL OF ENVIRONMENT AND RESOURCE SUSTAINABILITY, UNIVERSITY OF WATERLOO, WATERLOO, ON, CANADA	EELGRASS (ZOSTERA MARINA) COVERAGE AND HEIGHT WERE EVALUATED IN 16 ESTUARIES IN THE SOUTHERN GULF OF ST. LAWRENCE, CANADA, USING BOAT-BASED SONAR SURVEYS TO DETERMINE THE DOMINANT FACTORS IN THE DECLINE OF EELGRASS IN THE REGION. EELGRASS COVERAGE WAS MODELED FROM THE SONAR SURVEYS AND QUANTIFIED AS THE PERCENTAGE OF AVAILABLE HABITAT OCCUPIED—WITH HABITAT BEING DEFINED BY SALINITY LIMITS (> 10 P…
TROTT TJ;ENTERLINE C	FIRST RECORD OF THE ENCRUSTING BRYOZOAN CRIBRILINA (JUXTACRIBRILINA) MUTABILIS (ITO, ONISHI AND DICK, 2015) IN THE NORTHWEST ATLANTIC OCEAN	2019	BIOINVASIONS RECORDS	10.3391/bir.2019.8.3.16	DEPARTMENT OF MARINE RESOURCES, 194 MCKOWN POINT, WEST BOOTHBAY HARBOR, MAINE, UNITED STATES	THE CRIBRIMORPH BRYOZOAN CRIBRILINA (JUXTACRIBRILINA) MUTABILIS (ITO, ONISHI AND DICK, 2015), ORIGINALLY DESCRIBED FROM HOKKAIDO, JAPAN, IS REPORTED FOR THE FIRST TIME IN THE GULF OF MAINE AND THE WHOLE OF THE NORTHWEST ATLANTIC COAST. IN SEPTEMBER 2018, NUMEROUS COLONIES OF C. MUTABILIS WERE COLLECTED FROM EELGRASS (ZOSTERA MARINA LINNAEUS, 1753) BEDS NEAR CLAPBOARD AND MACKWORTH ISLANDS, AND HO…	CASCO BAY; CRIBRILINIDAE; GULF OF MAINE; INTRODUCED SPECIES; ZOOIDS; ZOSTERA MARINA
GORE S;COOPER JAG;JACKSON DWT;JARECKI L	SPATIAL VARIABILITY IN BEACH BIOGEOMORPHOLOGY IN A TROPICAL ARCHIPELAGO	2019	EARTH SURFACE PROCESSES AND LANDFORMS	10.1002/esp.4604	COASTAL MANAGEMENT CONSULTING, TORTOLA, UNITED STATES; CENTRE FOR COASTAL AND MARINE RESEARCH, SCHOOL OF ENVIRONMENTAL SCIENCES, UNIVERSITY OF ULSTER, COLERAINE, UNITED KINGDOM; GUANA SCIENCE, NY, UNITED STATES	BEACHES OF TROPICAL ISLAND COASTS EXHIBIT HIGH LEVELS OF DIVERSITY IN COMPOSITION AND FORM IN COMPARISON WITH THEIR CONTINENTAL COUNTERPARTS. TO INVESTIGATE THE NATURE AND ORIGIN OF THIS DIVERSITY, INDIVIDUAL BEACH MORPHOLOGY AND SEDIMENTOLOGY WAS INVESTIGATED IN THE BRITISH VIRGIN ISLANDS (BVI), A CARIBBEAN ARCHIPELAGO OF > 60 HIGH VOLCANIC AND LOW REEF ISLANDS. THE ISLANDS EXHIBIT A DIVERSITY O…	BEACH; BIOGEOMORPHOLOGY; CARIBBEAN; TROPICAL ISLAND
KOWALSKI JL;DEYOE HR;BOZA GH;JR;HOCKADAY DL;ZIMBA PV	A COMPARISON OF SALINITY EFFECTS FROM HURRICANES DOLLY (2008) AND ALEX (2010) IN A TEXAS LAGOON SYSTEM	2018	JOURNAL OF COASTAL RESEARCH	10.2112/JCOASTRES-D-18-00011.1	DEPARTMENT OF BIOLOGY, UNIVERSITY OF TEXAS RIO GRANDE VALLEY, EDINBURG, 78539, TX, UNITED STATES; COASTAL STUDIES LABORATORY, UNIVERSITY OF TEXAS RIO GRANDE VALLEY, SOUTH PADRE ISLAND, 78597, TX, UNITED STATES; CENTER FOR COASTAL STUDIES, TEXAS AANDM UNIVERSITY, CORPUS CHRISTI, 78412, TX, UNITED STATES	KOWALSKI, J.L.; DEYOE, H.R.; BOZA, G.H., JR.; HOCKADAY, D.L., AND ZIMBA, P.V., 2018. A COMPARISON OF SALINITY EFFECTS FROM HURRICANES DOLLY (2008) AND ALEX (2010) IN A TEXAS LAGOON SYSTEM. HURRICANES ARE NOT UNCOMMON ALONG THE GULF OF MEXICO COAST, BUT THERE ARE FEW STUDIES OF THE EFFECTS THEY HAVE ON COASTAL EMBAYMENTS. HURRICANES DOLLY (2008) AND ALEX (2010) WERE BOTH CATEGORY 2 STORMS AFFECTIN…	LAGUNA MADRE
ASMALA E;GUSTAFSSON C;KRAUSE-JENSEN D;NORKKO A;READER H;STAEHR PA;CARSTENSEN J	ROLE OF EELGRASS IN THE COASTAL FILTER OF CONTRASTING BALTIC SEA ENVIRONMENTS	2019	ESTUARIES AND COASTS	10.1007/s12237-019-00615-0	TVÄRMINNE ZOOLOGICAL STATION, UNIVERSITY OF HELSINKI, HANKO, FINLAND; DEPARTMENT OF BIOSCIENCE, AARHUS UNIVERSITY, SILKEBORG, DENMARK; BALTIC SEA CENTRE, STOCKHOLM UNIVERSITY, STOCKHOLM, SWEDEN; DEPARTMENT OF CHEMISTRY, MEMORIAL UNIVERSITY OF NEWFOUNDLAND, ST.JOHN’S, CANADA; DEPARTMENT OF BIOSCIENCE, AARHUS UNIVERSITY, ROSKILDE, DENMARK	COASTAL ECOSYSTEMS ACT AS FILTERS OF NUTRIENTS FROM LAND TO THE OPEN SEA. WE INVESTIGATED THE ROLE OF EELGRASS (ZOSTERA MARINA) METABOLISM IN THE COASTAL FILTER TRANSFORMING NITROGEN, PHOSPHORUS, AND ORGANIC CARBON. FIELD CAMPAIGNS FOLLOWING IDENTICAL METHODOLOGIES WERE CARRIED OUT AT TWO CONTRASTING COASTAL LOCATIONS: THE MESOHALINE AND NUTRIENT-RICH ROSKILDE FJORD, DENMARK, AND THE MESOTROPHIC …	BENTHIC–PELAGIC COUPLING; DISSOLVED ORGANIC MATTER; ECOSYSTEM METABOLISM; NITROGEN CYCLING; SEAGRASS; SEDIMENT RELEASE
ALFORD SB;ROZAS LP	EFFECTS OF NONNATIVE EURASIAN WATERMILFOIL, MYRIOPHYLLUM SPICATUM, ON NEKTON HABITAT QUALITY IN A LOUISIANA OLIGOHALINE ESTUARY	2019	ESTUARIES AND COASTS	10.1007/s12237-018-00513-x	DEPARTMENT OF BIOLOGY, UNIVERSITY OF LOUISIANA AT LAFAYETTE, 410 E. ST. MARY BLVD., LAFAYETTE, 70503, LA, UNITED STATES; INSTITUTE OF FOOD AND AGRICULTURAL SCIENCES NATURE COAST BIOLOGICAL STATION, UNIVERSITY OF FLORIDA, 552 1ST ST., CEDAR KEY, 32625, FL, UNITED STATES; NOAA/NATIONAL MARINE FISHERIES SERVICE/SEFSC, ESTUARINE HABITATS AND COASTAL FISHERIES CENTER, 646 CAJUNDOME BLVD., LAFAYETTE, 7…	SUBMERGED AQUATIC VEGETATION (SAV) PROVIDES CRITICAL HABITAT FOR ESTUARINE NEKTON IN THE GULF OF MEXICO, BUT HABITAT QUALITY OF SAV BEDS MAY CHANGE WHEN NONNATIVE SPECIES, SUCH AS EURASIAN WATERMILFOIL (MYRIOPHYLLUM SPICATUM), BECOME ESTABLISHED. WE COMPARED THE HABITAT VALUE OF MYRIOPHYLLUM WITH ANOTHER COMMON NATIVE SAV (RUPPIA MARITIMA) BY USING FIELD COLLECTIONS TO DOCUMENT SHIFTS IN NEKTON C…	COMMUNITY STRUCTURE; GROWTH EXPERIMENT; MYRIOPHYLLUM SPICATUM; NONNATIVE SPECIES; NURSERY HABITAT QUALITY; SUBMERGED AQUATIC VEGETATION
CREED JC;SAMPER-VILLARREAL J	CLARIFICATION OF THE NOMENCLATURE OF THE SEAGRASS HALOPHILA BAILLONII ASCHERSON	2019	AQUATIC BOTANY	10.1016/j.aquabot.2019.01.002	DEPARTAMENTO DE ECOLOGIA, INSTITUTO DE BIOLOGIA ROBERTO ALCÂNTARA GOMES, UNIVERSIDADE DO ESTADO DO RIO DE JANEIRO, RUA SÃO FRANCISCO XAVIER 524, PHLC, SALA 220, RIO DE JANEIRO, 20550-900, RJ, BRAZIL; CENTRO DE INVESTIGACIÓN EN CIENCIAS DEL MAR Y LIMNOLOGÍA (CIMAR), UNIVERSIDAD DE COSTA RICA, CIUDAD DE LA INVESTIGACIÓN, SAN PEDRO, SAN JOSÉ, 11501-2060, COSTA RICA	SEAGRASSES IN THE TROPICAL ATLANTIC REGION INCLUDE TEN SPECIES, FIVE OF WHICH ARE FROM THE HALOPHILA GENUS. ONE OF THESE SPECIES, THE CLOVER GRASS HALOPHILA BAILLONII, IS CURRENTLY CONSIDERED AS VULNERABLE BY THE IUCN (RED LIST), WITH A FRAGMENTED DISTRIBUTION IN THE CARIBBEAN, ATLANTIC OCEAN IN BRAZIL AND IN THE EASTERN TROPICAL PACIFIC. THERE IS CONFUSION AS TO THE CORRECT NOMENCLATURE FOR THIS…	CLOVER GRASS; HALOPHILA BAILLONII ASCHERSON; NOMENCLATURE; SEAGRASS
SCHUBERT N;FREITAS C;SILVA A;COSTA MM;BARROTE I;HORTA PA;RODRIGUES AC;SANTOS R;SILVA J	PHOTOACCLIMATION STRATEGIES IN NORTHEASTERN ATLANTIC SEAGRASSES: INTEGRATING RESPONSES ACROSS PLANT ORGANIZATIONAL LEVELS	2018	SCIENTIFIC REPORTS	10.1038/s41598-018-33259-4	PROGRAMA DE PÓS-GRADUAÇÃO EM OCEANOGRAFIA, CENTRO DE CIÊNCIAS FÍSICAS E MATEMÁTICAS, UNIVERSIDADE FEDERAL DE SANTA CATARINA, CAMPUS TRINDADE, FLORIANÓPOLIS, BRAZIL; CCMAR - CENTRE OF MARINE SCIENCES, UNIVERSITY OF ALGARVE, CAMPUS GAMBELAS, FARO, 8005-139, PORTUGAL; DEPARTAMENTO DE BOTÂNICA, CENTRO DE CIÊNCIAS BIOLÓGICAS, UNIVERSIDADE FEDERAL DE SANTA CATARINA, CAMPUS TRINDADE, FLORIANÓPOLIS, BRAZ…	SEAGRASSES LIVE IN HIGHLY VARIABLE LIGHT ENVIRONMENTS AND ADJUST TO THESE VARIATIONS BY EXPRESSING ACCLIMATORY RESPONSES AT DIFFERENT PLANT ORGANIZATIONAL LEVELS (MEADOW, SHOOT, LEAF AND CHLOROPLAST LEVEL). YET, COMPARATIVE STUDIES, TO IDENTIFY SPECIES’ STRATEGIES, AND INTEGRATION OF THE RELATIVE IMPORTANCE OF PHOTOACCLIMATORY ADJUSTMENTS AT DIFFERENT LEVELS ARE STILL MISSING. THE VARIATION IN PH…
BARRY SC;JACOBY CA;FRAZER TK	RESILIENCE TO SHADING INFLUENCED BY DIFFERENTIAL ALLOCATION OF BIOMASS IN THALASSIA TESTUDINUM	2018	LIMNOLOGY AND OCEANOGRAPHY	10.1002/lno.10810	NATURE COAST BIOLOGICAL STATION, UNIVERSITY OF FLORIDA, CEDAR KEY, UNITED STATES; FISHERIES AND AQUATIC SCIENCES PROGRAM, UNIVERSITY OF FLORIDA, GAINESVILLE, UNITED STATES; SOIL AND WATER SCIENCES DEPARTMENT, UNIVERSITY OF FLORIDA, GAINESVILLE, UNITED STATES; SCHOOL OF NATURAL RESOURCES AND ENVIRONMENT, UNIVERSITY OF FLORIDA, GAINESVILLE, UNITED STATES	SEAGRASSES ARE MARINE PLANTS WITH FULLY DEVELOPED LEAVES, ROOTS, AND RHIZOMES AND A HIGH DEGREE OF PHENOTYPIC PLASTICITY. IN THE SHALLOW WATERS ALONG FLORIDA'S CENTRAL GULF OF MEXICO COAST, LEAF MORPHOLOGY OF THE DOMINANT SEAGRASS, THALASSIA TESTUDINUM, VARIES ALONG A SPATIAL GRADIENT IN CONCENTRATIONS OF TOTAL PHOSPHORUS (TP) IN THE WATER COLUMN. WE EXAMINED RATIOS OF ABOVEGROUND TO BELOWGROUND …
BOMAN EM;BERVOETS T;DE GRAAF M;DEWENTER J;MAITZ A;ZU SCHLOCHTERN MPM;STAPEL J;SMAAL AC;NAGELKERKE LAJ	DIET AND GROWTH OF JUVENILE QUEEN CONCH LOBATUS GIGAS (GASTROPODA: STROMBIDAE) IN NATIVE, MIXED AND INVASIVE SEAGRASS HABITATS	2019	MARINE ECOLOGY PROGRESS SERIES	10.3354/meps12990	WAGENINGEN MARINE RESEARCH, WAGENINGEN UNIVERSITY AND RESEARCH, YERSEKE, 4401 NT, NETHERLANDS; AQUACULTURE AND FISHERIES GROUP (AFI), WAGENINGEN UNIVERSITY AND RESEARCH, WAGENINGEN, 6708 WD, NETHERLANDS; NATURE FOUNDATION ST MAARTEN, WELLSBURG ST, COLE BAY, ST MAARTEN, NETHERLANDS ANTILLES; DEPARTMENT OF PRIMARY INDUSTRIES, NEW SOUTH WALES GOVERNMENT (NSW), NARRANDERA, RIVERINA, 2700, NSW, AUSTRA…	JUVENILE QUEEN CONCH ARE PRIMARILY ASSOCIATED WITH NATIVE SEAGRASS SUCH AS THALASSIA TESTUDINUM IN LARGE PARTS OF THEIR RANGE IN THE CARIBBEAN AND THE SOUTHERN GULF OF MEXICO. HERE, A NUMBER OF NON-NATIVE SEAGRASS SPECIES HAVE BEEN INTRODUCED INCLUDING HALOPHILA STIPULACEA, WHICH IS NATURAL TO THE RED SEA AND THE INDO-PACIFIC. IN THE CARIBBEAN, H. STIPULACEA OFTEN CREATES DENSE CONTINUOUS MATS WI…	CARIBBEAN; HALOPHILA STIPULACEA; INVASIVE SPECIES; MOLLUSCA; STABLE ISOTOPE
CARMAN MR;COLARUSSO PD;NECKLES HA;BOLOGNA P;CAINES S;DAVIDSON JDP;EVANS NT;FOX SE;GRUNDEN DW;HOFFMAN S;MA KCK;MATHESON K;MCKENZIE CH;NELSON EP;PLAISTED H;REDDINGTON E;SCHOTT S;WONG MC	BIOGEOGRAPHICAL PATTERNS OF TUNICATES UTILIZING EELGRASS AS SUBSTRATE IN THE WESTERN NORTH ATLANTIC BETWEEN 39� AND 47� NORTH LATITUDE (NEW JERSEY TO NEWFOUNDLAND)	2019	MANAGEMENT OF BIOLOGICAL INVASIONS	10.3391/mbi.2019.10.4.02	WOODS HOLE OCEANOGRAPHIC INSTITUTION, WOODS HOLE, 02543, MA, UNITED STATES; US ENVIRONMENTAL PROTECTION AGENCY, BOSTON, 02109, MA, UNITED STATES; U.S. GEOLOGICAL SURVEY PATUXENT WILDLIFE RESEARCH CENTER, AUGUSTA, 04330, ME, UNITED STATES; MONTCLAIR STATE UNIVERSITY, MONTCLAIR, 07043, NJ, UNITED STATES; FISHERIES AND OCEANS CANADA, ST. JOHN’S, A1C 5X1, NEWFOUNDLAND AND LABRADOR, CANADA; FISHERIES …	COLONIZATION OF EELGRASS (ZOSTERA MARINA L.) BY TUNICATES CAN LEAD TO REDUCED PLANT GROWTH AND SURVIVAL. SEVERAL OF THE TUNICATE SPECIES THAT ARE FOUND ON EELGRASS IN THE NORTHWEST ATLANTIC ARE HIGHLY AGGRESSIVE COLONIZERS, AND RANGE EXPANSIONS ARE PREDICTED IN ASSOCIATION WITH CLIMATE-CHANGE INDUCED INCREASES IN SEAWATER TEMPERATURE. IN 2017, WE SURVEYED TUNICATES WITHIN EELGRASS MEADOWS AT 33 S…	ASCIDIACEA; FOULING ORGANISMS; INTRODUCED SPECIES; REGIONAL STUDY; ZOSTERA MARINA
JANKOWSKA E;DE TROCH M;MICHEL LN;LEPOINT G;WŁODARSKA-KOWALCZUK M	MODIFICATION OF BENTHIC FOOD WEB STRUCTURE BY RECOVERING SEAGRASS MEADOWS, AS REVEALED BY TROPHIC MARKERS AND MIXING MODELS	2018	ECOLOGICAL INDICATORS	10.1016/j.ecolind.2018.02.054	INSTITUTE OF OCEANOLOGY POLISH ACADEMY OF SCIENCES, POWSTAŃCÓW WARSZAWY 55, SOPOT, 81-712, POLAND; GHENT UNIVERSITY, BIOLOGY DEPARTMENT, MARINE BIOLOGY, KRIJGSLAAN 281 – S8, GHENT, 9000, BELGIUM; FRESHWATER AND OCEANIC SCIENCES UNIT OF RESEARCH (FOCUS), LABORATORY OF OCEANOLOGY, UNIVERSITY OF LIÈGE, LIÈGE, BELGIUM; DEEP ENVIRONMENT LABORATORY (LEP), IFREMER BRITTANY, PLOUZANÉ, FRANCE	SEAGRASS MEADOWS ARE AMONG THE MOST DIVERSE AND PRODUCTIVE COASTAL ECOSYSTEMS IN THE WORLD. CURRENTLY, THE ACCELERATING LOSS OF THESE HABITATS IS RECOGNIZED WORLDWIDE. IN THE SOUTHERN BALTIC SEA, A NATURAL RECOVERY OF ZOSTERA MARINA MEADOWS HAS OCCURRED AFTER A DRAMATIC REDUCTION WITHIN THE LAST CENTURY. THE AIM OF THIS STUDY IS TO UNDERSTAND IF AND HOW THE RECOVERING EELGRASS MEADOWS AFFECT THE …	ECOSYSTEM FUNCTIONING; FATTY ACIDS; FOOD WEB ECOLOGY; RECOVERY; SEAGRASS MEADOWS; STABLE ISOTOPES; TROPHIC MARKERS
BOUTAHAR L;MAANAN M;BOUOUAROUR O;RICHIR J;POUZET P;GOBERT S;MAANAN M;ZOURARAH B;BENHOUSSA A;BAZAIRI H	BIOMONITORING ENVIRONMENTAL STATUS IN SEMI-ENCLOSED COASTAL ECOSYSTEMS USING ZOSTERA NOLTEI MEADOWS	2019	ECOLOGICAL INDICATORS	10.1016/j.ecolind.2019.04.039	MOHAMMED V UNIVERSITY IN RABAT, FACULTY OF SCIENCES, BIOBIO RESEARCH CENTER, 4 AVENUE IBN BATTOUTA, RP RABAT, B.P. 1014, MOROCCO; LABORATORIO DE BIOLOGÍA MARINA, DEPARTAMENTO DE ZOOLOGÍA, UNIVERSIDAD DE SEVILLA, AVDA. REINA MERCEDES 6, SEVILLA, 41012, SPAIN; UNIVERSITY OF NANTES, LETG UMR 6554, NANTES, FRANCE; CHEMICAL OCEANOGRAPHY UNIT, UNIVERSITÉ DE LIÈGE, LIÈGE, BELGIUM; LABORATORY OF OCEANOLO…	SEMI ENCLOSED WATERS, SUCH AS ESTUARIES AND LAGOONS, ARE VULNERABLE ECOSYSTEMS THAT ARE EXPERIENCING PERSISTENT TRACE ELEMENT (TE) CONTAMINATION. SEAGRASSES HAVE BEEN REPORTED WORLDWIDE AS VALUABLE BIOINDICATOR SPECIES FOR COASTAL CONTAMINATION MONITORING PURPOSE. THIS IS, TO OUR KNOWLEDGE, THE FIRST TIME THE TE CONTAMINATION OF SEMI-ENCLOSED ECOSYSTEMS HAS BEEN MONITORED ALONG THE FULL LATITUDIN…	ATLANTIC; BIOINDICATOR; CLIMATIC LATITUDINAL GRADIENT; MOROCCO; TRACE AND MAJOR ELEMENTS; TRANSITIONAL WATERS; ZOSTERA NOLTEI
PAZ-RÍOS CE;SIMÕES N;PECH D	SPECIES RICHNESS AND SPATIAL DISTRIBUTION OF BENTHIC AMPHIPODS (CRUSTACEA: PERACARIDA) IN THE ALACRANES REEF NATIONAL PARK, GULF OF MEXICO	2019	MARINE BIODIVERSITY	10.1007/s12526-017-0843-8	LABORATORIO DE BIODIVERSIDAD MARINA Y CAMBIO CLIMATICO, EL COLEGIO DE LA FRONTERA SUR, AV. RANCHO POLÍGONO 2-A, COL. CIUDAD INDUSTRIAL, LERMA, C.P. 24500, CAMPECHE, MEXICO; UNIVERSIDAD NACIONAL AUTONOMA DE MEXICO, FACULTAD DE CIENCIAS, UNIDAD ACADEMICA SISAL, PUERTO DE ABRIGO, SISAL, C.P. 97356, YUCATAN, MEXICO; LABORATORIO NACIONAL DE RESILIENCIA COSTERA (LANRESC), PUERTO DE ABRIGO, SISAL, C.P. …	THE DIVERSITY AND DISTRIBUTION OF BENTHIC AMPHIPODS HAS BEEN EXPLORED IN THE ALACRANES REEF, WHICH IS THE LARGEST CORAL REEF ECOSYSTEM IN THE GULF OF MEXICO. NEW INSIGHTS INTO SPECIES RICHNESS, SPATIAL DISTRIBUTION AND EXTENSION OF GEOGRAPHICAL RANGES ARE PRESENTED BY USING DATA FROM PUBLISHED RECORDS AND FIELD SURVEYS. A TOTAL OF 117 SPECIES HAVE BEEN RECORDED, 9 OF WHICH ARE POTENTIALLY NEW TO …	AMPHIPODA; BIODIVERSITY; CORAL REEFS; HABITAT HETEROGENEITY; MACROINFAUNA
BOISNOIR A;PASCAL P-Y;MARRO S;LÉMÉE R	FIRST SPATIAL DISTRIBUTION OF POTENTIALLY TOXIC BENTHIC DINOFLAGELLATES IN THE LESSER ANTILLES (GUADELOUPE AND MARTINIQUE), CARIBBEAN SEA	2019	BOTANICA MARINA	10.1515/bot-2018-0002	SORBONNE UNIVERSITÉ, CNRS, LABORATOIRE D'OCÉANOGRAPHIE DE VILLEFRANCHE, VILLEFRANCHE-SUR-MER, F-06230, FRANCE; INSTITUT DE SYSTÉMATIQUE ÉVOLUTION BIODIVERSITÉ, ISYEB, UMR 7205, CNRS, MNHN, SU, EPHE, UNIVERSITÉ DES ANTILLES, ÉQUIPE BIOLOGIE DE LA MANGROVE. UFR SEN, POINTE-À-PITRE, 97100, FRANCE	FOR THE FIRST TIME, DISTRIBUTION AND ABUNDANCES (CELLS PER GRAM OF FRESH MACROPHYTE WEIGHT) OF POTENTIALLY TOXIC BENTHIC DINOFLAGELLATES WERE STUDIED AROUND GUADELOUPE (20 SITES) AND MARTINIQUE (SIX SITES) ISLANDS (LESSER ANTILLES, CARIBBEAN SEA). BENTHIC DINOFLAGELLATES WERE IDENTIFIED AT THE GENUS LEVEL AND CELL COUNTS WERE UNDERTAKEN ON DIFFERENT HOST SPECIES OF MACROALGAE AND SEAGRASSES. ABUN…	CARIBBEAN SEA; CIGUATERA; DINOFLAGELLATES; GAMBIERDISCUS; OSTREOPSIS
HILLMANN ER;LA PEYRE MK	EFFECTS OF SALINITY AND LIGHT ON GROWTH AND INTERSPECIFIC INTERACTIONS BETWEEN MYRIOPHYLLUM SPICATUM L. AND RUPPIA MARITIMA L.	2019	AQUATIC BOTANY	10.1016/j.aquabot.2019.02.007	SCHOOL OF RENEWABLE NATURAL RESOURCES, LOUISIANA STATE UNIVERSITY AGRICULTURAL CENTER, BATON ROUGE, 70803, LA, UNITED STATES; U.S. GEOLOGICAL SURVEY, LOUISIANA FISH AND WILDLIFE COOPERATIVE RESEARCH UNIT, SCHOOL OF RENEWABLE NATURAL RESOURCES, LOUISIANA STATE UNIVERSITY AGRICULTURAL CENTER, BATON ROUGE, 70803, LA, UNITED STATES	SUBMERGED MACROPHYTE HABITATS PROVIDE SIGNIFICANT BENEFITS TO ESTUARINE SYSTEMS. IN SOUTHEAST LOUISIANA, MYRIOPHYLLUM SPICATUM L. (MILFOIL) AND RUPPIA MARITIMA L. (WIDGEONGRASS) ARE DOMINANT SPECIES EXISTING ACROSS FRESH TO BRACKISH AREAS. THOUGH FREQUENTLY CO-OCCURRING ACROSS THE RANGE OF SALINITY AND LIGHT CONDITIONS, THEIR INDIVIDUAL RESPONSES TO CHANGING ENVIRONMENTAL CONDITIONS FROM RESTORAT…	ESTUARY; GULF OF MEXICO; LOUISIANA; MILFOIL; RELATIVE YIELD; ROOT TO SHOOT; WIDGEONGRASS
ANGOVE C;NORKKO A;GUSTAFSSON C	ASSESSING THE EFFICIENCIES AND CHALLENGES FOR NUTRIENT UPTAKE BY AQUATIC PLANTS	2018	JOURNAL OF EXPERIMENTAL MARINE BIOLOGY AND ECOLOGY	10.1016/j.jembe.2018.07.005	UNIVERSITY OF HELSINKI, TVÄRMINNE ZOOLOGICAL STATION, HANKO, FIN-10900, FINLAND; BALTIC SEA CENTRE, STOCKHOLM UNIVERSITY, STOCKHOLM, SE-106 91, SWEDEN	AQUATIC PLANT MEADOWS ARE VALUABLE COMPONENTS TO THE ‘COASTAL FILTER’ AND IT IS IMPORTANT TO UNDERSTAND THE PROCESSES THAT DRIVE THEIR ABILITY TO CYCLE NUTRIENTS. HOWEVER, AT PRESENT, THE FIELD-BASED EVIDENCE FOR UNDERSTANDING THE DRIVERS OF NUTRIENT UPTAKE BY PLANTS IS LACKING. THIS STUDY AIMED TO INVESTIGATE HOW WELL INDIVIDUAL SHOOTS OF AQUATIC PLANTS COULD MEET THEIR NITROGEN DEMANDS USING TH…	BALTIC SEA; FUNCTIONAL TRAITS; NITROGEN; NUTRIENT CYCLING; NUTRIENT ENRICHMENT; SEAGRASS; SEDIMENT; ZOSTERA MARINA
CULLAIN N;MCIVER R;SCHMIDT AL;LOTZE HK	SPATIAL VARIATION OF MACROINFAUNAL COMMUNITIES ASSOCIATED WITH ZOSTERA MARINA BEDS ACROSS THREE BIOGEOGRAPHIC REGIONS IN ATLANTIC CANADA	2018	ESTUARIES AND COASTS	10.1007/s12237-017-0354-7	DEPARTMENT OF BIOLOGY, DALHOUSIE UNIVERSITY, HALIFAX, B3H 4R2, NS, CANADA; ZAVORA MARINE LAB, ZAVORA BEACH, INHARRIME, INHAMBANE, MOZAMBIQUE	SEAGRASS BEDS AND THEIR ASSOCIATED SPECIES COMMUNITIES PLAY KEY ROLES IN COASTAL ECOSYSTEMS. THE IMPORTANCE OF THE ECOLOGICAL FUNCTIONS PROVIDED BY EELGRASS (ZOSTERA MARINA) AND MACROINFAUNA ARE WELL UNDERSTOOD; HOWEVER, THE SPATIAL VARIATION AND LINKAGE OF THE TWO ARE MUCH LESS KNOWN. HERE, WE PERFORMED LARGE-SCALE FIELD SURVEYS ACROSS THREE BIOGEOGRAPHIC REGIONS IN ATLANTIC CANADA ALONG THE COA…	BENTHIC PRODUCTIVITY; BIOGEOGRAPHIC PROVINCES; COASTAL HABITATS; INFAUNA COMMUNITIES; SEAGRASS BEDS
CHIQUILLO KL;BARBER PH;WILLETTE DA	FRUITS AND FLOWERS OF THE INVASIVE SEAGRASS HALOPHILA STIPULACEA IN THE CARIBBEAN SEA	2019	BOTANICA MARINA	10.1515/bot-2018-0052	ECOLOGY AND EVOLUTIONARY BIOLOGY DEPARTMENT, UNIVERSITY OF CALIFORNIA LOS ANGELES, 610 CHARLES E. YOUNG DRIVE, LOS ANGELES, 90095, CA, UNITED STATES; BIOLOGY DEPARTMENT, LOYOLA MARYMOUNT UNIVERSITY, 1 LMU DRIVE, LOS ANGELES, 90045, CA, UNITED STATES	WHILE THE SEAGRASS HALOPHILA STIPULACEA REPRODUCES BOTH SEXUALLY AND ASEXUALLY IN ITS NATIVE RANGE, REPRODUCTION IS LARGELY ASEXUAL IN ITS INVASIVE RANGE IN THE MEDITERRANEAN AND THE CARIBBEAN SEAS. HERE WE MAKE THE FIRST REPORT OF FRUIT-BEARING H. STIPULACEA IN THE CARIBBEAN. ALTHOUGH THE LACK OF REPORTS OF H. STIPULACEA FRUIT COULD BE THE CONSEQUENCE OF PAST SURVEY EFFORT, MULTIPLE RECENT REPOR…	CARIBBEAN; HALOPHILA STIPULACEA; INTRODUCED SPECIES; SEAGRASS; SEXUAL REPRODUCTION
JAKOBSSON-THOR S;TOTH GB;PAVIA H	SEAGRASS WASTING DISEASE ALONG A NATURALLY OCCURRING SALINITY GRADIENT	2019	MARINE ECOLOGY PROGRESS SERIES	10.3354/meps12911	DEPARTMENT OF MARINE SCIENCES – TJÄRNÖ, UNIVERSITY OF GOTHENBURG, STRÖMSTAD, 45296, SWEDEN	IN THE 1930S, OUTBREAKS OF THE WASTING DISEASE PATHOGEN LABYRINTHULA ZOSTERAE CAUSED A SEVERE REDUCTION OF THE EELGRASS ZOSTERA MARINA MEADOWS IN THE ATLANTIC OCEAN. MANY SURVIVING POPULATIONS WERE FOUND IN LOW-SALINITY ENVIRONMENTS, AND LOW-SALINITY ENVIRONMENTS HAVE THEREFORE BEEN HYPOTHESIZED TO ACT AS A REFUGE FOR EELGRASS AGAINST L. ZOSTERAE INFECTION. HERE, WE INVESTIGATED L. ZOSTERAE PATHO…	CHEMICAL DEFENSE; EELGRASS; INFECTION; LABYRINTHULA ZOSTERAE; PATHOGEN; ZOSTERA MARINA
PALOMINO-ALVAREZ LA;ROCHA RM;SIMÕES N	CHECKLIST OF ASCIDIANS (CHORDATA, TUNICATA) FROM THE SOUTHERN GULF OF MEXICO	2019	ZOOKEYS	10.3897/zookeys.832.31712	UNIDAD MULTIDISCIPLINARIA DE DOCENCIA E INVESTIGACIÓN SISAL (UMDI-SISAL), FACULTAD DE CIENCIAS, UNIVERSIDAD NACIONAL AUTÓNOMA DE MÉXICO, PUERTO DE ABRIGO S/N, SISAL, 97356, YUCATÁN, MEXICO; ZOOLOGY DEPARTMENT, UNIVERSIDADE FEDERAL DO PARANA?Á - UFPR, CP 19020, CURITIBA, 81531-980, PR, BRAZIL; LABORATORIO NACIONAL DE RESILIENCIA COSTERA LABORATORIOS NACIONALES, CONACYT, MEXICO CITY, MEXICO; INTERN…	THIS STUDY IS THE FIRST INVENTORY OF ASCIDIANS FROM SHALLOW WATERS (0-25 M) OF COASTAL AND REEF HABITATS IN THE SOUTHERN GULF OF MEXICO WHERE ASCIDIAN DIVERSITY IS POORLY KNOWN. SAMPLED ENVIRONMENTS IN 14 LOCATIONS (38 SITES) WITH 134 SAMPLES COLLECTED FROM 2015 TO 2017 INCLUDED CORAL REEFS, COASTAL LAGOONS, MANGROVES, SEAGRASS, PORTS, AND ARTIFICIAL PLATFORMS. THE 31 IDENTIFIED SPECIES COMPRISE …	ASCIDIACEA; BIODIVERSITY; GULF OF MEXICO; YUCATÁN
STAATERMAN E;BRANDL SJ;HAUER M;CASEY JM;GALLAGHER AJ;RICE AN	INDIVIDUAL VOICES IN A CLUTTERED SOUNDSCAPE: ACOUSTIC ECOLOGY OF THE BOCON TOADFISH, AMPHICHTHYS CRYPTOCENTRUS	2018	ENVIRONMENTAL BIOLOGY OF FISHES	10.1007/s10641-018-0752-0	TENNENBAUM MARINE OBSERVATORIES NETWORK, SMITHSONIAN ENVIRONMENTAL RESEARCH CENTER, EDGEWATER, 21037, MD, UNITED STATES; BUREAU OF OCEAN ENERGY MANAGEMENT, STERLING, 20166, VA, UNITED STATES; EARTH TO OCEAN RESEARCH GROUP, DEPARTMENT OF BIOLOGICAL SCIENCES, SIMON FRASER UNIVERSITY, BURNABY, BC, CANADA; DEPARTMENT OF INVERTEBRATE ZOOLOGY, NATIONAL MUSEUM OF NATURAL HISTORY, SMITHSONIAN INSTITUTION…	TOADFISHES (FAMILY BATRACHOIDIDAE) ARE A WELL-STUDIED FAMILY OF SONIFEROUS FISHES, YET ONLY A FRACTION OF SPECIES WITHIN THE FAMILY HAVE BEEN RECORDED, AND ONLY FEW DETAILED DESCRIPTIONS OF CALLS EXIST. HERE, WE PRESENT THE FIRST DESCRIPTION OF THE ACOUSTIC ECOLOGY OF AMPHYICHTYS CRYPTOCENTRUS, A NEW-WORLD TOADFISH SPECIES, DISTRIBUTED ACROSS THE SOUTHERN CARIBBEAN SEA. WE RECORDED FOURTEEN INDIV…	ACOUSTIC COMMUNICATION; BATRACHOIDIDAE; INDIVIDUAL RECOGNITION; SOUND PROPAGATION; TOADFISH
MAHONEY RD;KENWORTHY MD;GEYER JK;HOVEL KA;JOEL FODRIE F	DISTRIBUTION AND RELATIVE PREDATION RISK OF NEKTON REVEAL COMPLEX EDGE EFFECTS WITHIN TEMPERATE SEAGRASS HABITAT	2018	JOURNAL OF EXPERIMENTAL MARINE BIOLOGY AND ECOLOGY	10.1016/j.jembe.2018.02.004	INSTITUTE OF MARINE SCIENCES, DEPARTMENT OF MARINE SCIENCES, UNIVERSITY OF NORTH CAROLINA AT CHAPEL HILL, 3431 ARENDELL STREET, MOREHEAD CITY, 28557, NC, UNITED STATES; COASTAL AND MARINE INSTITUTE, DEPARTMENT OF BIOLOGY, SAN DIEGO STATE UNIVERSITY, SAN DIEGO, 92182, CA, UNITED STATES	EDGE EFFECTS MAY BE IMPORTANT DRIVERS OF COMMUNITY DYNAMICS ACROSS MARINE HABITAT MOSAICS. PAST RESEARCH HAS CONSISTENTLY SUGGESTED THAT WITHIN TEMPERATE AND SUB-TROPICAL SEAGRASS HABITATS, ORGANISMS INHABITING MEADOW EDGES EXPERIENCE LOWER SURVIVORSHIP, PRESUMABLY CORRELATED WITH INCREASED PREDATION. HOWEVER, THESE SURVIVORSHIP TRENDS HAVE NOT CONSISTENTLY TRANSLATED TO DIFFERENCES IN FAUNAL DEN…	EDGE VERSUS INTERIOR; EELGRASS; HABITAT STRUCTURE; NORTH CAROLINA; SURVIVORSHIP
YOUNG CS;PETERSON BJ;GOBLER CJ	THE BLOOM-FORMING MACROALGAE, ULVA, OUTCOMPETES THE SEAGRASS, ZOSTERA MARINA, UNDER HIGH CO2 CONDITIONS	2018	ESTUARIES AND COASTS	10.1007/s12237-018-0437-0	SCHOOL OF MARINE AND ATMOSPHERIC SCIENCES, STONY BROOK UNIVERSITY, SOUTHAMPTON, 11968, NY, UNITED STATES	WHILE MULTIPLE SPECIES OF MACROALGAE AND SEAGRASS CAN BENEFIT FROM ELEVATED CO2 CONCENTRATIONS, COMPETITION BETWEEN SUCH ORGANISMS MAY INFLUENCE THEIR ULTIMATE RESPONSES. THIS STUDY REPORTS ON EXPERIMENTS PERFORMED WITH A NORTHWEST ATLANTIC SPECIES OF THE MACROALGAE, ULVA, AND THE SEAGRASS, ZOSTERA MARINA, GROWN UNDER AMBIENT AND ELEVATED LEVELS OF PCO2, AND SUBJECTED TO COMPETITION WITH EACH OTH…	COMPETITION; MACROALGAE; OCEAN ACIDIFICATION; SEAGRASS
CAVALCANTE LL;BARROSO CX;CARNEIRO PBDM;MATTHEWS-CASCON H	SPATIOTEMPORAL DYNAMICS OF THE MOLLUSCAN COMMUNITY ASSOCIATED WITH SEAGRASS ON THE WESTERN EQUATORIAL ATLANTIC	2019	JOURNAL OF THE MARINE BIOLOGICAL ASSOCIATION OF THE UNITED KINGDOM	10.1017/S0025315419000183	ICTHYOLOGY LABORATORY, CENTRO DE ESTUDOS DO MAR - CEM, UNIVERSIDADE FEDERAL DO PARANA, AV. BEIRA-MAR, S/N, CAIXA POSTAL: 61, PONTAL DO SUL - PONTAL DO PARANA, PR, CEP: 83255-976, BRAZIL; GRADUATE PROGRAM ON MARINE TROPICAL SCIENCES, INSTITUTO DE CIÊNCIAS DO MAR -LABOMAR, UNIVERSIDADE FEDERAL DO CEARA, AV. DA ABOLIÇÃO, 3207, MEIRELES, CEP, FORTALEZA, CE, 60165-081, BRAZIL; CAMPUS MINISTRO REIS VEL…	THIS STUDY AIMED TO QUALITATIVELY AND QUANTITATIVELY ANALYSE THE MOLLUSCAN ASSEMBLAGES ASSOCIATED WITH A HALODULE WRIGHTII SEAGRASS BED IN A RARELY STUDIED AREA WITHIN A CONSERVATION UNIT IN NORTH-EASTERN BRAZIL. SEASONAL AND SPATIAL CHANGES IN SEVERAL SEAGRASS MEADOW CHARACTERISTICS, INCLUDING SEDIMENT, WERE EVALUATED TO EXPLAIN TEMPORAL AND SPATIAL VARIATIONS IN THE MOLLUSCS FOUND THERE. THE MO…	EPIFAUNAL ASSEMBLAGES; HALODULE WRIGHTII; INFAUNAL ASSEMBLAGES; SEAGRASS MEADOWS; SEASONAL CHANGES; TEMPORAL CHANGES
GARCÍA-REDONDO V;BÁRBARA I;DÍAZ-TAPIA P	BIODIVERSITY OF EPIPHYTIC MACROALGAE (CHLOROPHYTA, OCHROPHYTA, AND RHODOPHYTA) ON LEAVES OF ZOSTERA MARINA IN THE NORTHWESTERN IBERIAN PENINSULA	2019	ANALES DEL JARDIN BOTANICO DE MADRID	10.3989/ajbm.2502	BIOCOST RESEARCH GROUP, UNIVERSITY OF A CORUÑA, FACULTADE DE CIENCIAS, CAMPUS DA ZAPATEIRA S/N, A CORUÑA, 15071, SPAIN	THE COMPOSITION, ABUNDANCE, AND DISTRIBUTION OF EPIPHYTIC MACROALGAE LIVING IN MEADOWS OF ZOSTERA MARINA L. IN THE NORTHWESTERN IBERIAN PENINSULA ARE HERE ANALYZED. WE IDENTIFIED 63 SPECIES: 40 RED ALGAE, 16 BROWN ALGAE, AND 7 GREEN ALGAE. MOST OF THEM ARE CLASSIFIED AS FILAMENTOUS OR FILIFORM FUNCTIONAL FORMS, WHILE PNEOPHYLLUM FRAGILE KÜTZ. WAS THE ONLY ENCRUSTING SPECIES. IN GENERAL, THE SURFA…	ASPEROCOCCUS SCABER; BIODIVERSITY; EPIPHYTES; GALICIA; GAYLIELLA MAZOYERAE; IBERIAN ATLANTIC; MARINE MEADOWS; RHODOPHYSEMA GEORGEI
VAN DIJK K-J;BRICKER E;VAN TUSSENBROEK BI;WAYCOTT M	RANGE-WIDE POPULATION GENETIC STRUCTURE OF THE CARIBBEAN MARINE ANGIOSPERM THALASSIA TESTUDINUM	2018	ECOLOGY AND EVOLUTION	10.1002/ece3.4443	SCHOOL OF BIOLOGICAL SCIENCES, ENVIRONMENT INSTITUTE, AUSTRALIAN CENTRE FOR EVOLUTIONARY BIOLOGY AND BIODIVERSITY, THE UNIVERSITY OF ADELAIDE, ADELAIDE, SA, AUSTRALIA; UNIDAD ACADÉMICA PUERTO MORELOS, INSTITUTO DE CIENCIAS DEL MAR Y LIMNOLOGÍA, UNIVERSIDAD NACIONAL AUTÓNOMA DE MÉXICO (UNAM), CANCÚN, MEXICO; DEPARTMENT OF ENVIRONMENTAL SCIENCES, THE UNIVERSITY OF VIRGINIA, CHARLOTTESVILLE, VA, UNI…	MANY MARINE SPECIES HAVE WIDESPREAD GEOGRAPHIC RANGES DERIVED FROM THEIR EVOLUTIONARY AND ECOLOGICAL HISTORY PARTICULARLY THEIR MODES OF DISPERSAL. SEAGRASS (MARINE ANGIOSPERM) SPECIES HAVE RANGES THAT ARE UNUSUALLY WIDESPREAD, WHICH IS NOT UNEXPECTED FOLLOWING RECENT REVIEWS OF REPRODUCTIVE STRATEGIES DEMONSTRATING THE POTENTIAL FOR LONG-DISTANCE DISPERSAL COMBINED WITH LONGEVITY THROUGH CLONALI…	GENE FLOW; GENETIC DIFFERENTIATION; GULF OF MEXICO; LONG-DISTANCE DISPERSAL; SEAGRASS; TURTLE GRASS
SMALE DA;WERNBERG T;OLIVER ECJ;THOMSEN M;HARVEY BP;STRAUB SC;BURROWS MT;ALEXANDER LV;BENTHUYSEN JA;DONAT MG;FENG M;HOBDAY AJ;HOLBROOK NJ;PERKINS-KIRKPATRICK SE;SCANNELL HA;SEN GUPTA A;PAYNE BL;MOORE PJ	MARINE HEATWAVES THREATEN GLOBAL BIODIVERSITY AND THE PROVISION OF ECOSYSTEM SERVICES	2019	NATURE CLIMATE CHANGE	10.1038/s41558-019-0412-1	MARINE BIOLOGICAL ASSOCIATION OF THE UNITED KINGDOM, THE LABORATORY, CITADEL HILL, PLYMOUTH, UNITED KINGDOM; UWA OCEANS INSTITUTE AND SCHOOL OF BIOLOGICAL SCIENCES, THE UNIVERSITY OF WESTERN AUSTRALIA, CRAWLEY, WA, AUSTRALIA; DEPARTMENT OF OCEANOGRAPHY, DALHOUSIE UNIVERSITY, HALIFAX, NS, CANADA; INSTITUTE FOR MARINE AND ANTARCTIC STUDIES, UNIVERSITY OF TASMANIA, HOBART, AUSTRALIA; AUSTRALIAN RESE…	THE GLOBAL OCEAN HAS WARMED SUBSTANTIALLY OVER THE PAST CENTURY, WITH FAR-REACHING IMPLICATIONS FOR MARINE ECOSYSTEMS 1 . CONCURRENT WITH LONG-TERM PERSISTENT WARMING, DISCRETE PERIODS OF EXTREME REGIONAL OCEAN WARMING (MARINE HEATWAVES, MHWS) HAVE INCREASED IN FREQUENCY 2 . HERE WE QUANTIFY TRENDS AND ATTRIBUTES OF MHWS ACROSS ALL OCEAN BASINS AND EXAMINE THEIR BIOLOGICAL IMPACTS FROM SPECIES TO…
DEBROT AO;YRANZO A;AROCHA D	LOS ROQUES AND LAS AVES ARCHIPELAGOS, VENEZUELA: A MARINE ECOLOGICAL AND CONSERVATION RECONNAISSANCE OF TWO LITTLE-KNOWN SOUTHEASTERN CARIBBEAN OCEANIC ARCHIPELAGOS	2019	ATOLL RESEARCH BULLETIN	10.5479/si.0077-5630.622	WAGENINGEN MARINE RESEARCH, WAGENINGEN UNIVERSITY AND RESEARCH, P.O. BOX 57, DEN HELDER, 1780 AB, NETHERLANDS; INSTITUTO DE ZOOLOGÍA Y ECOLOGÍA TROPICAL, FACULTAD DE CIENCIAS, UNIVERSIDAD CENTRAL DE VENEZUELA, VENEZUELA; GERENCIA DE ORDENACIÓN PESQUERA, INSTITUTO SOCIALISTA DE LA PESCA Y ACUICULTURA, VENEZUELA; MARINE ANIMAL ECOLOGY, WAGENINGEN UNIVERSITY & RESEARCH CENTRE, P.O. BOX, WAGENINGEN, …	THE LOS ROQUES AND LAS AVES OCEANIC CORAL REEF ARCHIPELAGOS OF VENEZUELA LIE IN A BIOGEOGRAPHICALLY UNIQUE AND BIOLOGICALLY DIVERSE AREA OF THE CARIBBEAN AND POSSESS EXTENSIVE CORAL REEFS, SEAGRASS BEDS, MANGROVES AND SHALLOW MACROALGAE MEADOWS. THE GEOGRAPHIC LOCATION OF THESE ARCHIPELAGOS SAFEGUARDS THEM FROM MOST WESTERN ATLANTIC HURRICANE DAMAGE AS WELL AS THE MOST SEVERE CARIBBEAN CORAL BLEA…
FORSEY GF	SEAGRASS AND CUTTLEFISH—AN HISTORIC ASSOCIATION	2019	PALAEONTOLOGIA ELECTRONICA	10.26879/881	13 MACLEAN CLOSE, NORTHAMPTON, NN3 3DJ, UNITED KINGDOM	EXCEPT FOR THE NEW WORLD AND ANTARCTICA, CUTTLEFISH ARE CURRENTLY FOUND GLOBALLY IN SEAGRASS AND OTHER ENVIRONMENTS. THEY HAD AN ORIGIN IN THE LATE CRETACEOUS IN THE NORTH ATLANTIC. ALTHOUGH CUTTLEFISH ARE GENERALLY RARE, BELOSAEPIIDAE MAY LOCALLY BE MORE COMMON. THESE AND SEPIIDAE ARE RECORDED IN FAUNAL COLLECTIONS THAT MAY HAVE COME FROM THE PROXIMITY OF PAST SEAGRASS ENVIRONMENTS. BY THE MIDDL…	BELOSAEPIIDAE; CUTTLEFISH; NURSERY; SEAGRASS; SEPIIDAE; TAPHONOMY
FRANZÉN D;INFANTES E;GRÖNDAHL F	BEACH-CAST AS BIOFERTILISER IN THE BALTIC SEA REGION-POTENTIAL LIMITATIONS DUE TO CADMIUM-CONTENT	2019	OCEAN AND COASTAL MANAGEMENT	10.1016/j.ocecoaman.2018.11.015	DEPARTMENT OF SUSTAINABLE DEVELOPMENT, ENVIRONMENTAL SCIENCE AND ENGINEERING, KTH, TEKNIKRINGEN 10B, STOCKHOLM, SE 100 44, SWEDEN; DEPARTMENT OF MARINE SCIENCES, UNIVERSITY OF GOTHENBURG, KRISTINEBERG STATION, KRISTINEBERG 566, FISKEBÄCKSKIL, 45178, SE, SWEDEN	MACROALGAL MASS BLOOMS AND ACCUMULATING BEACH-CAST ARE INCREASING PROBLEMS IN MANY COASTAL AREAS. HOWEVER, BEACH-CAST IS ALSO A POTENTIALLY VALUABLE MARINE BIORESOURCE, E.G. AS A BIOFERTILISER IN COASTAL AGRICULTURE. ONE LIMITING FACTOR IN USE OF BEACH-CAST AS A FERTILISER IS UNCERTAINTY REGARDING THE CADMIUM (CD) CONCENTRATION DEPENDING ON BEACH-CAST COMPOSITION AND LOCATION. IN THIS STUDY, CHEM…	BEACH-CAST MANAGEMENT; BIOFERTILISER; CADMIUM-LEVELS; MACRO ALGAE; MARINE BIORESOURCES; SEAGRASS; SPECIES COMPOSITION; ZOSTERA MARINA
JANKOWSKA E;MICHEL LN;LEPOINT G;WŁODARSKA-KOWALCZUK M	STABILIZING EFFECTS OF SEAGRASS MEADOWS ON COASTAL WATER BENTHIC FOOD WEBS	2019	JOURNAL OF EXPERIMENTAL MARINE BIOLOGY AND ECOLOGY	10.1016/j.jembe.2018.10.004	INSTITUTE OF OCEANOLOGY POLISH ACADEMY OF SCIENCES, POWSTAŃCÓW WARSZAWY 55, SOPOT, 81-712, POLAND; FRESHWATER AND OCEANIC SCIENCES UNIT OF RESEARCH (FOCUS), LABORATORY OF OCEANOLOGY, UNIVERSITY OF LIÈGE, LIÈGE, BELGIUM; IFREMER, CENTRE DE BRETAGNE, REM/EEP, LABORATOIRE ENVIRONNEMENT PROFOND, PLOUZANÉ, F-29280, FRANCE	SEAGRASS MEADOWS ECOSYSTEM ENGINEERING EFFECTS ARE CORRELATED TO THEIR DENSITY (WHICH IS IN TURN LINKED TO SEASONAL CYCLES) AND OFTEN CANNOT BE PERCEIVED BELOW A GIVEN THRESHOLD LEVEL OF ENGINEER DENSITY. THE DENSITY AND BIOMASS OF SEAGRASS MEADOWS (Z. MARINA) TOGETHER WITH ASSOCIATED MACROPHYTES UNDERGO SUBSTANTIAL SEASONAL CHANGES, WITH CLEAR DECLINES IN WINTER. THE PRESENT STUDY AIMS TO TEST W…	BENTHIC FAUNA; ECOSYSTEM RESILIENCE; ISOTOPIC NICHE.; MIXING MODELS; SEASONAL VARIATIONS; STABLE ISOTOPES; ZOSTERA
FOURQUREAN JW;MANUEL SA;COATES KA;MASSEY SC;KENWORTHY WJ	DECADAL MONITORING IN BERMUDA SHOWS A WIDESPREAD LOSS OF SEAGRASSES ATTRIBUTABLE TO OVERGRAZING BY THE GREEN SEA TURTLE CHELONIA MYDAS	2019	ESTUARIES AND COASTS	10.1007/s12237-019-00587-1	DEPARTMENT OF BIOLOGICAL SCIENCES AND THE CENTER FOR COASTAL OCEANS RESEARCH, FLORIDA INTERNATIONAL UNIVERSITY, 11200 SW 8TH ST., MIAMI, 33199, FL, UNITED STATES; DEPARTMENT OF ENVIRONMENT AND NATURAL RESOURCES, GOVERNMENT OF BERMUDA, SHORELANDS, 17 NORTH SHORE ROAD, HAMILTON PARISH, FL 04, BERMUDA; CENTER FOR COASTAL FISHERIES AND HABITAT RESEARCH, NCCOS, NOS, NOAA, 101 PIVERS ISLAND RD, BEAUFOR…	THE CONDITION OF SEAGRASS HABITAT AND THE MARINE ENVIRONMENT ON THE BERMUDA PLATFORM, A MID-OCEANIC SHALLOW WATER HABITAT IN THE NORTHWEST ATLANTIC, HAS BEEN MONITORED SINCE 2006. THE OVERALL OCEANIC CLIMATE OF THE PLATFORM IS SUBTROPICAL; THE PLATFORM SUPPORTS COMMUNITIES OF TROPICAL MARINE SEAGRASSES, INCLUDING THALASSIA TESTUDINUM, SYRINGODIUM FILIFORME, HALODULE SP., AND HALOPHILA DECIPIENS. …	ECOLOGICAL INDICATORS; HERBIVORY; PLANT MORPHOLOGY; STABLE ISOTOPES; STOICHIOMETRY; TIME SERIES
BIJAK AL;DIJK K-JV;WAYCOTT M	POPULATION STRUCTURE AND GENE FLOW OF THE TROPICAL SEAGRASS, SYRINGODIUM FILIFORME, IN THE FLORIDA KEYS AND SUBTROPICAL ATLANTIC REGION	2018	PLOS ONE	10.1371/journal.pone.0203644	DEPARTMENT OF ENVIRONMENTAL SCIENCES, UNIVERSITY OF VIRGINIA, CHARLOTTESVILLE, VA, UNITED STATES; SCHOOL OF BIOLOGICAL SCIENCES, ENVIRONMENT INSTITUTE, AUSTRALIAN CENTRE FOR EVOLUTIONARY BIOLOGY AND BIODIVERSITY, UNIVERSITY OF ADELAIDE, ADELAIDE, SA, AUSTRALIA; STATE HERBARIUM OF SOUTH AUSTRALIA, DEPARTMENT OF ENVIRONMENT, WATER AND NATURAL RESOURCES, ADELAIDE, SA, AUSTRALIA	EVALUATING GENETIC DIVERSITY OF SEAGRASSES PROVIDES INSIGHT INTO REPRODUCTIVE MODE AND ADAPTATION POTENTIAL, AND IS THEREFORE INTEGRAL TO BROADER CONSERVATION STRATEGIES FOR COASTAL ECOSYSTEMS. IN THIS STUDY, WE ASSESSED GENETIC DIVERSITY, POPULATION STRUCTURE AND GENE FLOW IN AN OPPORTUNISTIC SEAGRASS, SYRINGODIUM FILIFORME, IN THE FLORIDA KEYS AND SUBTROPICAL ATLANTIC REGION. WE USED MICROSATEL…
VAN DER VEER HW;CARDOSO JFMF;MATEO I;WITTE JI;VAN DUYL FC	OCCURRENCE AND LIFE HISTORY CHARACTERISTICS OF TROPICAL FLATFISHES AT THE CORAL REEFS OF CURAÇAO, DUTCH CARIBBEAN	2018	JOURNAL OF SEA RESEARCH	10.1016/j.seares.2018.09.010	ROYAL NETHERLANDS INSTITUTE FOR SEA RESEARCH, DEPARTMENT OF COASTAL SYSTEMS AND UTRECHT UNIVERSITY, P.O. BOX 59, DEN BURG, TEXEL, 1790, AB, NETHERLANDS; NATIONAL RESEARCH COUNCIL RESEARCH ASSOCIATESHIP PROGRAMS, 500 FIFTH STREET NW (KECK 568), WASHINGTON, 20001, DC, UNITED STATES; ROYAL NETHERLANDS INSTITUTE FOR SEA RESEARCH, DEPARTMENT OF MARINE MICROBIOLOGY AND BIOGEOCHEMISTRY AND UTRECHT UNIVE…	IN THIS PAPER, LIFE HISTORY CHARACTERISTICS OF TROPICAL FLATFISHES OCCURRING AT THE FRINGING REEFS OF CURAÇAO TO A DEPTH OF 20 M WERE STUDIED. IN TOTAL FOUR FLATFISH SPECIES WERE CAUGHT, THREE COMMON BOTHIDAE SPECIES: THE EYED FLOUNDER BOTHUS OCELLATUS, THE MOTTLED OR MACULATED FLOUNDER B. MACULIFERUS AND THE PEACOCK FLOUNDER B. LUNATUS, AND –IN SMALL NUMBERS- THE CHANNEL FLOUNDER SYACIUM MICRURU…	BOTHUS SPEC.; CORAL REEF; CURAÇAO; FLATFISH; LIFE HISTORY
TUYA F;FERNÁNDEZ-TORQUEMADA Y;ZARCERO J;DEL PILAR-RUSO Y;CSENTERI I;ESPINO F;MANENT P;CURBELO L;ANTICH A;DE LA OSSA JA;ROYO L;CASTEJÓN I;PROCACCINI G;TERRADOS J;TOMAS F	BIOGEOGRAPHICAL SCENARIOS MODULATE SEAGRASS RESISTANCE TO SMALL-SCALE PERTURBATIONS	2019	JOURNAL OF ECOLOGY	10.1111/1365-2745.13114	GRUPO EN BIODIVERSIDAD Y CONSERVACIÓN, IU-ECOAQUA, UNIVERSIDAD DE LAS PALMAS DE GRAN CANARIA, LAS PALMAS, CANARY ISLANDS, SPAIN; UNIVERSIDAD DE ALICANTE, DEPARTAMENTO DE CIENCIAS DEL MAR Y BIOLOGÍA APLICADA, ALICANTE, SPAIN; DEPARTAMENT DE BIOLOGIA EVOLUTIVA, ECOLOGIA I CIÈNCIES AMBIENTALS, UNIVERSIDAD DE BARCELONA, BARCELONA, SPAIN; INSTITUTO MEDITERRÁNEO DE ESTUDIOS AVANZADOS, IMEDEA (CSIC-UIB)…	SEAGRASSES CONSTITUTE A KEY COASTAL HABITAT WORLD-WIDE, BUT ARE EXPOSED TO MULTIPLE PERTURBATIONS. UNDERSTANDING ELEMENTS AFFECTING SEAGRASS RESISTANCE TO DISTURBANCES IS CRITICAL FOR CONSERVATION. DISTINCT BIOGEOGRAPHICAL SCENARIOS ARE INTRINSICALLY LINKED WITH VARYING ECOLOGICAL AND EVOLUTION BACKGROUNDS SHAPED ACROSS MILLENNIA. WE ADDRESSED WHETHER THE RESISTANCE (CHANGE IN SHOOT ABUNDANCES) A…	COASTAL HABITATS; IMPACTS; MACROECOLOGY; RESILIENCE
KENNEDY MA;HECK KL;JR;MICHOT TC	IMPACTS OF WINTERING REDHEAD DUCKS (ATHYA AMERICANA) ON SEAGRASSES IN THE NORTHERN GULF OF MEXICO	2018	JOURNAL OF EXPERIMENTAL MARINE BIOLOGY AND ECOLOGY	10.1016/j.jembe.2018.05.009	DEPARTMENT OF MARINE SCIENCE, UNIVERSITY OF SOUTH ALABAMA, 5871 USA DRIVE N, LSCB 25, MOBILE, 36608, AL, UNITED STATES; DAUPHIN ISLAND SEA LAB, 101 BIENVILLE BOULEVARD, DAUPHIN ISLAND, 36528, AL, UNITED STATES; INSTITUTE FOR COASTAL AND WATER RESOURCES, UNIVERSITY OF LOUISIANA, LAFAYETTE, 70504, LA, UNITED STATES	WHILE IT HAS BEEN WELL ESTABLISHED THAT WATERFOWL CAN SOMETIMES CONTROL THE DISTRIBUTION AND ABUNDANCE OF SEAGRASSES, RELATIVELY LITTLE IS KNOWN ABOUT THEIR EFFECTS IN THE NORTHERN GULF OF MEXICO (NGOM). SEAGRASS MEADOWS PROVIDE CRITICAL HABITAT FOR COMMERCIALLY IMPORTANT FINFISH AND SHELLFISH AND AS WINTER WATERS CONTINUE TO WARM, THE NGOM WILL LIKELY BECOME INCREASINGLY APPEALING FOR WINTERING …	ATHYA AMERICANA; GRAZING; GULF OF MEXICO; HALODULE WRIGHTII; HERBIVORY; WATERFOWL
MURPHY GEP;WONG MC;LOTZE HK	A HUMAN IMPACT METRIC FOR COASTAL ECOSYSTEMS WITH APPLICATION TO SEAGRASS BEDS IN ATLANTIC CANADA	2019	FACETS	10.1139/facets-2018-0044	DEPARTMENT OF BIOLOGY, DALHOUSIE UNIVERSITY, 1355 OXFORD STREET, P.O. BOX 15000, HALIFAX, B3H 4R2, NS, CANADA; FISHERIES AND OCEANS CANADA, BEDFORD INSTITUTE OF OCEANOGRAPHY, 1 CHALLENGER DRIVE, DARTMOUTH, B2Y 4A2, NS, CANADA	COASTAL BIOGENIC HABITATS ARE VULNERABLE TO HUMAN IMPACTS FROM BOTH TERRESTRIAL AND MARINE REALMS. YET THE BROAD SPATIAL SCALE USED IN CURRENT APPROACHES OF QUANTIFYING ANTHROPOGENIC STRESSORS IS NOT RELEVANT TO THE FINER SCALES AFFECTING MOST COASTAL HABITATS. WE DEVELOPED A STANDARDIZED HUMAN IMPACT METRIC THAT INCLUDES FIVE BAY-SCALE AND FOUR LOCAL-SCALE (0–1 KM) TERRESTRIAL AND MARINE-BASED I…	ANTHROPOGENIC THREATS; BIOGENIC HABITAT; COASTAL ECOSYSTEMS; COASTAL MANAGEMENT; CONSERVATION PLANNING; HUMAN IMPACT; SEAGRASS; ZOSTERA MARINA
GUSTAFSSON C;NORKKO A	QUANTIFYING THE IMPORTANCE OF FUNCTIONAL TRAITS FOR PRIMARY PRODUCTION IN AQUATIC PLANT COMMUNITIES	2019	JOURNAL OF ECOLOGY	10.1111/1365-2745.13011	TVÄRMINNE ZOOLOGICAL STATION, UNIVERSITY OF HELSINKI, HANKO, FINLAND; BALTIC SEA CENTRE, STOCKHOLM UNIVERSITY, STOCKHOLM, SWEDEN	AQUATIC PLANT MEADOWS ARE IMPORTANT COASTAL HABITATS THAT SUSTAIN MANY ECOSYSTEM FUNCTIONS SUCH AS PRIMARY PRODUCTION AND CARBON SEQUESTRATION. CURRENTLY, THERE IS A KNOWLEDGE GAP IN UNDERSTANDING WHICH PLANT FUNCTIONAL TRAITS, FOR EXAMPLE, LEAF SIZE OR PLANT HEIGHT UNDERLIE PRIMARY PRODUCTION IN AQUATIC PLANT COMMUNITIES. TO STUDY HOW PLANT TRAITS ARE RELATED TO PRIMARY PRODUCTION, WE CONDUCTED …	BIODIVERSITY; ECOSYSTEM FUNCTION; EFFECT TRAIT; ENVIRONMENTAL GRADIENT; MACROPHYTES; SEAGRASS; STRUCTURAL EQUATION MODELLING; ZOSTERA MARINA
CALDER DR	ON A COLLECTION OF HYDROIDS (CNIDARIA, HYDROZOA) FROM THE SOUTHWEST COAST OF FLORIDA, USA	2019	ZOOTAXA	10.11646/zootaxa.4689.1.1	DEPARTMENT OF NATURAL HISTORY ROYAL ONTARIO MUSEUM, 100 QUEEN'S PARK, TORONTO, M5S 2C6, ON, CANADA; ROYAL BRITISH COLUMBIA MUSEUM, 675 BELLEVILLE STREET, VICTORIA, V8W 9W2, BC, CANADA	SIXTY SPECIES OF HYDROIDS, ASSIGNED TO 24 FAMILIES AND 39 GENERA, ARE RECOGNIZED AND DISCUSSED IN A COLLECTION OF MATERIAL FROM THE SOUTHWEST COAST OF FLORIDA. ONE NEW SPECIES (CLYTIA JOYCEI) IS DESCRIBED FROM TURTLEGRASS (THALASSIA TESTUDINUM) AND REPORTED AS WELL FROM THE CARIBBEAN COAST OF PANAMA. UNDER PROVISIONS OF THE FIRST REVISER PRINCIPLE IN THE INTERNATIONAL CODE OF ZOOLOGICAL NOMENCLAT…	ANTHOATHECATA; GULF OF MEXICO; HYDROIDOLINA; LEPTOTHECATA; MARINE INVERTEBRATES; MEDUSOZOA; TAXONOMY; ZOOLOGICAL NOMENCLATURE
MURCHIE KJ;HAAK CR;POWER M;SHIPLEY ON;DANYLCHUK AJ;COOKE SJ	ONTOGENETIC PATTERNS IN RESOURCE USE DYNAMICS OF BONEFISH (ALBULA VULPES) IN THE BAHAMAS	2019	ENVIRONMENTAL BIOLOGY OF FISHES	10.1007/s10641-018-0789-0	DANIEL P. HAERTHER CENTER FOR CONSERVATION AND RESEARCH, JOHN G. SHEDD AQUARIUM, 1200 SOUTH LAKE SHORE DRIVE, CHICAGO, 60605, IL, UNITED STATES; DEPARTMENT OF ENVIRONMENTAL CONSERVATION, UNIVERSITY OF MASSACHUSETTS AMHERST, 160 HOLDSWORTH WAY, AMHERST, 01003-9285, MA, UNITED STATES; DEPARTMENT OF BIOLOGY, UNIVERSITY OF WATERLOO, 200 UNIVERSITY AVENUE WEST, WATERLOO, N2L 3G1, ON, CANADA; SCHOOL OF…	WE USED STABLE ISOTOPE ANALYSIS TO EXAMINE ONTOGENETIC PATTERNS IN THE RESOURCE USE DYNAMICS OF BONEFISH (ALBULA VULPES) COLLECTED FROM TWO LOCATIONS (BANKS AND ATLANTIC) WITHIN THE COASTAL WATERS OF ELEUTHERA, THE BAHAMAS. A MARKED SHIFT IN Δ 13 C SIGNATURES BETWEEN LEPTOCEPHALI AND JUVENILES REFLECTED A RAPID CHANGE IN RESOURCE USE, LIKELY FROM PELAGIC TO ALTERNATE NERITIC SOURCES OF PRIMARY PR…	ALBULA VULPES; BONEFISH; ONTOGENETIC SHIFTS; STABLE ISOTOPE ANALYSIS
VIANA IG;SIRIWARDANE-DE ZOYSA R;WILLETTE DA;GILLIS LG	EXPLORING HOW NON-NATIVE SEAGRASS SPECIES COULD PROVIDE ESSENTIAL ECOSYSTEMS SERVICES: A PERSPECTIVE ON THE HIGHLY INVASIVE SEAGRASS HALOPHILA STIPULACEA IN THE CARIBBEAN SEA	2019	BIOLOGICAL INVASIONS	10.1007/s10530-019-01924-y	LEIBNIZ CENTRE FOR TROPICAL MARINE RESEARCH GMBH, BREMEN, GERMANY; CIIMAR - INTERDISCIPLINARY CENTRE OF MARINE AND ENVIRONMENTAL RESEARCH, UNIVERSITY OF PORTO, TERMINAL DE CRUZEIROS DO PORTO DE LEIXÕES, MATOSINHOS, PORTUGAL; DEPARTMENT OF ECOLOGY AND ANIMAL BIOLOGY, UNIVERSITY OF VIGO, VIGO, GALICIA, 36310, SPAIN; BIOLOGY DEPARTMENT, LOYOLA MARYMOUNT UNIVERSITY, LOS ANGELES, 90045, CA, UNITED STA…	THE LOSS OF BIODIVERSITY BY THE REPLACEMENT OF INVASIVE SPECIES COULD LEAD TO THE LOSS OF FUNCTIONAL TRAITS THAT MAINTAIN CERTAIN ECOSYSTEM SERVICES (ES). THE ES METHOD PROVIDES A CONCEPTUAL FRAMEWORK TO VALUE CHANGES OF FUNCTIONAL TRAITS RELATED TO THIS LOSS OF BIODIVERSITY. THE CARIBBEAN SEA OFFERS A MULTIFACETED SEASCAPE TO EVALUATE THIS APPROACH AS NATIVE SEAGRASS SPECIES (THALASSIA TESTUDINU…	CARIBBEAN SEA; FACILITATIVE INTERACTIONS; FUNCTIONAL TRAITS; HALOPHILA STIPULACEA; PIONEER SPECIES
BELATTMANIA Z;CHAOUTI A;REANI A;ENGELEN AH;MACHADO M;SERRÃO EA;SABOUR B	THE INTRODUCTION OF SARGASSUM MUTICUM MODIFIES EPIFAUNAL PATTERNS IN A MOROCCAN SEAGRASS MEADOW	2018	MARINE ECOLOGY	10.1111/maec.12507	DEPARTMENT OF BIOLOGY, FACULTY OF SCIENCES, CHOUAIB DOUKKALI UNIVERSITY, EL JADIDA, MOROCCO; CCMAR - CENTRE OF MARINE SCIENCES, UNIVERSITY OF ALGARVE, GAMBELAS, FARO, PORTUGAL	MARINE MACROPHYTES SUSTAIN VALUABLE EPIPHYTIC BIODIVERSITY. NONINDIGENOUS MACROALGAE MAY INDUCE CHANGES IN COMPOSITION AND STRUCTURE OF EPIFAUNAL ASSEMBLAGES AND THEREFORE SUPPORT DIFFERENT ASSEMBLAGES FROM THOSE ASSOCIATED WITH NATIVE SPECIES. IN THIS STUDY, DIFFERENCES IN FAUNAL COMMUNITY STRUCTURE BETWEEN THE INTRODUCED FUCOID SARGASSUM MUTICUM AND THE NATIVE SEAGRASS CYMODOCEA NODOSA WERE TES…	ASSEMBLAGE STRUCTURE; ATLANTIC COAST; CYMODOCEA NODOSA; EPIFAUNA; MOROCCO; SARGASSUM MUTICUM
PAUL M;DE LOS SANTOS CB	VARIATION IN FLEXURAL, MORPHOLOGICAL, AND BIOCHEMICAL LEAF PROPERTIES OF EELGRASS (ZOSTERA MARINA) ALONG THE EUROPEAN ATLANTIC CLIMATE REGIONS	2019	MARINE BIOLOGY	10.1007/s00227-019-3577-2	LANDSCAPE ECOLOGY AND ENVIRONMENTAL SYSTEMS ANALYSIS, INSTITUTE OF GEOECOLOGY, TECHNISCHE UNIVERSITÄT BRAUNSCHWEIG, LANGER KAMP 19C, BRUNSWICK, 38106, GERMANY; CENTRE OF MARINE SCIENCES OF ALGARVE, UNIVERSITY OF ALGARVE, GAMBELAS, FARO, 8005-139, PORTUGAL; LUDWIG-FRANZIUS-INSTITUT, LEIBNIZ UNIVERSITÄT HANNOVER, NIENBURGER STR. 4, HANNOVER, 30167, GERMANY	SEAGRASSES NEED TO WITHSTAND HYDRODYNAMIC FORCES; THEREFORE, MECHANICAL PROPERTIES SUCH AS FLEXIBILITY OR BREAKING RESISTANCE ARE BENEFICIAL FOR SURVIVAL. THE CO-VARIATION OF LEAF BREAKING PROPERTIES WITH BIOCHEMICAL TRAITS IN SEAGRASSES HAS BEEN DOCUMENTED, BUT IT IS UNKNOWN IF THE SAME PATTERNS APPLY TO LEAF FLEXURAL PROPERTIES. TO INTERPRET CHANGES IN THE ECOLOGICAL FUNCTION OF SEAGRASS ECOSYS…
MCIVER R;CULLAIN N;SCHMIDT AL;LOTZE HK	LINKING EUTROPHICATION INDICATORS IN EELGRASS HABITATS TO NITROGEN LOADING AND MITIGATING SITE CHARACTERISTICS IN EASTERN NEW BRUNSWICK, CANADA	2019	MARINE ENVIRONMENTAL RESEARCH	10.1016/j.marenvres.2018.11.013	DEPARTMENT OF BIOLOGY, DALHOUSIE UNIVERSITY, 1355 OXFORD STREET, P.O. BOX 15000, HALIFAX, B3H 4R2, NOVA SCOTIA, CANADA; MARINE ACTION RESEARCH, ZAVORA MARINE LAB, BREAK BEACH ROAD, ZAVORA, MOZAMBIQUE	NITROGEN LOADING HAS BEEN LINKED TO EUTROPHICATION AND SEAGRASS BED DECLINES WORLDWIDE, YET EARLY WARNING SIGNS AND POTENTIAL MITIGATING FACTORS ARE OFTEN LESS CLEAR. OUR OBJECTIVE WAS TO USE PUBLISHED NITROGEN LOADING MODEL RESULTS TOGETHER WITH EELGRASS HABITAT SURVEYS FROM 7 BAYS IN ATLANTIC CANADA TO ASSESS LINKAGES BETWEEN NITROGEN LOADING, TIDAL FLUSHING AND BIVALVE AQUACULTURE ON OBSERVED …	BIVALVE AQUACULTURE; EUTROPHICATION SYMPTOMS; MULTIVARIATE ANALYSIS; NITROGEN LOADING MODEL; NUTRIENT ENRICHMENT; RESIDENCE TIME; SEAGRASS BEDS; TIDAL FLUSHING
DURAKO MJ;HOWARTH JF	LEAF SPECTRAL REFLECTANCE SHOWS THALASSIA TESTUDINUM SEEDLINGS MORE SENSITIVE TO HYPERSALINITY THAN HYPOSALINITY	2017	FRONTIERS IN PLANT SCIENCE	10.3389/fpls.2017.01127	DEPARTMENT OF BIOLOGY AND MARINE BIOLOGY, CENTER FOR MARINE SCIENCE, THE UNIVERSITY OF NORTH CAROLINA WILMINGTON, WILMINGTON, NC, UNITED STATES	THALASSIA TESTUDINUM (TURTLE GRASS) IS THE DOMINANT AND CLIMAX-SUCCESSIONAL SEAGRASS SPECIES IN THE SUBTROPICAL/TROPICAL ATLANTIC AND CARIBBEAN REGION. TWO DIE-OFFS OF T. TESTUDINUM IN FLORIDA BAY, UNITED STATES HAVE RAISED CONCERNS REGARDING THE RESILIENCE OF THIS SPECIES TO ENVIRONMENTAL DISTURBANCES. SEEDLINGS ARE IMPORTANT IN RECOVERY OF T. TESTUDINUM, FOLLOWING DISTURBANCE EVENTS. LEAF SPECT…	SALINITY; SEEDLINGS; SPECTRAL REFLECTANCE; STRESS; THALASSIA TESTUDINUM
DARNELL KM;CARRUTHERS TJB;BIBER P;GEORGIOU IY;MICHOT TC;BOUSTANY RG	SPATIAL AND TEMPORAL PATTERNS IN THALASSIA TESTUDINUM LEAF TISSUE NUTRIENTS AT THE CHANDELEUR ISLANDS, LOUISIANA, USA	2017	ESTUARIES AND COASTS	10.1007/s12237-017-0229-y	THE WATER INSTITUTE OF THE GULF, ONE AMERICAN PLACE, 301 N. MAIN STREET, SUITE 2000, BATON ROUGE, 70825, LA, UNITED STATES; DIVISION OF COASTAL SCIENCES, THE UNIVERSITY OF SOUTHERN MISSISSIPPI, 703 E. BEACH DRIVE, OCEAN SPRINGS, 39564, MS, UNITED STATES; DEPARTMENT OF EARTH AND ENVIRONMENTAL SCIENCES, UNIVERSITY OF NEW ORLEANS, 2000 LAKESHORE DRIVE, NEW ORLEANS, 70148, LA, UNITED STATES; INSTITUT…	SEAGRASSES ARE SUBMERGED MARINE PLANTS THAT ARE ANCHORED TO THE SUBSTRATE AND ARE THEREFORE LIMITED TO ASSIMILATING NUTRIENTS FROM THE SURROUNDING WATER COLUMN OR SEDIMENT, OR BY TRANSLOCATING NUTRIENTS FROM ADJACENT SHOOTS THROUGH THE BELOWGROUND RHIZOME. AS A RESULT, SEAGRASSES HAVE BEEN USED AS RELIABLE ECOSYSTEM INDICATORS OF SURROUNDING NUTRIENT CONDITIONS. THE CHANDELEUR ISLANDS ARE A CHAIN…	CHANDELEUR ISLANDS; LOUISIANA; NITROGEN; PHOSPHORUS; SEAGRASS
TUYA F;VILA F;BERGASA O;ZARRANZ M;ESPINO F;ROBAINA RR	ARTIFICIAL SEAGRASS LEAVES SHIELD TRANSPLANTED SEAGRASS SEEDLINGS AND INCREASE THEIR SURVIVORSHIP	2017	AQUATIC BOTANY	10.1016/j.aquabot.2016.09.001	INSTITUTO UNIVERSITARIO ECOAQUA, GRUPO EN BIODIVERSIDAD Y CONSERVACIÓN, UNIVERSIDAD DE LAS PALMAS DE GRAN CANARIA, CANARY ISLANDS, LAS PALMAS, 35017, SPAIN; ELITTORAL, PARQUE CIENTÍFICO-TECNOLÓGICO DE TAFIRA, UNIVERSIDAD DE LAS PALMAS DE GRAN CANARIA, CANARY ISLANDS, LAS PALMAS, 35017, SPAIN; DEPARTAMENTO DE BIOLOGÍA, UNIVERSIDAD DE LAS PALMAS DE GRAN CANARIA, CANARY ISLANDS, LAS PALMAS, 35017, S…	SEAGRASS MEADOWS PROVIDE IMPORTANT ECOSYSTEM FUNCTIONS AND SERVICES. THE PROGRESSIVE GLOBAL DETERIORATION OF SEAGRASS MEADOWS REQUIRES MANAGEMENT STRATEGIES TO STOP AND RECOVER SEAGRASS LOSSES. SEAGRASS RESTORATION CAN BE PROMOTED USING SEAGRASS SEEDLINGS GERMINATED IN VITRO, BUT EARLY MORTALITY OF SEEDLINGS IS A SEVERE BOTTLENECK FOR SUCCESSFUL RESTORATION PROGRAMS. IN THIS STUDY, WE TESTED A TE…	ARTIFICIAL LEAVES; ATLANTIC OCEAN; FACILITATION; HERBIVORY; MARINE PLANTS; RECOVERY; RESTORATION
CHEFAOUI RM;SERRÃO EA	ACCOUNTING FOR UNCERTAINTY IN PREDICTIONS OF A MARINE SPECIES: INTEGRATING POPULATION GENETICS TO VERIFY PAST DISTRIBUTIONS	2017	ECOLOGICAL MODELLING	10.1016/j.ecolmodel.2017.06.006	CENTRO DE CIÊNCIAS DO MAR (CCMAR), CIMAR LABORATORIO ASSOCIADO, UNIVERSIDADE DO ALGARVE, CAMPUS DE GAMBELAS, FARO, 8005-139, PORTUGAL	WE DEVELOP A NEW PERSPECTIVE ON THE UNCERTAINTIES AFFECTING THE PREDICTIONS OF COASTAL SPECIES DISTRIBUTIONS USING PATTERNS OF GENETIC DIVERSITY TO ASSESS THE CONGRUENCE OF HINDCASTED DISTRIBUTION MODELS. WE MODEL THE NICHE OF THE SUBTIDAL SEAGRASS CYMODOCEA NODOSA, FOR WHICH PREVIOUS PHYLOGEOGRAPHIC FINDINGS ARE USED TO CONTRAST HYPOTHESES FOR THE LAST GLACIAL MAXIMUM (LGM) IN THE MEDITERRANEAN …	ECOLOGICAL NICHE MODELLING; GENETIC DIVERSITY; LAST GLACIAL MAXIMUM; OCEAN GENERAL CIRCULATION MODELS; SAMPLING BIAS; THRESHOLD
FERNANDES A;BONDIOLI ACV;SOLÉ M;SCHIAVETTI A	SEASONAL VARIATION IN THE BEHAVIOR OF SEA TURTLES AT A BRAZILIAN FORAGING AREA	2017	CHELONIAN CONSERVATION AND BIOLOGY	10.2744/CCB-1200.1	GRADUATE PROGRAM IN ECOLOGY AND BIODIVERSITY CONSERVATION, STATE UNIVERSITY OF SANTA CRUZ, DEPARTMENT OF BIOLOGICAL SCIENCES, RODOVIA JORGE AMADO, KM 16, ILHEÚS, BAHIA, 45662-900, BRAZIL; FISHING INSTITUTE-APTA-SAA/SP, CANANEÍA SP, 11990-000, BRAZIL; DEPARTMENT OF BIOLOGICAL SCIENCES, STATE UNIVERSITY OF SANTA CRUZ, RODOVIA JORGE AMADO, KM 16, ILHEÚS, BAHIA, 45662-900, BRAZIL; DEPARTMENT OF AGRAR…	THIS STUDY WAS CONDUCTED IN SAÕ SEBASTIAÕ CHANNEL, ALONG THE SOUTHERN BRAZIL PLATFORM, AND DESCRIBES THE OCCURRENCE OF 3 SPECIES OF SEA TURTLES IN THE AREA, THEIR MAIN BEHAVIORAL PATTERNS, AND THE ANTHROPOGENIC-RELATED THREATS. GREEN TURTLES (CHELONIA MYDAS) SHOWED A PREFERENCE FOR A SITE COVERED BY HALODULE SPP. SEAGRASS AND HAWKSBILL TURTLES (ERETMOCHELYS IMBRICATA) SHOWED A PREFERENCE FOR A SH…	ATLANTIC OCEAN; BEHAVIOR; CHELONIIDAE; FORAGING AREA; RESIDENCE; SEA TURTLES
WELICKY RL;DEMOPOULOS AWJ;SIKKEL PC	HOST-DEPENDENT DIFFERENCES IN RESOURCE USE ASSOCIATED WITH ANILOCRA SPP. PARASITISM IN TWO CORAL REEF FISHES, AS REVEALED BY STABLE CARBON AND NITROGEN ISOTOPE ANALYSES	2017	MARINE ECOLOGY	10.1111/maec.12413	DEPARTMENT OF BIOLOGICAL SCIENCES AND ENVIRONMENTAL SCIENCES PROGRAM, ARKANSAS STATE UNIVERSITY, STATE UNIVERSITY, AR, UNITED STATES; UNIT FOR ENVIRONMENTAL SCIENCES AND MANAGEMENT, NORTH-WEST UNIVERSITY, POTCHEFSTROOM, SOUTH AFRICA; US GEOLOGICAL SURVEY, WETLAND AND AQUATIC RESEARCH CENTER, GAINESVILLE, FL, UNITED STATES	THE ROLE OF PARASITES IN TROPHIC ECOLOGY IS POORLY UNDERSTOOD IN MARINE ECOSYSTEMS. STABLE ISOTOPE ANALYSES (SIA) HAVE BEEN WIDELY USED IN STUDIES OF TROPHIC ECOLOGY, BUT HAVE RARELY BEEN APPLIED TO STUDY THE ROLE OF PARASITES. CONSIDERING THAT SOME PARASITES ARE ASSOCIATED WITH ALTERED HOST FORAGING PATTERNS, SIA CAN HELP ELUCIDATE WHETHER PARASITISM INFLUENCES HOST TROPHIC INTERACTIONS. FRENCH …	BROWN; CHROMIS; CYMOTHOID ISOPODS; FRENCH GRUNT; HAEMULIDAE; POMACENTRIDAE; TROPHIC INTERACTIONS
ELSO MZ;MANENT P;LUQUE A;RAMDANI M;ROBAINA RR	GENETIC DESCRIPTION AND REMOTE SENSING TECHNIQUES AS MANAGEMENT TOOLS FOR ZOSTERA NOLTII SEAGRASS POPULATIONS ALONG THE ATLANTIC MOROCCAN COAST	2017	JOURNAL OF COASTAL RESEARCH	10.2112/JCOASTRES-D-15-00111.1	INSTITUTO UNIVERSITARIO DE ESTUDIOS AMBIENTALES Y RECURSOS NATURALES, UNIVERSIDAD DE LAS PALMAS DE GRAN CANARIA, CANARY ISLANDS, 35001, SPAIN; MOHAMMED V UNIVERSITY IN RABAT, RABAT, 10106, MOROCCO	GENETIC DESCRIPTION AND REMOTE SENSING TECHNIQUES AS MANAGEMENT TOOLS FOR ZOSTERA NOLTII SEAGRASS POPULATIONS ALONG THE ATLANTIC MOROCCAN COAST. SEAGRASS MEADOWS PROVIDE AN ESSENTIAL ECOLOGICAL SERVICE IN COASTAL ECOSYSTEMS WORLDWIDE, ALTHOUGH THEY ARE SENSITIVE TO MANY HUMAN FACTORS, AS A SERIOUS GLOBAL REGRESSION HAS BEEN DOCUMENTED. DURING SAMPLING ALONG THE ATLANTIC MOROCCAN COAST, FIVE COAST…	CONSERVATION; MARINE PLANTS; MICROSATELLITE; SATELLITE IMAGES
WINSHIP KA;POELMA B;KUCZAJ SA;ESKELINEN HC	BEHAVIORAL ASYMMETRIES OF PECTORAL FIN USE DURING SOCIAL INTERACTIONS OF BOTTLENOSE DOLPHINS (TURSIOPS TRUNCATUS)	2017	INTERNATIONAL JOURNAL OF COMPARATIVE PSYCHOLOGY		DOLPHINS PLUS, KEY LARGO, FL, UNITED STATES; THE UNIVERSITY OF SOUTHERN MISSISSIPPI, HATTIESBURG, MS, UNITED STATES; ROSENSTIEL SCHOOL OF MARINE AND ATMOSPHERIC SCIENCE, MIAMI, FL, UNITED STATES	THE PREFERENCE FOR UTILIZING CERTAIN APPENDAGES (HANDEDNESS) HAS BEEN EXPLORED IN A VARIETY OF VERTEBRATE SPECIES. SIMILAR TO PRIMATES, DOLPHINS POSSESS HEMISPHERES THAT ALLOW AN INDIVIDUAL TO PRESENT BEHAVIORALLY DOMINANT FEATURES AND APPENDAGES (I.E., PECTORAL FINS) THAT ARE UTILIZED BOTH AS SOCIAL FACILITATORS, AS WELL AS MEANS TO INTERACT WITH OBJECTS. THUS, THE POSSIBILITY OF HANDEDNESS IN A…
AGUILAR-TRUJILLO AC;OKOLODKOV YB;HERRERA-SILVEIRA JA;MERINO-VIRGILIO FDC;GALICIA-GARCÍA C	TAXOCOENOSIS OF EPIBENTHIC DINOFLAGELLATES IN THE COASTAL WATERS OF THE NORTHERN YUCATAN PENINSULA BEFORE AND AFTER THE HARMFUL ALGAL BLOOM EVENT IN 2011–2012	2017	MARINE POLLUTION BULLETIN	10.1016/j.marpolbul.2017.02.074	CENTRO DE INVESTIGACIÓN Y ESTUDIOS AVANZADOS – INSTITUTO POLITÉCNICO NACIONAL, UNIDAD MÉRIDA, DEPARTAMENTO DE RECURSOS DEL MAR, LABORATORIO DE PRODUCCIÓN PRIMARIA, CARRETERA ANTIGUA A PROGRESO KM 6, COL. GONZALO DE GUERRERO, MÉRIDA, 97310, YUCATÁN, MEXICO; INSTITUTO DE CIENCIAS MARINAS Y PESQUERÍAS, UNIVERSIDAD VERACRUZANA, LABORATORIO DE BOTÁNICA MARINA Y PLANCTOLOGÍA, CALLE HIDALGO NO. 617, COL…	EUTROPHICATION CAUSES THE MAJOR IMPACT IN THE COASTAL WATERS OF THE STATE OF YUCATAN. IN GENERAL, LOSS OF WATER QUALITY AND BIOLOGICAL COMMUNITIES AND MASSIVE DEVELOPMENT OF TOXIC MICROORGANISMS ARE SOME OF THE CONSEQUENCES OF THIS PHENOMENON. TO REVEAL CHANGES IN SPECIES COMPOSITION AND CELL ABUNDANCE OF THE TAXOCOENOSIS OF EPIBENTHIC DINOFLAGELLATES BEFORE AND AFTER A HARMFUL ALGAL BLOOM EVENT …	EPIBENTHIC DINOFLAGELLATES; EUTROPHICATION; GULF OF MEXICO; HARMFUL ALGAL BLOOMS; MICROALGAE; MICROPHYTOBENTHOS
URIBE JE;WILLIAMS ST;TEMPLADO J;BUGE B;ZARDOYA R	PHYLOGENETIC RELATIONSHIPS OF MEDITERRANEAN AND NORTH-EAST ATLANTIC CANTHARIDINAE AND NOTES ON STOMATELLINAE (VETIGASTROPODA: TROCHIDAE)	2017	MOLECULAR PHYLOGENETICS AND EVOLUTION	10.1016/j.ympev.2016.10.009	MUSEO NACIONAL DE CIENCIAS NATURALES (MNCN-CSIC), JOSÉ GUTIÉRREZ ABASCAL 2, MADRID, 28006, SPAIN; DEPARTMENT OF LIFE SCIENCES, NATURAL HISTORY MUSEUM, CROMWELL RD, LONDON, SW7 5BD, UNITED KINGDOM; MUSÉUM NATIONAL D'HISTOIRE NATURELLE, DIRECTION DES COLLECTIONS, 55, RUE DE BUFFON, PARIS, 75005, FRANCE	THE SUBFAMILY CANTHARIDINAE GRAY, 1857 (TROCHOIDEA: TROCHIDAE) INCLUDES 23 RECOGNIZED GENERA AND OVER 200 KNOWN LIVING SPECIES. THESE MARINE TOP SHELL SNAILS ARE MICROPHAGOUS GRAZERS THAT GENERALLY LIVE IN SHALLOW ROCKY SHORES AND IN MACROALGAE AND SEAGRASS BEDS OF SUB-TROPICAL AND TEMPERATE WATERS FROM THE CENTRAL AND WESTERN INDO-PACIFIC BIOGEOGRAPHIC REGIONS TO THE MEDITERRANEAN SEA AND THE EA…	CANTHARIDINAE; MITOCHONDRIAL DNA; MOLECULAR PHYLOGENY; NUCLEAR GENES; STOMATELLINAE; TETHYS
NAGELKERKEN I;HUEBERT KB;SERAFY JE;GROL MGG;DORENBOSCH M;BRADSHAW CJA	HIGHLY LOCALIZED REPLENISHMENT OF CORAL REEF FISH POPULATIONS NEAR NURSERY HABITATS	2017	MARINE ECOLOGY PROGRESS SERIES	10.3354/meps12062	SCHOOL OF BIOLOGICAL SCIENCES, ENVIRONMENT INSTITUTE, UNIVERSITY OF ADELAIDE, ADELAIDE, 5005, SA, AUSTRALIA; DEPARTMENT OF ANIMAL ECOLOGY AND ECOPHYSIOLOGY, INSTITUTE FOR WATER AND WETLAND RESEARCH, RADBOUD UNIVERSITY NIJMEGEN, GL NIJMEGEN, 6500, NETHERLANDS; NOAA/NMFS/SEFSC, 75 VIRGINIA BEACH DRIVE, MIAMI, 33149, FL, UNITED STATES; HORN POINT LABORATORY, UNIVERSITY OF MARYLAND CENTER FOR ENVIRON…	CONNECTIVITY IS ESSENTIAL FOR ECOSYSTEM FUNCTIONING, AND IN PARTICULAR FOR THE POPULATION DYNAMICS OF SPECIES THAT USE DIFFERENT HABITATS DURING CONSECUTIVE LIFE STAGES. MANGROVE AND SEAGRASS HABITATS SERVE TO REPLENISH POPULATIONS OF A RANGE OF SPECIES THAT LIVE ON CORAL REEFS, BUT WE KNOW LITTLE ABOUT THE FATE OF THESE EARLY STAGES AND THE SPATIAL SCALE AT WHICH ADULT POPULATIONS BENEFIT FROM T…	CARIBBEAN; DISPERSAL; MANGROVES; NURSERY FUNCTION; POPULATION REPLENISHMENT; SEAGRASS
HITCHCOCK JK;COURTENAY SC;COFFIN MRS;PATER CC;VAN DEN HEUVEL MR	EELGRASS BED STRUCTURE, LEAF NUTRIENT, AND LEAF ISOTOPE RESPONSES TO NATURAL AND ANTHROPOGENIC GRADIENTS IN ESTUARIES OF THE SOUTHERN GULF OF ST. LAWRENCE, CANADA	2017	ESTUARIES AND COASTS	10.1007/s12237-017-0243-0	CANADIAN RIVERS INSTITUTE, DEPARTMENT OF BIOLOGY, UNIVERSITY OF PRINCE EDWARD ISLAND, CHARLOTTETOWN, C0A 1C0, PE, CANADA; CANADIAN RIVERS INSTITUTE AND CANADIAN WATER NETWORK, SCHOOL OF ENVIRONMENT AND RESOURCE SUSTAINABILITY, UNIVERSITY OF WATERLOO, WATERLOO, ON, CANADA	SEAGRASSES ARE DECLINING GLOBALLY; UNDERSTANDING AND MONITORING THESE TRENDS FORMS AN IMPORTANT BASIS FOR MANAGEMENT PRACTICES. THIS STUDY EXAMINED EELGRASS (ZOSTERA MARINA) STRUCTURAL AND ISOTOPIC INDICATORS AS A MEANS OF CHARACTERIZING STRESS FROM THE IMPACTS OF AGRICULTURAL LAND USE IN FOUR ESTUARIES IN THE SOUTHERN GULF OF ST. LAWRENCE, CANADA. THESE ESTUARIES RANGED FROM 5 TO 62% AGRICULTURA…	AGRICULTURE; BIOMASS; EELGRASS; ESTUARY; ISOTOPE; NUTRIENT
ARIAS A;NÚÑEZ J;PAXTON H	ONUPHID POLYCHAETES ASSOCIATED WITH THE CYMODOCEA NODOSA MEADOWS OF LA GOMERA (CANARY ISLANDS, NW AFRICA) - NEW SPECIES AND NEW RECORDS FROM THE EASTERN NORTH ATLANTIC	2017	JOURNAL OF THE MARINE BIOLOGICAL ASSOCIATION OF THE UNITED KINGDOM	10.1017/S0025315417000194	DEPARTAMENTO DE BIOLOGÍA DE ORGANISMOS Y SISTEMAS (ZOOLOGÍA), UNIVERSIDAD DE OVIEDO, OVIEDO, 33071, SPAIN; DEPARTAMENTO DE BIOLOGÍA ANIMAL, EDAFOLOGÍA Y GEOLOGÍA, UNIVERSIDAD DE LA LAGUNA, LA LAGUNA, 38200, SPAIN; DEPARTMENT OF BIOLOGICAL SCIENCES, MACQUARIE UNIVERSITY, SYDNEY, 2109, NSW, AUSTRALIA; AUSTRALIAN MUSEUM RESEARCH INSTITUTE, 6 COLLEGE STREET, SYDNEY, 2010, NSW, AUSTRALIA	THIS STUDY RECOGNIZES SIX SPECIES OF ONUPHID POLYCHAETES ASSOCIATED WITH THE CYMODOCEA NODOSA MEADOWS OF THE CANARY ISLANDS. OF THESE, THREE SPECIES OF THE GENUS APONUPHIS, A. BILINEATA, A. BREMENTI AND A. ORNATA HAVE BEEN PREVIOUSLY REPORTED FROM THE EASTERN NORTH ATLANTIC, WHILST A. WILLSIEI WAS ONLY KNOWN FROM THE WESTERN MEDITERRANEAN SEA. WE DESCRIBE TWO NEW SPECIES: ONUPHIS ERICI SP. NOV. A…	BIODIVERSITY; EUNICIDA; KINBERGONUPHIS; LATERAL ORGAN; ONTOGENETIC CHANGES; ONUPHIS; POLYCHAETES; SEAGRASS
SEPÚLVEDA-LOZADA A;SAINT-PAUL U;MENDOZA-CARRANZA M;WOLFF M;YÁÑEZ-ARANCIBIA A	FLOOD PULSE INDUCED CHANGES IN ISOTOPIC NICHE AND RESOURCE UTILIZATION OF CONSUMERS IN A MEXICAN FLOODPLAIN SYSTEM	2017	AQUATIC SCIENCES	10.1007/s00027-017-0520-9	LEIBNIZ CENTRE FOR TROPICAL MARINE RESEARCH (ZMT), FAHRENHEITSTRAßE 6, BREMEN, 28359, GERMANY; EL COLEGIO DE LA FRONTERA SUR, ECOSUR UNIDAD VILLAHERMOSA, DEPARTAMENTO DE CIENCIAS DE LA SUSTENTABILIDAD-MANEJO SUSTENTABLE DE CUENCAS Y ZONAS COSTERAS, CARR. REFORMA KM. 15.5 S/N, RA. GUINEO 2A. SECCIÓN, VILLAHERMOSA, 86280, TAB, MEXICO; INSTITUTO DE ECOLOGÍA A. C. INECOL (CONACYT), RED AMBIENTE Y SUS…	TROPICAL COASTAL ECOSYSTEMS OF THE SOUTHERN GULF OF MEXICO INCLUDING MARSHES, MANGROVES AND SEAGRASSES OF CENTLA WETLANDS AND TERMINOS LAGOON (GRIJALVA-USUMACINTA DELTA) ARE KNOWN TO HOST A HIGH DIVERSITY OF AQUATIC CONSUMERS. NEVERTHELESS, THE LIMITED RESEARCH FOCUSING ON THE ENERGY FLUXES THAT SUSTAIN CONSUMERS HAS AS YET NEITHER CONSIDERED THE STRONG SEASONALITY OF THESE SYSTEMS, NOR THE LINKA…	CENTLA WETLANDS; ISOTOPIC NICHE BREADTH; MEXICO; RESOURCE USE; SEASONALITY; TERMINOS LAGOON
FLOOR JR;VAN KOPPEN CSAK;VAN TATENHOVE JPM	SCIENCE, UNCERTAINTY AND CHANGING STORYLINES IN NATURE RESTORATION: THE CASE OF SEAGRASS RESTORATION IN THE DUTCH WADDEN SEA	2018	OCEAN AND COASTAL MANAGEMENT	10.1016/j.ocecoaman.2018.02.016	ENVIRONMENTAL POLICY GROUP, WAGENINGEN UNIVERSITY, WAGENINGEN, NETHERLANDS; FACULTY OF MANAGEMENT, SCIENCE AND TECHNOLOGY, OPEN UNIVERSITEIT, HEERLEN, NETHERLANDS; DEPARTMENT OF PLANNING, INNOVATIVE FISHERIES MANAGEMENT, AALBORG UNIVERSITY, AALBORG, DENMARK	MARINE AREAS HAVE BEEN HEAVILY AFFECTED BY HUMAN ACTIVITIES, RESULTING IN CURRENT ATTEMPTS TO BOTH CONSERVE AND RESTORE NATURE. IN DECISIONS ABOUT NATURE RESTORATION, ECOLOGICAL KNOWLEDGE PLAYS A CRUCIAL ROLE AND IS CLOSELY LINKED TO NATURE PREFERENCES AND POLITICAL VIEWS. IN THIS STUDY, THE EMPIRICAL CASE OF SEAGRASS (ZOSTERA MARINA) RESTORATION IN THE DUTCH WADDEN SEA (1989–2017) IS ANALYSED. T…	ACTION-RESEARCH DILEMMA; NATURE RESTORATION; SEAGRASS; STORYLINES; UNCERTAINTIES; WADDEN SEA
SINGER A;MILLAT G;STANEVA J;KRÖNCKE I	MODELLING BENTHIC MACROFAUNA AND SEAGRASS DISTRIBUTION PATTERNS IN A NORTH SEA TIDAL BASIN IN RESPONSE TO 2050 CLIMATIC AND ENVIRONMENTAL SCENARIOS	2017	ESTUARINE, COASTAL AND SHELF SCIENCE	10.1016/j.ecss.2017.02.003	SENCKENBERG AM MEER, DEPT. FOR MARINE RESEARCH, SÜDSTRAND 40, WILHELMSHAVEN, 26382, GERMANY; UNIVERSITY OF BREMEN, INTERCOAST RESEARCH TRAINING GROUP, LEOBENER STRASSE, BREMEN, 26359, GERMANY; NATIONAL PARK ADMINISTRATION WADDEN SEA LOWER SAXONY (NLPV), VIRCHOWSTRAßE 1, WILHELMSHAVEN, 26382, GERMANY; HELMHOLTZ-CENTRE GEESTHACHT (HZG), MAX-PLANCK-STRAßE 1, GEESTHACHT, 21502, GERMANY; INSTITUTE FOR…	SMALL-SCALE SPATIAL DISTRIBUTION PATTERNS OF SEVEN MACROFAUNA SPECIES, SEAGRASS BEDS AND MIXED MUSSEL/OYSTER REEFS WERE MODELLED FOR THE JADE BAY (NORTH SEA, GERMANY) IN RESPONSE TO CLIMATIC AND ENVIRONMENTAL SCENARIOS (REPRESENTING 2050). FOR THE SPECIES DISTRIBUTION MODELS FOUR PRESENCE-ABSENCE MODELLING METHODS WERE MERGED WITHIN THE ENSEMBLE FORECASTING PLATFORM ‘BIOMOD2’. THE PRESENT SPATIAL…	BENTHIC MACROFAUNA DISTRIBUTION SHIFTS; BIOINVASION; ENSEMBLE MODELLING; SEA-LEVEL RISE; SEAGRASS RECOVERY; WATER TEMPERATURE INCREASE
GARCIA AM;CLAUDINO MC;MONT'ALVERNE R;PEREYRA PER;COPERTINO M;VIEIRA JP	TEMPORAL VARIABILITY IN ASSIMILATION OF BASAL FOOD SOURCES BY AN OMNIVOROUS FISH AT PATOS LAGOON ESTUARY REVEALED BY STABLE ISOTOPES (2010–2014)	2017	MARINE BIOLOGY RESEARCH	10.1080/17451000.2016.1206939	OCEANOGRAPHY INSTITUTE, RIO GRANDE FEDERAL UNIVERSITY, RIO GRANDE, BRAZIL	ESTUARINE SYSTEMS ARE CHARACTERIZED BY COMPLEX PHYSICOCHEMICAL AND HYDROLOGICAL CHANGES OCCURRING ACROSS MULTIPLE SCALES, WHICH DETERMINE SPATIOTEMPORAL VARIATION IN DISTRIBUTION AND ABUNDANCE OF CONSUMERS AND THEIR RESOURCES. HOWEVER, LITTLE IS KNOWN ABOUT THE EFFECTS OF THESE BIOPHYSICAL INTERACTIONS ON THE INTERANNUAL DYNAMICS OF ESTUARINE FOOD WEBS. IN THIS WORK, A FIVE-YEAR STABLE ISOTOPE DA…	BENTHIC AND PELAGIC PATHWAYS; FOOD WEB; ISOTOPE MIXING MODELS; MACROALGAE; SEAGRASS; TROPHIC LINKS
TREVATHAN-TACKETT SM;WESSEL C;CEBRIÁN J;RALPH PJ;MASQUÉ P;MACREADIE PI	EFFECTS OF SMALL-SCALE, SHADING-INDUCED SEAGRASS LOSS ON BLUE CARBON STORAGE: IMPLICATIONS FOR MANAGEMENT OF DEGRADED SEAGRASS ECOSYSTEMS	2018	JOURNAL OF APPLIED ECOLOGY	10.1111/1365-2664.13081	CLIMATE CHANGE CLUSTER, UNIVERSITY OF TECHNOLOGY SYDNEY, ULTIMO, NSW, AUSTRALIA; CENTRE FOR INTEGRATIVE ECOLOGY, SCHOOL OF LIFE AND ENVIRONMENTAL SCIENCES, DEAKIN UNIVERSITY, BURWOOD, VIC, AUSTRALIA; DAUPHIN ISLAND SEA LABORATORY, DAUPHIN ISLAND, AL, UNITED STATES; DEPARTMENT OF MARINE SCIENCES, UNIVERSITY OF SOUTH ALABAMA, MOBILE, AL, UNITED STATES; SCHOOL OF SCIENCE, EDITH COWAN UNIVERSITY, JOO…	SEAGRASS MEADOWS ARE IMPORTANT GLOBAL BLUE CARBON SINKS. DESPITE A 30% LOSS OF SEAGRASSES GLOBALLY DURING THE LAST CENTURY, THERE IS LIMITED EMPIRICAL RESEARCH INVESTIGATING THE EFFECTS OF DISTURBANCE AND LOSS OF SEAGRASS ON BLUE CARBON STOCKS. IN THIS STUDY, WE HYPOTHESISED THAT SEAGRASS LOSS WOULD REDUCE BLUE CARBON STOCKS. USING SHADING CLOTH, WE SIMULATED SMALL-SCALE DIE-OFFS OF TWO SUBTROPIC…	BLUE CARBON; CARBON SEQUESTRATION; DISTURBANCE; EROSION; HABITAT LOSS; LABILE; REMINERALISATION; SEAGRASS; SHADING
RIGAUD S;DEFLANDRE B;MAIRE O;BERNARD G;DUCHÊNE JC;POIRIER D;ANSCHUTZ P	TRANSIENT BIOGEOCHEMISTRY IN INTERTIDAL SEDIMENTS: NEW INSIGHTS FROM TIDAL POOLS IN ZOSTERA NOLTEI MEADOWS OF ARCACHON BAY (FRANCE)	2018	MARINE CHEMISTRY	10.1016/j.marchem.2018.02.002	EPOC, UMR CNRS 5805, UNIVERSITY OF BORDEAUX, PESSAC, FRANCE; UNIV. NÎMES, EA 7352 CHROME, RUE DU DR GEORGES SALAN, NÎMES, 30021, FRANCE	SEVERAL STUDIES HIGHLIGHTED THE OCCURRENCE OF CIRCULAR POOLS IN INTERTIDAL FLATS OF DIFFERENT COASTAL SYSTEMS AND THEIR TRANSIENT WATER CHEMISTRY OVER BOTH TIDAL AND DIURNAL CYCLES. HOWEVER, LITTLE IS KNOWN ABOUT (1) THE RESPONSE OF BENTHIC BIOGEOCHEMICAL REACTIONS AND FLUXES AT THE SEDIMENT-WATER INTERFACE OVER SUCH SHORT TIME SCALES, AND (2) THE ROLE OF THESE TIDAL POOLS IN THE BIOGEOCHEMICAL F…	BIOGEOCHEMISTRY; FLUXES; SEDIMENT-WATER INTERFACE; TIDAL POOLS; ZOSTERA NOLTEI
WAHL M;SCHNEIDER COVACHÃ S;SADERNE V;HIEBENTHAL C;MÜLLER JD;PANSCH C;SAWALL Y	MACROALGAE MAY MITIGATE OCEAN ACIDIFICATION EFFECTS ON MUSSEL CALCIFICATION BY INCREASING PH AND ITS FLUCTUATIONS	2018	LIMNOLOGY AND OCEANOGRAPHY	10.1002/lno.10608	GEOMAR HELMHOLTZ CENTRE FOR OCEAN RESEARCH, KIEL, GERMANY; KING ABDULLAH UNIVERSITY OF SCIENCE AND TECHNOLOGY (KAUST), THUWAL, SAUDI ARABIA; LEIBNIZ INSTITUTE FOR BALTIC SEA RESEARCH, WARNEMUENDE, GERMANY; BERMUDA INSTITUTE OF OCEAN SCIENCES (BIOS), ST. GEORGE'S, BERMUDA	OCEAN ACIDIFICATION (OA) IS GENERALLY ASSUMED TO NEGATIVELY IMPACT CALCIFICATION RATES OF MARINE ORGANISMS. AT A LOCAL SCALE HOWEVER, BIOLOGICAL ACTIVITY OF MACROPHYTES MAY GENERATE PH FLUCTUATIONS WITH RATES OF CHANGE THAT ARE ORDERS OF MAGNITUDE LARGER THAN THE LONG-TERM TREND PREDICTED FOR THE OPEN OCEAN. THESE FLUCTUATIONS MAY IN TURN IMPACT BENTHIC CALCIFIERS IN THE VICINITY. COMBINING LABOR…
BROTHERS CJ;MCCLINTOCK JB	SEA URCHINS EXPOSED TO NEAR-FUTURE ELEVATED SEAWATER TEMPERATURE ALTER RESOURCE ALLOCATION UNDER LOW-QUALITY FOOD CONDITIONS	2018	MARINE BIOLOGY	10.1007/s00227-018-3301-7	DEPARTMENT OF BIOLOGY, THE UNIVERSITY OF ALABAMA AT BIRMINGHAM, BIRMINGHAM, 35294, AL, UNITED STATES	THE SEA URCHIN LYTECHINUS VARIEGATUS INHABITS SEAGRASS MEADOWS IN THE NORTHERN GULF OF MEXICO WHERE SEASONAL HIGH TEMPERATURES ARE ALREADY CAPABLE OF INDUCING PHYSIOLOGICAL STRESS. CLIMATE CHANGE WILL INCREASINGLY EXPOSE INDIVIDUALS TO LONGER PERIODS OF ELEVATED TEMPERATURE. SEA URCHINS (N = 12 PER TREATMENT) WERE CHRONICALLY EXPOSED FOR A PERIOD OF 90 DAYS TO AMBIENT EARLY SUMMER TEMPERATURE (26…
CAMPBELL JE;ALTIERI AH;JOHNSTON LN;KUEMPEL CD;PAPERNO R;PAUL VJ;DUFFY JE	HERBIVORE COMMUNITY DETERMINES THE MAGNITUDE AND MECHANISM OF NUTRIENT EFFECTS ON SUBTROPICAL AND TROPICAL SEAGRASSES	2018	JOURNAL OF ECOLOGY	10.1111/1365-2745.12862	SMITHSONIAN MARINE STATION, FT. PIERCE, FL, UNITED STATES; SMITHSONIAN TROPICAL RESEARCH INSTITUTE, PANAMA CITY, PANAMA; SCHOOL OF MARINE SCIENCE AND POLICY, UNIVERSITY OF DELAWARE, LEWES, DE, UNITED STATES; SCHOOL OF BIOLOGICAL SCIENCES, CENTRE FOR BIODIVERSITY AND CONSERVATION SCIENCE, UNIVERSITY OF QUEENSLAND, ST. LUCIA, QLD, AUSTRALIA; FISH & WILDLIFE RESEARCH INSTITUTE, MELBOURNE, FL, UNITED…	NUMEROUS STUDIES HAVE EXAMINED THE COMBINED EFFECTS OF NUTRIENTS (BOTTOM-UP CONTROL) AND CONSUMERS (TOP-DOWN CONTROL) ON ECOSYSTEM STRUCTURE AND FUNCTIONING. WHILE IT IS RECOGNIZED THAT BOTH CAN HAVE IMPORTANT EFFECTS, THERE REMAINS A LIMITED UNDERSTANDING OF HOW THEIR RELATIVE IMPORTANCE SHIFTS ACROSS LARGE SPATIAL SCALES WHERE CONSUMER FUNCTIONAL TYPES CAN VARY. USING SEAGRASSES AS A MODEL ECOS…	BOTTOM-UP; COMPARATIVE EXPERIMENTAL APPROACH; EUTROPHICATION; MACROGRAZERS; MESOGRAZERS; PLANT–HERBIVORE INTERACTIONS; SEA URCHINS; THALASSIA TESTUDINUM; TOP-DOWN
GAGNON K;GRÄFNINGS M;BOSTRÖM C	SHIFTS IN COASTAL FISH COMMUNITIES: IS EUTROPHICATION ALWAYS BENEFICIAL FOR STICKLEBACKS?	2017	ESTUARINE, COASTAL AND SHELF SCIENCE	10.1016/j.ecss.2017.08.047	ENVIRONMENTAL AND MARINE BIOLOGY, ÅBO AKADEMI UNIVERSITY, TYKISTÖKATU 6, ÅBO, FI-20520, FINLAND	FOLLOWING DECLINES OF PREDATORY FISH, MESOPREDATORS SUCH AS STICKLEBACKS HAVE BEEN LINKED TO SHIFTS IN COASTAL TROPHIC NETWORKS THROUGH BOTH TOP-DOWN (PREYING ON MESOGRAZERS AND FACILITATING ALGAL BLOOMS) AND BOTTOM-UP (BENEFITTING FROM EUTROPHICATED CONDITIONS) PROCESSES. HERE, WE TESTED WHETHER THE ASSOCIATION BETWEEN EUTROPHICATION EFFECTS (FILAMENTOUS ALGAE AND TURBIDITY) AND STICKLEBACKS HEL…	BALTIC SEA; COASTAL FISH COMMUNITIES; EUTROPHICATION; MESOPREDATORS; STICKLEBACKS; SUBMERGED AQUATIC VEGETATION
ALEXANDRE A;SILVA J;FERREIRA R;PAULO D;SERRÃO EA;SANTOS R	FIRST DESCRIPTION OF SEAGRASS DISTRIBUTION AND ABUNDANCE IN SÃO TOMÉ AND PRÍNCIPE	2017	AQUATIC BOTANY	10.1016/j.aquabot.2017.06.008	CENTRE OF MARINE SCIENCES (CCMAR), UNIVERSITY OF ALGARVE, GAMBELAS, FARO, 8005-139, PORTUGAL	SEAGRASS MEADOWS IN SÃO TOMÉ AND PRÍNCIPE, EASTERN ATLANTIC OCEAN, ARE DESCRIBED HERE FOR THE FIRST TIME. SPECIFICALLY, WE QUANTIFIED THE BIOMASS AND DENSITY OF SEAGRASSES, CHARACTERIZED THE PLANT MORPHOLOGY AND MEASURE THEIR NUTRIENT CONTENT AS A PROXY OF THE NUTRIENT ENVIRONMENTAL CONDITIONS WHERE THE MEADOWS DEVELOP. THE SEAGRASS HALODULE WRIGHTII WAS FOUND IN TWO LOCATIONS OF THE NORTHEASTERN…	DESCRIPTION; DISTRIBUTION; HALODULE WRIGHTII; POPULATION; SEAGRASS; SÃO TOMÉ AND PRÍNCIPE
MAGALHÃES KM;BARROS KVDS	HALODULE GENUS IN BRAZIL: A NEW GROWTH FORM	2017	AQUATIC BOTANY	10.1016/j.aquabot.2016.12.004	LABORATÓRIO DE ECOSSISTEMAS AQUÁTICOS – LEAQUA, UNIVERSIDADE FEDERAL RURAL DE PERNAMBUCO, AV. DOM MANOEL DE MEDEIROS, S/N, RECIFE, PERNAMBUCO, BRAZIL; INSTITUTO DE CIÊNCIAS DO MAR – LABOMAR, UNIVERSIDADE FEDERAL DO CEARÁ, AV. ABOLIÇÃO, 3207, FORTALEZA, CE, BRAZIL	HERE, WE REPORT THE PRESENCE AND FEATURES OF A NEW GROWTH FORM OF THE SEAGRASS HALODULE FOUND ON THE BRAZILIAN COAST. IN AUGUST AND OCTOBER OF 2014, HALODULE SAMPLES WERE COLLECTED IN THE TIMONHA-UBATUBA ESTUARINE COMPLEX, IN THE SEMIARID COAST OF BRAZIL. USING MORPHOLOGICAL IDENTIFICATION TOOLS AVAILABLE FOR THE GENUS, WE VERIFIED THAT SPECIMENS COLLECTED WERE NOT THE TRADITIONAL HALODULE DESCRI…	BRAZIL; HALODULE SPECIES; SEAGRASS DISTRIBUTION; SEMIARID COAST
RAMÍREZ E;MENJÍVAR J;CERÉN G;RIVERA A;HENRÍQUEZ AV;LILES MJ	SHOALGRASS HALODULE WRIGHTII (ASCHERSON, 1868) MEADOWS IN EL SALVADOR: DISTRIBUTION AND ASSOCIATED MACROINVERTEBRATES AT THE ESTUARY COMPLEX OF BAHÍA DE JIQUILISCO	2017	LATIN AMERICAN JOURNAL OF AQUATIC RESEARCH	10.3856/vol45-issue4-fulltext-26	VIVAZUL, SANTA TECLA, EL SALVADOR; MUSEO DE HISTORIA NATURAL DE EL SALVADOR, BARRIO SAN JACINTO, NICARAGUA, SAN SALVADOR, EL SALVADOR; EASTERN PACIFIC HAWKSBILL INITIATIVE, RESIDENCIAL VILLA OLÍMPICA II, SAN SALVADOR, EL SALVADOR; UNIVERSITY OF TEXAS AT EL PASO, BIOLOGY BUILDING, TX, UNITED STATES; EASTERN PACIFIC HAWKSBILL INITIATIVE, SAN SALVADOR, EL SALVADOR	SEAGRASSES ARE AQUATIC ANGIOSPERMS THAT GROW SUBMERGED IN SHALLOW MARINE AND ESTUARINE ENVIRONMENTS WORLDWIDE. HALODULE WRIGHTII IS A CIRCUMTROPICALLY DISTRIBUTED SEAGRASS SPECIES FOUND PRIMARILY IN THE ATLANTIC OCEAN, BUT ALSO IN PARTS OF THE INDIAN OCEAN AND EASTERN PACIFIC OCEAN. ALONG THE PACIFIC COAST OF CENTRAL AMERICA, LARGE SWATHS OF THE REPORTED DISTRIBUTION OF H. WRIGHTII ARE ASSUMPTION…	ASSOCIATED FAUNA; BIOGEOGRAPHY; ENVIRONMENTAL POLICY; FOUNDATION SPECIES; HALODULE WRIGHTII; MANGROVES; SEAGRASS
CALLEJA F;GALVÁN C;SILIÓ-CALZADA A;JUANES JA;ONDIVIELA B	LONG-TERM ANALYSIS OF ZOSTERA NOLTEI: A RETROSPECTIVE APPROACH FOR UNDERSTANDING SEAGRASSES' DYNAMICS	2017	MARINE ENVIRONMENTAL RESEARCH	10.1016/j.marenvres.2017.07.017	UNIDAD DE INGENIERÍA MARÍTIMA, DE RÍOS Y DE ESTUARIOS (IMARES), CIUDAD UNIVERSITARIA RODRIGO FACIO BRENES, UNIVERSIDAD DE COSTA RICA, SAN JOSÉ, COSTA RICA; ENVIRONMENTAL HYDRAULICS INSTITUTE, UNIVERSIDAD DE CANTABRIA, AVDA. ISABEL TORRES, 15, PARQUE CIENTÍFICO Y TECNOLÓGICO DE CANTABRIA, SANTANDER, 39011, SPAIN	LONG-TERM STUDIES ARE NECESSARY TO ESTABLISH TRENDS AND TO UNDERSTAND SEAGRASSES' SPATIAL AND TEMPORAL DYNAMIC. NEVERTHELESS, THIS TYPE OF RESEARCH IS SCARCE, AS THE REQUIRED DATABASES ARE OFTEN UNAVAILABLE. THE OBJECTIVES OF THIS STUDY ARE TO CREATE A METHOD FOR MAPPING THE SEAGRASS ZOSTERA NOLTEI USING REMOTE SENSING TECHNIQUES, AND TO APPLY IT TO THE CHARACTERIZATION OF THE MEADOWS' EXTENSION …	BAY OF BISCAY; ESTUARIES; REMOTE SENSING; SEAGRASS; SPECTRAL SIGNATURES; TRENDS
FERRY R;BUSKE Y;POUPIN J;SMITH-RAVIN J	FIRST RECORD OF THE INVASIVE SWIMMING CRAB CHARYBDIS HELLERII (A. MILNE EDWARDS, 1867) (CRUSTACEA, PORTUNIDAE) OFF MARTINIQUE, FRENCH LESSER ANTILLES	2017	BIOINVASIONS RECORDS	10.3391/bir.2017.6.3.09	UNIVERSITÉ DES ANTILLES, EA 929 AIHP-GEODE GROUPE BIOSPHERES, CAMPUS DE SCHŒLCHER, SCHŒLCHER, MARTINIQUE, 97275, FRANCE; ASSOCIATION OCEANVIRONNEMENT, B21, RÉSIDENCE MADIANA PLAGE, SCHŒLCHER, MARTINIQUE, 97233, FRANCE; ASSOCIATION FLABELLINA RÉSIDENCE LES TUILERIES, ENTRÉE ROMANE B27, RUE DES IXORAS, ANSE MITAN, LES TROIS ILETS, MARTINIQUE, 97 229, FRANCE; INSTITUT DE RECHERCHE, ÉCOLE NAVALE, CC …	CHARYBDIS HELLERII (A. MILNE EDWARDS, 1867), A CRAB NATIVE TO THE INDO-WEST PACIFIC, WAS INTRODUCED IN THE WESTERN ATLANTIC IN THE LATE 1980S, LIKELY THROUGH TRANSPORT OF LARVAE IN BALLAST WATER OF SHIPS. IT HAS SINCE BEEN REPORTED FROM NORTH CAROLINA, SOUTHEASTERN COAST OF UNITED STATES, TO SOUTHERN BRAZIL. THIS REPORT FROM MARTINIQUE IS THE FIRST FROM THE LESSER ANTILLES. SPECIMENS WERE COLLECT…	BRACHYURA; EXOTIC SPECIES; HALOPHILA STIPULACEA; INVASIVE ALIEN MARINE SPECIES; LINE TRANSECT SURVEY; SCUBA SURVEY; SEAGRASS BEDS
GRIGNON-DUBOIS M;REZZONICO B	PHENOLIC CHEMISTRY OF THE SEAGRASS ZOSTERA NOLTEI HORNEM. PART 1: FIRST EVIDENCE OF THREE INFRASPECIFIC FLAVONOID CHEMOTYPES IN THREE DISTINCTIVE GEOGRAPHICAL REGIONS	2018	PHYTOCHEMISTRY	10.1016/j.phytochem.2017.12.006	UNIV. BORDEAUX, EPOC, UMR 5805, F-33400, TALENCE, FRANCE	THE FLAVONOID CONTENT OF ZOSTERA NOLTEI LEAVES WAS INVESTIGATED OVER A BROAD SPATIAL SCALE USING CHROMATOGRAPHIC AND SPECTROSCOPIC TECHNIQUES (HPLC-DAD, LC/MS AND NMR). SAMPLES WERE COLLECTED AT FIFTEEN LOCALITIES COVERING MEDITERRANEAN SEA AND NE ATLANTIC COAST, AND REPRESENTATIVE OF THREE TYPES OF COASTAL ECOSYSTEMS: MESOTIDAL BAYS, COASTAL LAGOONS, AND OPEN-SEA. THREE GEOGRAPHICALLY DISTINCT F…	CHEMOTYPES; FLAVONOID SULFATES; GEOGRAPHICAL VARIATION; HPLC-DAD; PHENOLIC FINGERPRINTS; ZOSTERA NOLTEI HORNEM.; ZOSTERACEAE
XU S;WANG P;ZHOU Y;ZHANG X;GU R;LIU X;LIU B;SONG X;XU S;YUE S	NEW INSIGHTS INTO DIFFERENT REPRODUCTIVE EFFORT AND SEXUAL RECRUITMENT CONTRIBUTION BETWEEN TWO GEOGRAPHIC ZOSTERA MARINA L. POPULATIONS IN TEMPERATE CHINA	2018	FRONTIERS IN PLANT SCIENCE	10.3389/fpls.2018.00015	CAS KEY LABORATORY OF MARINE ECOLOGY AND ENVIRONMENTAL SCIENCES, INSTITUTE OF OCEANOLOGY, CHINESE ACADEMY OF SCIENCES, QINGDAO, CHINA; LABORATORY FOR MARINE ECOLOGY AND ENVIRONMENTAL SCIENCE, QINGDAO NATIONAL LABORATORY FOR MARINE SCIENCE AND TECHNOLOGY, QINGDAO, CHINA; COLLEGE OF EARTH SCIENCES, UNIVERSITY OF CHINESE ACADEMY OF SCIENCES, BEIJING, CHINA	SEAGRASSES ARE IMPORTANT COMPONENTS OF GLOBAL COASTAL ECOSYSTEMS, AND THE EELGRASS ZOSTERA MARINA L. IS WIDELY DISTRIBUTED ALONG THE ATLANTIC AND PACIFIC COASTS IN THE TEMPERATE NORTHERN HEMISPHERE, BUT LIMITED DATUM RELATED TO THE CONTRIBUTION OF SEXUAL REPRODUCTION TO POPULATION RECRUITMENT HAVE BEEN REPORTED. THIS STUDY AIMED TO UNDERSTAND EELGRASS SEXUAL REPRODUCTION AND POPULATION RECRUITMEN…	CLONAL GROWTH; FLOWERINGSHOOT; POPULATION RECRUITMENT; SEEDBANK; SEEDLING; SEXUAL REPRODUCTION; TEMPERATURE REGIME; ZOSTERA MARINA L
TUYA F;BETANCORT JF;HAROUN R;ESPINO F;LOMOSCHITZ A;MECO J	SEAGRASS PALEO-BIOGEOGRAPHY: FOSSIL RECORDS REVEAL THE PRESENCE OF HALODULE CF. IN THE CANARY ISLANDS (EASTERN ATLANTIC)	2017	AQUATIC BOTANY	10.1016/j.aquabot.2017.08.002	GRUPO EN BIODIVERSIDAD Y CONSERVACIÓN, IU-ECOAQUA, UNIVERSIDAD DE LAS PALMAS DE GRAN CANARIA, MARINE SCIENTIFIC AND TECHNOLOGICAL PARK, CRTA. TALIARTE S/N, TELDE, 35214, SPAIN	THE RECOGNITION OF MARINE VEGETATION IN THE FOSSIL RECORD BRINGS USEFUL INFORMATION ABOUT PAST ENVIRONMENTAL CONDITIONS. THE PALEO-BIOGEOGRAPHY OF SEAGRASSES IS LARGELY UNKNOWN, SINCE FOSSILIZED MATERIALS ARE RARE. IN THIS STUDY, WE REPORT THE EXISTENCE OF FOSSIL DEPOSITS OF A SEAGRASS SPECIES, HALODULE CF., AT GRAN CANARIA ISLAND (28° N, NORTHEASTERN ATLANTIC). THE IDENTIFICATION WAS CONFIRMED B…	ANGIOSPERMS; CANARY ISLANDS; CENTRAL-EAST ATLANTIC OCEAN; CLIMATE CHANGE; PALEO-CLIMATE; PALEO-DISTRIBUTION
ARMENTEROS M;SALADRIGAS D;LORENA G-C;ESTEVEZ ED;KOWALEWSKI M	THE ROLE OF HABITAT SELECTION ON THE DIVERSITY OF MACROBENTHIC COMMUNITIES IN THREE GULFS OF THE CUBAN ARCHIPELAGO	2018	BULLETIN OF MARINE SCIENCE	10.5343/bms.2017.1013	CENTRO DE INVESTIGACIONES MARINAS, UNIVERSIDAD DE LA HABANA, 16 # 114, HAVANA, CP, 11300, CUBA; INSTITUTO DE OCEANOLOGÍA, MINISTERIO DE CIENCIA, TECNOLOGÍA Y MEDIO AMBIENTE, AVE 1ª, NO. 18406, REPARTO FLORES, PLAYA, HAVANA, CP 11600, CUBA; MOTE MARINE LABORATORY, 1600 KEN THOMPSON PARKWAY, SARASOTA, 34236, FL, UNITED STATES; FLORIDA MUSEUM OF NATURAL HISTORY, UNIVERSITY OF FLORIDA, GAINESVILLE, 3…	DIVERSITY AND FAUNAL COMPOSITION OF MACROBENTHIC COMMUNITIES REMAIN POORLY KNOWN IN THE CARIBBEAN SEA. HERE, WE EXPLORE THE DIVERSITY AND ABUNDANCE OF MARINE MACROBENTHOS ACROSS THREE GULFS OF THE CUBAN ARCHIPELAGO AND EXAMINE THE ROLE OF HABITAT TYPE IN DETERMINING FAUNAL COMPOSITION AND FUNCTION. SAMPLES COLLECTED FROM 32 SOFT-BOTTOM SITES ACROSS FOUR HABITAT TYPES (MANGROVES, SEAGRASS BEDS, UN…
TRIAY-PORTELLA R;ESCRIBANO A;PAJUELO JG;TUYA F	PERCEPTION OF FAUNAL CIRCADIAN RHYTHMS DEPENDS ON SAMPLING TECHNIQUE	2018	MARINE ENVIRONMENTAL RESEARCH	10.1016/j.marenvres.2018.01.004	APPLIED MARINE ECOLOGY AND FISHERIES GROUP (EMAP), UNIVERSITY RESEARCH INSTITUTE FOR ENVIRONMENTAL STUDIES AND NATURAL RESOURCES (I-UNAT), UNIVERSIDAD DE LAS PALMAS DE GRAN CANARIA, LAS PALMAS, SPAIN; AZTI-TECNALIA, DERIO, BASQUE COUNTRY, SPAIN; BIODIVERSITY AND CONSERVATION RESEARCH GROUP, IU-ECOAQUA, UNIVERSIDAD DE LAS PALMAS DE GRAN CANARIA, TELDE, LASPALMAS, SPAIN	ECOLOGISTS AIM AT DISENTANGLING HOW SPECIES VARY IN ABUNDANCE THROUGH SPATIAL AND TEMPORAL SCALES, USING A RANGE OF SAMPLING TECHNIQUES. HERE, WE INVESTIGATED THE CIRCADIAN RHYTHM OF SEAGRASS-ASSOCIATED DECAPOD CRUSTACEANS THROUGH THREE SAMPLING TECHNIQUES. SPECIFICALLY, WE COMPARED THE ABUNDANCE, BIOMASS AND STRUCTURE OF SEAGRASS-ASSOCIATED DECAPOD ASSEMBLAGES BETWEEN THE DAY AND NIGHT USING A H…	DECAPODS; DIEL PATTERNS; EASTERN ATLANTIC; SAMPLING TECHNIQUES; SEAGRASS MEADOWS
KENWORTHY WJ;COSENTINO-MANNING N;HANDLEY L;WILD M;ROUHANI S	SEAGRASS RESPONSE FOLLOWING EXPOSURE TO DEEPWATER HORIZON OIL IN THE CHANDELEUR ISLANDS, LOUISIANA (USA)	2017	MARINE ECOLOGY PROGRESS SERIES	10.3354/meps11983	INDUSTRIAL ECONOMICS INC, 109 HOLLY LANE, BEAUFORT, 28516, NC, UNITED STATES; CENTER FOR COASTAL FISHERIES AND HABITAT RESEARCH, NCCOS, NOS, NOAA, 101 PIVERS ISLAND RD, BEAUFORT, 28516, NC, UNITED STATES; NATIONAL OCEANIC AND ATMOSPHERIC ADMINISTRATION, FISHERIES RESTORATION CENTER, 777 SONOMA AVENUE, SANTA ROSA, 95404, CA, UNITED STATES; INDUSTRIAL ECONOMICS INC., 14 KINGSHIGHWAY, EUREKA SPRINGS…	THE CHANDELEUR ISLANDS, LOUISIANA (USA), WERE AMONG THE FIRST COASTAL LOCATIONS IN THE NORTHERN GULF OF MEXICO (GOM) THREATENED BY EXPOSURE TO DEEPWATER HORIZON OIL. SHORELINE OILING DATA AND SURFACE OIL TRAJECTORIES (AERIAL AND SATELLITE IMAGERY) SHOWED OIL PASSING THROUGH SEAGRASS BEDS ON THE SHALLOW BACK BARRIER SHELF WEST OF THE ISLANDS REPEATEDLY BETWEEN MAY AND EARLY JULY 2010. AERIAL PHOTO…	CHANGE DETECTION; GULF OF MEXICO; OIL SPILL; SEAGRASS COMMUNITIES
BRAKEL J;REUSCH TBH;BOCKELMANN A-C	MODERATE VIRULENCE CAUSED BY THE PROTEST LABYRINTHULA ZOSTERAE IN ECOSYSTEM FOUNDATION SPECIES ZOSTERA MARINA UNDER NUTRIENT LIMITATION	2017	MARINE ECOLOGY PROGRESS SERIES	10.3354/meps12104	EVOLUTIONARY ECOLOGY OF MARINE FISHES, GEOMAR HELMHOLTZ CENTRE FOR OCEAN RESEARCH KIEL, DÜSTERNBROOKER WEG 20, KIEL, 24105, GERMANY; EXPERIMENTAL ECOLOGY - FOOD WEBS, GEOMAR HELMHOLTZ CENTRE FOR OCEAN RESEARCH KIEL, DÜSTERNBROOKER WEG 20, KIEL, 24105, GERMANY	THE NATURE OF MANY MICROBE-HOST INTERACTIONS IS NOT STATIC, BUT MAY SHIFT ALONG A CONTINUUM FROM MUTUALISTIC TO HARMFUL DEPENDING ON THE ENVIRONMENTAL CONDITIONS. IN THIS STUDY, WE ASSESSED THE INTERACTION BETWEEN THE FOUNDATION PLANT EELGRASS ZOSTERA MARINA AND THE FREQUENTLY ASSOCIATED PROTIST LABYRINTHULA ZOSTERAE. WE TESTED HOW AN IMPORTANT ENVIRONMENTAL FACTOR, NUTRIENT AVAILABILITY, WOULD M…	BALTIC SEA; GENE EXPRESSION; NITROGEN; RT-QPCR; SEAGRASS; WASTING DISEASE
CARREÓN-PALAU L;PARRISH CC;PÉREZ-ESPAÑA H;AGUIÑIGA-GARCIA S	ELEMENTAL RATIOS AND LIPID CLASSES IN A CORAL REEF FOOD WEB UNDER RIVER INFLUENCE	2018	PROGRESS IN OCEANOGRAPHY	10.1016/j.pocean.2018.03.009	DEPARTMENT OF OCEAN SCIENCES, MEMORIAL UNIVERSITY OF NEWFOUNDLAND, MARINE LAB RD., ST. JOHN'S, NEWFOUNDLAND AND LABRADOR, CANADA; CENTRO DE INVESTIGACIONES BIOLÓGICAS DEL NOROESTE (CIBNOR), AV. IPN 195, COLONIA PLAYA PALO DE SANTA RITA, LA PAZ, BAJA CALIFORNIA SUR, MEXICO; INSTITUTO DE CIENCIAS MARINAS Y PESQUERÍAS, UNIVERSIDAD VERACRUZANA, CALLE HIDALGO 617, COLONIA RÍO JAMAPA, BOCA DEL RÍO, VER…	CORAL REEFS IN THE CARIBBEAN AND GULF OF MEXICO ARE INCREASINGLY SUFFERING FROM ANTHROPOGENIC NUTRIENT INPUTS PRINCIPALLY FROM FERTILIZERS AS IDENTIFIED BY THEIR Δ15N SIGNATURES. TO DETERMINE IF PRIMARY PRODUCERS ARE PASSIVELY AFFECTED BY ANTHROPOGENIC NITROGEN ENRICHMENT IN A CORAL REEF COMMUNITY, CARBON: NITROGEN RATIOS (C:N MOL MOL−1) WERE MEASURED. THE C:N RATIO WAS USED AS A PROXY FOR NITROG…	C:N RATIO; CORAL REEFS; FOOD WEB; LIPID CLASSES; NITROGEN; NUTRITIONAL CONDITION; NUTRITIONAL QUALITY; PNSAV; TRIACYLGLYCEROLS
DE GRAVE S;ANKER A;PINDAR C;SANDELL J;JOHNSON ML	ELEVEN NEW RECORDS OF CARIDEAN SHRIMPS FROM CUBAN WATERS (DECAPODA, CARIDEA)	2017	CRUSTACEANA	10.1163/15685403-00003675	OXFORD UNIVERSITY MUSEUM OF NATURAL HISTORY, PARKS ROAD, OXFORD OX1 3PW, UNITED KINGDOM; UNIVERSIDADE FEDERAL DE GOIAS, INSTITUTO DE CIENCIAS BIOLOGICAS, CAMPUS SAMAMBAIA PREDIO ICB5, AVENIDA ESPERANCA S/N CEP, GOIANIA, GO, 74690-900, BRAZIL; SCHOOL OF ENVIRONMENTAL SCIENCES, UNIVERSITY OF HULL, HULL, HU6 7RX, UNITED KINGDOM	[NO ABSTRACT AVAILABLE]
ORLANDO JL;YEE SH	LINKING TERRIGENOUS SEDIMENT DELIVERY TO DECLINES IN CORAL REEF ECOSYSTEM SERVICES	2017	ESTUARIES AND COASTS	10.1007/s12237-016-0167-0	OFFICE OF RESEARCH AND DEVELOPMENT, NATIONAL HEALTH AND ENVIRONMENTAL EFFECTS RESEARCH LABORATORY, GULF ECOLOGY DIVISION, US ENVIRONMENTAL PROTECTION AGENCY, GULF BREEZE, 32561, FL, UNITED STATES	WORLDWIDE CORAL REEF CONDITIONS CONTINUE TO DECLINE DESPITE THE VALUABLE SOCIOECONOMIC BENEFITS OF THESE ECOSYSTEMS. THERE IS GROWING RECOGNITION THAT QUANTIFYING REEFS IN TERMS REFLECTING WHAT STAKEHOLDERS VALUE IS VITAL FOR COMPARING INHERENT TRADEOFFS AMONG COASTAL MANAGEMENT DECISIONS. TERRESTRIAL SEDIMENT RUNOFF RANKS HIGH AS A STRESSOR TO CORAL REEFS AND IS A KEY CONCERN IN PUERTO RICO WHER…	CORAL REEF; ECOSYSTEM SERVICES; SEDIMENTS; SOCIAL–ECOLOGICAL SYSTEMS; SPATIAL PREDICTION; STAKEHOLDER VALUES
DROMARD CR;VASLET A;GAUTIER F;BOUCHON-NAVARO Y;HARMELIN-VIVIEN M;BOUCHON C	RESOURCE USE BY THREE JUVENILE SCARIDS (CRYPTOTOMUS ROSEUS, SCARUS ISERI, SPARISOMA RADIANS) IN CARIBBEAN SEAGRASS BEDS	2017	AQUATIC BOTANY	10.1016/j.aquabot.2016.08.003	UMR BOREA, CNRS 7208 – MNHN – UPMC – UCBN – IRD 207, LABORATOIRE D'EXCELLENCE « CORAIL », DYNECAR, UNIVERSITÉ DES ANTILLES, CAMPUS DE FOUILLOLE, POINTE-À-PITRE, 97157, GUADELOUPE; INSTITUT MÉDITERRANÉEN D'OCÉANOLOGIE (MIO), AIX-MARSEILLE UNIVERSITÉ, CNRS/IRD UM 110, CAMPUS DE LUMINY, MARSEILLE CEDEX 9, 13288, FRANCE	THE BUCKTOOTH PARROTFISH SPARISOMA RADIANS, THE STRIPED PARROTFISH SCARUS ISERI AND THE BLUELIP PARROTFISH CRYPTOTOMUS ROSEUS ARE THREE HERBIVOROUS FISHES COMMONLY FOUND AT JUVENILE STAGES IN CARIBBEAN SEAGRASS BEDS. WHILE THE DIET OF THE THREE SPECIES AS ADULTS IS RELATIVELY WELL KNOWN, FEW STUDIES HAVE BEEN CONDUCTED ON THE FEEDING PATTERNS OF JUVENILES. IN THIS STUDY, THE RESOURCE USE OF THE J…	GUT CONTENT ANALYSES; STABLE ISOTOPES ANALYSES; TROPHIC NICHE
DALLEY KL;GREGORY RS;MORRIS CJ;COTE D	SEABED HABITAT DETERMINES FISH AND MACROINVERTEBRATE COMMUNITY ASSOCIATIONS IN A SUBARCTIC MARINE COASTAL NURSERY	2017	TRANSACTIONS OF THE AMERICAN FISHERIES SOCIETY	10.1080/00028487.2017.1347105	FISHERIES AND OCEANS CANADA, ECOLOGICAL SCIENCES SECTION, 80 EAST WHITE HILLS ROAD, POST OFFICE BOX 5667, ST. JOHN’S, A1C 5X1, NL, CANADA; DEPARTMENT OF BIOLOGY, MEMORIAL UNIVERSITY OF NEWFOUNDLAND, ST. JOHN’S, A1C 5S7, NL, CANADA; DEPARTMENT OF OCEAN SCIENCES, OCEAN SCIENCES CENTRE, MEMORIAL UNIVERSITY OF NEWFOUNDLAND, ST. JOHN’S, A1C 5S7, NL, CANADA	FISH EXHIBIT HABITAT-SPECIFIC DISTRIBUTIONS IN HETEROGENEOUS LANDSCAPES. MANY SAMPLING TECHNIQUES ARE LIMITED TO SPECIFIC SEABED TYPES AND HAVE LIMITED UTILITY IN COMPARISONS OF FISH ABUNDANCE AMONG MULTIPLE HABITATS. WE MEASURED THE RELATIVE ABUNDANCE AND THE COMPOSITION OF FISH COMMUNITIES IN FOUR NATURALLY OCCURRING COASTAL MARINE SEABED TYPES (SAND–PEBBLE, COBBLE, BEDROCK, AND EELGRASS) AND O…
GRABOWSKI JH;CONROY CW;GITTMAN RK;KELLEY JT;SHERMAN S;SHERWOOD GD;WIPPELHAUSER G	HABITAT ASSOCIATIONS OF JUVENILE COD IN NEARSHORE WATERS	2018	REVIEWS IN FISHERIES SCIENCE AND AQUACULTURE	10.1080/23308249.2017.1328660	MARINE SCIENCE CENTER, NORTHEASTERN UNIVERSITY, NAHANT, MA, UNITED STATES; SCHOOL OF EARTH AND CLIMATE SCIENCES, UNIVERSITY OF MAINE, ORONO, ME, UNITED STATES; MAINE DEPARTMENT OF MARINE RESOURCES, WEST BOOTHBAY HARBOR, ME, UNITED STATES; GULF OF MAINE RESEARCH INSTITUTE, PORTLAND, ME, UNITED STATES	ABIOTIC CONDITIONS GREATLY INFLUENCE THE DISTRIBUTION AND ABUNDANCE OF MARINE ORGANISMS DURING EARLY LIFE-HISTORY PHASES. FOR INSTANCE, FACTORS SUCH AS HABITAT HETEROGENEITY OFTEN AFFECT THE DISPERSIVE PHASE OF MARINE FISHES, AND THEN DIMINISH IN IMPORTANCE AS SPECIES APPROACH MATURITY AND ARE INFLUENCED MORE SO BY BIOLOGICAL PROCESSES. WHILE RECENTLY SETTLED FISH ARE TYPICALLY FOUND IN SHALLOW, …	COBBLE-LEDGE; ESSENTIAL FISH HABITAT; GADUS MORHUA; GROUNDFISH; POPULATION DYNAMICS
RUIZ-ABIERNO A;ARMENTEROS M	CORAL REEF HABITATS STRONGLY INFLUENCE THE DIVERSITY OF MACRO- AND MEIOBENTHOS IN THE CARIBBEAN	2017	MARINE BIODIVERSITY	10.1007/s12526-016-0553-7	CENTRO DE INVESTIGACIONES MARINAS, UNIVERSIDAD DE LA HABANA, 16 # 114, PLAYA, HABANA, CP 11300, CUBA	MACRO- AND MEIOBENTHOS CONTRIBUTE SUBSTANTIALLY TO THE DIVERSITY OF MARINE HABITATS AND SHOULD ACCOUNT FOR A SIGNIFICANT FRACTION OF THE DIVERSITY IN CORAL REEFS. THE AIMS OF THE PRESENT STUDY ARE TO CHARACTERIZE MACRO- AND MEIOBENTHIC COMMUNITIES IN A CARIBBEAN CORAL REEF AND TO ANALYZE THE EFFECTS OF HABITAT TYPE ON THE Α-, Β-, AND Γ-DIVERSITY OF FREE-LIVING NEMATODES. TWO REEF SITES WITH FOUR …	CARIBBEAN; CUBA; DIVERSITY; MACROBENTHOS; MEIOBENTHOS; NEMATODES; SPECIES COMPOSITION; Α-DIVERSITY; Β-DIVERSITY; Γ-DIVERSITY
SOISSONS LM;HAANSTRA EP;VAN KATWIJK MM;ASMUS R;AUBY I;BARILLÉ L;BRUN FG;CARDOSO PG;DESROY N;FOURNIER J;GANTHY F;GARMENDIA J-M;GODET L;GRILO TF;KADEL P;ONDIVIELA B;PERALTA G;PUENTE A;RECIO M;RIGOUIN L;VALLE M;HERMAN PMJ;BOUMA TJ	LATITUDINAL PATTERNS IN EUROPEAN SEAGRASS CARBON RESERVES: INFLUENCE OF SEASONAL FLUCTUATIONS VERSUS SHORT-TERM STRESS AND DISTURBANCE EVENTS	2018	FRONTIERS IN PLANT SCIENCE	10.3389/fpls.2018.00088	DEPARTMENT OF ESTUARINE AND DELTA SYSTEMS, NIOZ ROYAL NETHERLANDS INSTITUTE FOR SEA RESEARCH, UTRECHT UNIVERSITY, YERSEKE, NETHERLANDS; DEPARTMENT OF ENVIRONMENTAL SCIENCE, INSTITUTE FOR WATER AND WETLAND RESEARCH, RADBOUD UNIVERSITY, NIJMEGEN, NETHERLANDS; ALFRED-WEGENER-INSTITUT, HELMHOLTZ-ZENTRUM FÜR POLAR- UND MEERESFORSCHUNG, BREMERHAVEN, GERMANY; INSTITUT FRANÇAIS DE RECHERCHE POUR L’EXPLOI…	SEAGRASS MEADOWS FORM HIGHLY PRODUCTIVE AND VALUABLE ECOSYSTEMS IN THE MARINE ENVIRONMENT. THROUGHOUT THE YEAR, SEAGRASS MEADOWS ARE EXPOSED TO ABIOTIC AND BIOTIC VARIATIONS LINKED TO (I) SEASONAL FLUCTUATIONS, (II) SHORT-TERM STRESS EVENTS SUCH AS, E.G., LOCAL NUTRIENT ENRICHMENT, AND (III) SMALL-SCALE DISTURBANCES SUCH AS, E.G., BIOMASS REMOVAL BY GRAZING. WE HYPOTHESIZED THAT SHORT-TERM STRESS…	CARBON RESERVES; CLIMATE SETTING; EUROPEAN ATLANTIC COAST; LATITUDE; RESILIENCE; STRESS EVENTS; ZOSTERA NOLTEI
NAVA-OLVERA R;MATEO-CID LE;MENDOZA-GONZÁLEZ AC;GARCÍA-LÓPEZ DY	MACROALGAE, MICROALGAE AND CYANOBACTERIA EPIPHYTIC OF THE SEAGRASS THALASSIA TESTUDINUM (TRACHEOPHYTA: ALISMATALES) IN VERACRUZ AND QUINTANA ROO, MEXICAN ATLANTIC; [MACROALGAS, MICROALGAS Y CIANOBACTERIAS EPÍFITAS DEL PASTO MARINO THALASSIA TESTUDINUM (TRACHEOPHYTA: ALISMATALES) EN VERACRUZ Y QUINTANA ROO, ATLÁNTICO MEXICANO]	2017	REVISTA DE BIOLOGIA MARINA Y OCEANOGRAFIA	10.4067/s0718-19572017000300002	MAESTRÍA EN BIOCIENCIAS, INSTITUTO POLITÉCNICO NACIONAL, ESCUELA NACIONAL DE CIENCIAS BIOLÓGICAS, DEPARTAMENTO DE BOTÁNICA, CARPIO Y PLAN DE AYALA COL. STO. TOMÁS, MÉXICO CDMX, 11340, MEXICO; INSTITUTO POLITÉCNICO NACIONAL, ESCUELA NACIONAL DE CIENCIAS BIOLÓGICAS, DEPARTAMENTO DE BOTÁNICA, CARPIO Y PLAN DE AYALA, COL. STO. TOMÁS, MÉXICO CDMX, 11340, MEXICO	THE SEAGRASS THALASSIA TESTUDINUM HARBORS A HIGH SPECIFIC RICHNESS OF EPIPHYTIC ALGAE DUE TO ITS MORPHOLOGY AND ABUNDANCE ON THE COAST OF THE MEXICAN ATLANTIC. EPIPHYTIC ALGAE ARE AN IMPORTANT COMPONENT BECAUSE OF ITS TAXONOMIC COMPOSITION AND FUNCTIONAL GROUPS; ADDITIONALLY, THEY CAN BE EMPLOYED AS BIOINDICATORS. THE COMPOSITION OF EPIPHYTIC ALGAE OF A COMMON FOROPHYTE WAS COMPARED IN TWO ECOREG…	CARIBBEAN; EPIPHYTIC ALGAE; GULF OF MEXICO; SEAGRASSES; THALASSIA TESTUDINUM
WANG P;BECK TM	DETERMINING DREDGE-INDUCED TURBIDITY AND SEDIMENT PLUME SETTLING WITHIN AN INTRACOASTAL WATERWAY SYSTEM	2017	JOURNAL OF COASTAL RESEARCH	10.2112/JCOASTRES-D-16-00083.1	COASTAL RESEARCH LABORATORY, SCHOOL OF GEOSCIENCES, UNIVERSITY OF SOUTH FLORIDA, TAMPA, 33620, FL, UNITED STATES; COASTAL AND HYDRAULICS LABORATORY, U.S. ARMY ENGINEER RESEARCH AND DEVELOPMENT CENTER, VICKSBURG, 39180, MS, UNITED STATES	WANG, P. AND BECK, T.M., 2017. DETERMINING DREDGE-INDUCED TURBIDITY AND SEDIMENT PLUME SETTLING WITHIN AN INTRACOASTAL WATERWAY SYSTEM. THE INTRACOASTAL WATERWAY (IWW) IS A CONTINUOUS NAVIGATION CHANNEL THAT OFTEN EXTENDS ACROSS SEAGRASS BEDS AND OTHER SENSITIVE HABITATS THROUGHOUT THE GULF AND ATLANTIC COAST ESTUARIES OF THE UNITED STATES. TURBIDITY INCREASE ASSOCIATED WITH AN IWW DREDGING OPERA…	BOAT WAKE; CHANNEL DREDGING; DREDGE PLUME; ESTUARIES; FLORIDA; SEAGRASSES; SEDIMENT TRANSPORT; SETTLING VELOCITY; SUBMERGED AQUATIC VEGETATION (SAV)
GONZÁLEZ JA;TRIAY-PORTELLA R;ESCRIBANO A;CUESTA JA	NORTHERNMOST RECORD OF THE PANTROPICAL PORTUNID CRAB CRONIUS RUBER IN THE EASTERN ATLANTIC (CANARY ISLANDS): NATURAL RANGE EXTENSION OR HUMAN-MEDIATED INTRODUCTION?; [CITA MÁS SEPTENTRIONAL DEL CANGREJO PORTÚNIDO PANTROPICAL CRONIUS RUBER EN EL ATLÁNTICO ORIENTAL (ISLAS CANARIAS): ¿EXPANSIÓN NATURAL O POR CAUSAS ANTROPOGÉNICAS?]	2017	SCIENTIA MARINA	10.3989/scimar.04551.17B	ECOLOGÍA MARINA APLICADA Y PESQUERÍAS, I-UNAT, UNIVERSIDAD DE LAS PALMAS DE GRAN CANARIA, CAMPUS UNIVERSITARIO DE TAFIRA, LAS PALMAS DE GRAN CANARIA, 35017, SPAIN; UNIVERSITÉ DE LIÈGE, 7 PLACE DU 20 AOÛT, LIÈGE, 4000, BELGIUM; INSTITUTO DE CIENCIAS MARINAS DE ANDALUCÍA, CSIC, AVDA. REPÚBLICA SAHARAUI, 2, PUERTO REAL, CÁDIZ, 11519, SPAIN	THE PANTROPICAL CRAB CRONIUS RUBER (LAMARCK, 1818) (BRACHYURA: PORTUNIDAE) IS RECORDED FOR THE FIRST TIME FROM THE CANARY ISLANDS. PREVIOUSLY KNOWN FROM OFF CAPE VERDE ISLANDS AND SENEGAL, THIS IS THE NORTHERNMOST RECORD OF THE SPECIES IN THE EASTERN ATLANTIC OCEAN. CRABS HAVE BEEN CAUGHT BY MEANS OF A COLLECTING SMALL TRAP FOR SAMPLING IN SHALLOW WATERS, AND THEN IDENTIFIED BY BOTH MORPHOLOGICAL…	ANTHROPOGENIC INTRODUCTION; BRACHYURA; CANARY ISLANDS; CRAB; CRONIUS RUBER; DNA BARCODING; EASTERN ATLANTIC; NATURAL EXPANSION; ZOOGEOGRAPHY
LEFCHECK JS;MARION SR;ORTH RJ	RESTORED EELGRASS (ZOSTERA MARINA L.) AS A REFUGE FOR EPIFAUNAL BIODIVERSITY IN MID-WESTERN ATLANTIC COASTAL BAYS	2017	ESTUARIES AND COASTS	10.1007/s12237-016-0141-x	VIRGINIA INSTITUTE OF MARINE SCIENCE, THE COLLEGE OF WILLIAM AND MARY, P.O. BOX 1346, GLOUCESTER POINT, 23062, VA, UNITED STATES; OREGON DEPARTMENT OF FISH AND WILDLIFE, MARINE RESOURCES PROGRAM, NEWPORT, 97365, OR, UNITED STATES	AS NEARSHORE ECOSYSTEMS ARE INCREASINGLY DEGRADED BY HUMAN ACTIVITIES, ACTIVE RESTORATION IS A CRITICAL STRATEGY IN ENSURING THE CONTINUED PROVISION OF GOODS AND SERVICES BY COASTAL HABITATS. AFTER BEING ABSENT FOR NEARLY SIX DECADES, OVER 1800 HA OF THE FOUNDATIONAL SPECIES EELGRASS (ZOSTERA MARINA L.) HAS BEEN SUCCESSFULLY RE-ESTABLISHED IN THE COASTAL BAYS OF THE MID-WESTERN ATLANTIC, USA, BUT…	FUNCTIONAL TRAITS; GRAZERS; RESTORATION; SEAGRASS
POLIDORO BA;RALPH GM;STRONGIN K;HARVEY M;CARPENTER KE;ARNOLD R;BUCHANAN JR;CAMARA KMA;COLLETTE BB;COMEROS-RAYNAL MT;DE BRUYNE G;GON O;HAROLD AS;HARWELL H;HULLEY PA;IWAMOTO T;KNUDSEN SW;LEWEMBE JDD;LINARDICH C;LINDEMAN KC;MONTEIRO V;MUNROE T;NUNOO FKE;POLLOCK CM;POSS S;RUSSELL B;SAYER C;SIDIBE A;SMITH-VANIZ W;STUMP E;SYLLA M;TITO DE MORAIS L;VIÉ J-C;WILLIAMS A	THE STATUS OF MARINE BIODIVERSITY IN THE EASTERN CENTRAL ATLANTIC (WEST AND CENTRAL AFRICA)	2017	AQUATIC CONSERVATION: MARINE AND FRESHWATER ECOSYSTEMS	10.1002/aqc.2744	SCHOOL OF MATHEMATICS AND NATURAL SCIENCES, ARIZONA STATE UNIVERSITY, GLENDALE, AZ, UNITED STATES; IUCN MARINE BIODIVERSITY UNIT, BIOLOGICAL SCIENCES, OLD DOMINION UNIVERSITY, NORFOLK, VA, UNITED STATES; NORTHWEST INDIAN COLLEGE, BELLINGHAM, WA, UNITED STATES; MAURITANIAN INSTITUTE OF OCEANOGRAPHIC RESEARCH AND FISHERIES, NOUADHIBOU, MAURITANIA; NATIONAL MARINE FISHERIES SERVICE, SYSTEMATICS LABO…	THE STATUS OF MARINE BIODIVERSITY IN THE EASTERN CENTRAL ATLANTIC (ECA), ESPECIALLY OF COASTAL AND PELAGIC FISHES, IS OF CONCERN OWING TO A NUMBER OF THREATS INCLUDING OVERHARVESTING, HABITAT LOSS, POLLUTION, AND CLIMATE CHANGE COMBINED WITH INADEQUATE POLICY RESPONSES, LEGISLATION, AND ENFORCEMENT. THIS STUDY PROVIDES THE FIRST COMPREHENSIVE DOCUMENTATION OF THE PRESENCE, STATUS, AND LEVEL OF EX…	COASTAL; CONSERVATION EVALUATION; FISH; FISHING; INVERTEBRATES; MAMMALS; OCEAN; POLLUTION; RED LIST; URBAN DEVELOPMENT
EGGERTSEN L;FERREIRA CEL;FONTOURA L;KAUTSKY N;GULLSTRÖM M;BERKSTRÖM C	SEAWEED BEDS SUPPORT MORE JUVENILE REEF FISH THAN SEAGRASS BEDS IN A SOUTH-WESTERN ATLANTIC TROPICAL SEASCAPE	2017	ESTUARINE, COASTAL AND SHELF SCIENCE	10.1016/j.ecss.2017.06.041	DEPARTMENT OF ECOLOGY, ENVIRONMENT AND PLANT SCIENCES, STOCKHOLM UNIVERSITY, STOCKHOLM, S-106 91, SWEDEN; DEPARTMENT OF ECOLOGY, FEDERAL UNIVERSITY OF RIO DE JANEIRO, RIO DE JANEIRO, 21941902, BRAZIL; REEF SYSTEMS ECOLOGY AND CONSERVATION LAB, DEPARTMENT OF MARINE BIOLOGY, FEDERAL UNIVERSITY FLUMINENSE, NITERÓI, 24020141, BRAZIL; INSTITUTO CORAL VIVO, ARRAIAL D'AJUDA, PORTO SEGURO, BRAZIL; MARINE…	SEASCAPE CONNECTIVITY IS REGARDED ESSENTIAL FOR HEALTHY REEF FISH COMMUNITIES IN TROPICAL SHALLOW SYSTEMS. A NUMBER OF REEF FISH SPECIES USE SEPARATE ADULT AND NURSERY HABITATS, AND HENCE CONTRIBUTE TO NUTRIENT AND ENERGY TRANSFER BETWEEN HABITATS. SEAGRASS BEDS AND MANGROVES OFTEN CONSTITUTE IMPORTANT NURSERY HABITATS, WITH HIGH STRUCTURAL COMPLEXITY AND PROTECTION FROM PREDATION. HERE, WE INVES…	CONNECTIVITY; HABITAT CHOICE; NURSERY GROUNDS; ONTOGENY; REEF FISH; SEAWEED
BRIGGS SA;BLANAR CA;ROBBLEE MB;BOYKO CB;HIRONS AC	HOST ABUNDANCE, SEA-GRASS COVER, AND TEMPERATURE PREDICT INFECTION RATES OF PARASITIC ISOPODS (BOPYRIDAE) ON CARIDEAN SHRIMP	2017	JOURNAL OF PARASITOLOGY	10.1645/16-126	OCEANOGRAPHIC CENTER, NOVA SOUTHEASTERN UNIVERSITY, DANIA BEACH, 33004, FL, UNITED STATES; HALMOS COLLEGE OF NATURAL SCIENCES AND OCEANOGRAPHY, NOVA SOUTHEASTERN UNIVERSITY, FORT LAUDERDALE, 33314, FL, UNITED STATES; U.S. GEOLOGICAL SURVEY, WETLAND AND AQUATIC RESEARCH CENTER, 7920 NORTHWEST 71ST STREET, GAINESVILLE, 32653, FL, UNITED STATES; DIVISION OF INVERTEBRATE ZOOLOGY, AMERICAN MUSEUM OF N…	CARIDEAN SHRIMP ARE CRITICAL COMPONENTS OF SEA-GRASS COMMUNITIES AND OCCASIONALLY HARBOR PARASITIC BOPYRID ISOPODS, WHICH CAN NEGATIVELY IMPACT THEIR HOSTS. HOWEVER, THE ECOLOGICAL FACTORS THAT DRIVE INFECTION RATES OF PARASITIC BOPYRID ISOPODS IN HOST CARIDEANS ARE POORLY KNOWN. WE EXAMINED 43,875 CARIDEANS BELONGING TO 6 FAMILIES AND 11 GENERA FROM 19 SHALLOW-WATER LOCALITIES THROUGHOUT SOUTH F…
SANIEWSKI M;ZALEWSKA T	90SR IN ZOSTERA MARINA FROM THE GULF OF GDAŃSK (SOUTHERN BALTIC SEA)	2017	OCEANOLOGICAL AND HYDROBIOLOGICAL STUDIES	10.1515/ohs-2017-0003	INSTITUTE OF METEOROLOGY AND WATER MANAGEMENT, NATIONAL RESEARCH INSTITUTE, MARITIME BRANCH, UL. WASZYNGTONA 42, GDYNIA, 81-342, POLAND	90SR ACTIVITY WAS DETERMINED IN ZOSTERA MARINA COLLECTED IN THE GULF OF GDAŃSK IN 2008-2013. 90SR ACTIVITY IN Z. MARINA FROM JAMA KUZNICKA AND KLIF ORŁOWSKI RANGE FROM 0.83 BQ KG-1 D.W. TO 3.78 BQ KG-1 D.W. AND FROM 0.68 BQ KG-1 D.W. TO 4.95 BQ KG-1 D.W., RESPECTIVELY. THE PLANTS COLLECTED IN SPRING-SUMMER SHOWED SIGNIFICANT DIFFERENCES BETWEEN 90SR CONTENT IN BLADES-1.55 BQ KG-1 D.W. IN 2011 AND…	<SUP>90</SUP>SR; BALTIC SEA; BIOACCUMULATION; GULF OF GDAŃSK; ZOSTERA MARINA
HERNÁNDEZ-ALBERNAS JI;BORGES-CASAS CC	FIRST RECORD FOR SEAGRASS HALOPHILA OVALIS IN THE GREATER ANTILLES; [PRIMER REGISTRO DE LA ANGIOSPERMA MARINA HALOPHILA OVALIS EN LAS ANTILLAS MAYORES]	2017	REVISTA MEXICANA DE BIODIVERSIDAD	10.1016/j.rmb.2017.10.030	REFUGIO DE FAUNA CAYO SANTA MARÍA, DELEGACIÓN TERRITORIAL GAVIOTA CENTRO, CARRETERA A REMEDIOS, KM. 1, CAIBARIÉN, 52610, VILLA CLARA, CUBA; FACULTAD DE CIENCIAS AGROPECUARIAS, UNIVERSIDAD CENTRAL DE LAS VILLAS, CARRETERA A CAMAJUANÍ KM. 5.5, SANTA CLARA, 50100, VILLA CLARA, CUBA	THE SEAGRASS HALOPHILA OVALIS (R. BROWN) J. D. HOOKER, IS REPORTED FOR THE FIRST TIME FROM CUBAN WATERS. MORPHOLOGICAL AND ECOLOGICAL FEATURES ARE ACCORDING TO PUBLISHED DATA ABOUT THE SPECIES, BROADENING ITS DISTRIBUTION RANGE ALONG THE ATLANTIC BASIN. © 2017	CUBA; HALOPHILA; SEAGRASS
ONDIVIELA B;FERNÁNDEZ L;PUENTE A;GARCÍA-CASTRILLO G;JUANES JA	CHARACTERIZATION OF A RESILIENT SEAGRASS MEADOW DURING A DECLINE PERIOD; [CARACTERIZACIÓN DE UNA PRADERA RESILIENTE DE FANERÓGAMAS MARINAS DURANTE PERÍODOS DE REGRESIÓN]	2018	SCIENTIA MARINA	10.3989/scimar.04616.18A	ENVIRONMENTAL HYDRAULICS INSTITUTE “IH CANTABRIA”, UNIVERSIDAD DE CANTABRIA, ISABEL TORRES, 15, PARQUE CIENTÍFICO Y TECNOLÓGICO DE CANTABRIA, SANTANDER, 39011, SPAIN; ASOCIACIÓN CIENTÍFICA DE ESTUDIO MARINOS (ACEM), JUAN JOSÉ PÉREZ DEL MOLINO, 16, SANTANDER, 39006, SPAIN; CONSEJERÍA DE GANADERÍA, PESCA Y DESARROLLO RURAL, GOBIERNO DE CANTABRIA, AVDA. ALBERT EINSTEIN, 2, PARQUE CIENTÍFICO Y TECNOL…	SEAGRASSES ARE GLOBALLY THREATENED ECOSYSTEMS WITH ESSENTIAL ECOLOGICAL ROLES. AN IMPORTANT LIMITATION IN SEAGRASS CONSERVATION EFFORTS IS THE POOR UNDERSTANDING OF RESILIENT MEADOWS. THE PRESENT WORK STUDIES A MEADOW, WHICH MAINTAINED A LARGE POPULATION OF ZOSTERA MARINA AND ZOSTERA NOLTEI, DURING THE DECLINE OF SEAGRASSES IN THE BAY OF SANTANDER (FROM 1984 TO 2000). THE WORK EXAMINES RESILIENCE…	BAY OF SANTANDER; BENTHIC FAUNA; PLANT TRAITS VARIABILITY; ZOSTERA MARINA; ZOSTERA NOLTEI
JAKOBSSON-THOR S;TOTH GB;BRAKEL J;BOCKELMANN A-C;PAVIA H	SEAGRASS WASTING DISEASE VARIES WITH SALINITY AND DEPTH IN NATURAL ZOSTERA MARINA POPULATIONS	2018	MARINE ECOLOGY PROGRESS SERIES	10.3354/meps12406	DEPARTMENT OF MARINE SCIENCES?TJÄRNÖ, UNIVERSITY OF GOTHENBURG, STRÖMSTAD, 45296, SWEDEN; EXPERIMENTAL ECOLOGY?FOOD WEBS, GEOMAR HELMHOLTZ CENTRE FOR OCEAN RESEARCH, KIEL, 24105, GERMANY	IN THE 1930S, THE WASTING DISEASE PATHOGEN LABYRINTHULA ZOSTERAE IS BELIEVED TO HAVE KILLED 90% OF THE TEMPERATE SEAGRASS ZOSTERA MARINA IN THE ATLANTIC OCEAN. DESPITE THE DEVASTATING IMPACT OF THIS DISEASE, THE HOST?PATHOGEN INTERACTION IS STILL POORLY UNDERSTOOD, AND FEW FIELD STUDIES HAVE INVESTIGATED FACTORS CORRELATING WITH THE PREVALENCE AND ABUNDANCE OF L. ZOSTERAE. THE PRESENT STUDY MEASU…	CHEMICAL DEFENSE; EELGRASS; HOST?PATHOGEN INTERACTION; INFECTION; LABYRINTHULA ZOSTERAE; TRANSPLANTATION
MENDOZA-BECERRIL MA;SIMÕES N;GENZANO G	BENTHIC HYDROIDS (CNIDARIA, HYDROZOA) FROM ALACRANES REEF, GULF OF MEXICO, MEXICO	2018	BULLETIN OF MARINE SCIENCE	10.5343/bms.2017.1072	CONSEJO NACIONAL DE CIENCIA Y TECNOLOGÍA (CONACYT), CENTRO DE INVESTIGACIONES BIOLÓGICAS DEL NOROESTE, S.C. INST. POLITÉCNICO NACIONAL 195, LA PAZ, BCS CP, 23096, MEXICO; UNIDAD ACADÉMICA SISAL, FACULTAD DE CIENCIAS, UNIVERSIDAD NACIONAL AUTÓNOMA DE PUERTO DE ABRIGO, SISAL, YUCATÁN, CP, 97356, MEXICO; ESTACIÓN COSTERA NÁGERA, DEPARTAMENTO DE CIENCIAS MARINAS, FACULTAD DE CIENCIAS EXACTAS Y NATURA…	HERE, WE PROVIDE THE FIRST LIST OF SHALLOWWATER HYDROIDS FOR ALACRANES REEF, MEXICO, COMPRISING 49 SPECIES IN 33 GENERA. THE MOST SPECIOSE SUPERORDER WAS LEPTOTHECATA (36 SPECIES), WITH THREE PARTICULARLY DIVERSE FAMILIES: CLYTIIDAE, SERTULARIIDAE, AND PLUMULARIIDAE. THREE SPECIES WERE RECORDED FOR THE FIRST TIME IN THE GULF OF MEXICO (GOM), AND 13 FOR THE SOUTH-CENTRAL GOM. THE MAJORITY OF FAUNA…
SCHMIDT AL;COLL M;LOTZE HK	REGIONAL-SCALE DIFFERENCES IN EUTROPHICATION EFFECTS ON EELGRASS-ASSOCIATED (ZOSTERA MARINA) MACROFAUNA	2017	ESTUARIES AND COASTS	10.1007/s12237-016-0204-z	DEPARTMENT OF BIOLOGY, DALHOUSIE UNIVERSITY, 1355 OXFORD STREET, P.O. BOX 15000, HALIFAX, B3H4R2, NS, CANADA; INSTITUT DE CIENCIES DEL MAR (ICM-CSIC), PASSEIG MARITIM DE LA BARCELONETA, 37-49, BARCELONA, 08003, SPAIN	EUTROPHICATION HAS CAUSED STRONG SHIFTS FROM PERENNIAL SEAGRASS TO OPPORTUNISTIC MACROALGAE AND PHYTOPLANKTON IN MANY COASTAL ECOSYSTEMS WORLDWIDE, YET RESPONSES OF THE PRIMARY-PRODUCER ASSEMBLAGE CAN VARY WITH REGIONAL ENVIRONMENTAL AND NUTRIENT-LOADING CONDITIONS. THE WIDER CONSEQUENCES OF THIS VARIABLE PRIMARY-PRODUCER RESPONSE ON THE ASSOCIATED ANIMAL COMMUNITY ARE LITTLE KNOWN. WE USED LARGE…	EUTROPHICATION; MACROFAUNA; MANAGEMENT; NUTRIENT LOADING; SEAGRASS
SMULDERS FOH;VONK JA;ENGEL MS;CHRISTIANEN MJA	EXPANSION AND FRAGMENT SETTLEMENT OF THE NON-NATIVE SEAGRASS HALOPHILA STIPULACEA IN A CARIBBEAN BAY	2017	MARINE BIOLOGY RESEARCH	10.1080/17451000.2017.1333620	INSTITUTE FOR BIODIVERSITY AND ECOSYSTEM DYNAMICS, UNIVERSITY OF AMSTERDAM, AMSTERDAM, NETHERLANDS; STINAPA BONAIRE NATIONAL PARKS FOUNDATION, BONAIRE, DUTCH CARIBBEAN, NETHERLANDS; GRONINGEN INSTITUTE FOR EVOLUTIONARY LIFE SCIENCES, UNIVERSITY OF GRONINGEN, GRONINGEN, NETHERLANDS; INSTITUTE OF MARINE RESEARCH AND ECOSYSTEM STUDIES, WAGENINGEN UNIVERSITY, WAGENINGEN, NETHERLANDS	THE NON-NATIVE SEAGRASS SPECIES HALOPHILA STIPULACEA HAS SPREAD THROUGHOUT THE EASTERN CARIBBEAN SINCE 2002, AND COULD POTENTIALLY IMPACT THE FUNCTIONING OF LOCAL SEAGRASS ECOSYSTEMS. IMPORTANT CHARACTERISTICS FOR INVASIVENESS, SUCH AS DISPERSAL, RECRUITMENT AND EXPANSION OF H. STIPULACEA AT A LOCAL SCALE, ARE UNKNOWN. WE ASSESSED H. STIPULACEA EXPANSION RATES WITHIN LAC BAY, BONAIRE, DUTCH CARIB…	DUTCH CARIBBEAN; ECOSYSTEM SERVICES; EXOTIC SEAGRASS; HALOPHILA STIPULACEA; RANGE EXPANSION; VEGETATIVE FRAGMENTATION
ELLIOTT SAM;SABATINO AD;HEATH MR;TURRELL WR;BAILEY DM	LANDSCAPE EFFECTS ON DEMERSAL FISH REVEALED BY FIELD OBSERVATIONS AND PREDICTIVE SEABED MODELLING	2017	PLOS ONE	10.1371/journal.pone.0189011	INSTITUTE OF BIODIVERSITY, ANIMAL HEALTH AND COMPARATIVE MEDICINE, UNIVERSITY OF GLASGOW, GLASGOW, UNITED KINGDOM; DEPARTMENT OF MATHEMATICS AND STATISTICS, UNIVERSITY OF STRATHCLYDE, GLASGOW, UNITED KINGDOM; MARINE SCOTLAND SCIENCE, MARINE LABORATORY, ABERDEEN, UNITED KINGDOM; UMR BOREA 7208, MUSÉUM NATIONAL D’HISTOIRE NATURELLE, SERVICE DES STATIONS MARINES, DINARD, FRANCE	NATURE CONSERVATION AND FISHERIES MANAGEMENT OFTEN FOCUS ON PARTICULAR SEABED FEATURES THAT ARE CONSIDERED VULNERABLE OR IMPORTANT TO COMMERCIAL SPECIES. AS A RESULT, INDIVIDUAL SEABED TYPES ARE PROTECTED IN ISOLATION, WITHOUT ANY UNDERSTANDING OF WHAT EFFECT THE MIXTURE OF SEABED TYPES WITHIN THE LANDSCAPE HAS ON ECOSYSTEM FUNCTIONS. HERE WE UNDERTOOK PREDICTIVE SEABED MODELLING WITHIN A COASTAL…
DIEPENS NJ;BUFFAN-DUBAU E;BUDZINSKI H;KALLERHOFF J;MERLINA G;SILVESTRE J;AUBY I;NATHALIE TAPIE;ELGER A	TOXICITY EFFECTS OF AN ENVIRONMENTAL REALISTIC HERBICIDE MIXTURE ON THE SEAGRASS ZOSTERA NOLTEI	2017	ENVIRONMENTAL POLLUTION	10.1016/j.envpol.2016.12.021	ECOLAB, UNIVERSITÉ DE TOULOUSE, CNRS, INPT, UPS, TOULOUSE, FRANCE; ENVIRONNEMENTS ET PALÉOENVIRONNEMENTS OCÉANIQUES ET CONTINENTAUX (EPOC), UMR 5805 CNRS/UNIV. BORDEAUX 1, LABORATOIRE DE PHYSICO- ET TOXICO-CHIMIE DE L'ENVIRONNEMENT (LPTC), 351, COURS DE LA LIBÉRATION, TALENCE, 33405, FRANCE; IFREMER ARCACHON, LABORATOIRE ENVIRONNEMENT RESSOURCES, QUAI DU CDT SILHOUETTE, ARCACHON, 33120, FRANCE	WORLDWIDE SEAGRASS DECLINES HAVE BEEN OBSERVED DUE TO MULTIPLE STRESSORS. ONE OF THEM IS THE MIXTURE OF PESTICIDES USED IN INTENSIVE AGRICULTURE AND BOAT ANTIFOULING PAINTS IN COASTAL AREAS. EFFECTS OF MIXTURE TOXICITY ARE COMPLEX AND POORLY UNDERSTOOD. HOWEVER, CONSIDERATION OF MIXTURE TOXICITY IS MORE REALISTIC AND ECOLOGICALLY RELEVANT FOR ENVIRONMENTAL RISK ASSESSMENT (ERA). THE FIRST AIM OF …	EFFECTIVE QUANTUM YIELD; HERBICIDES; MIXTURE TOXICITY; PIGMENTS; ZOSTERA NOLTEI
SIEGENTHALER A;CÁNOVAS F;GONZÁLEZ-WANGÜEMERT M	OUTLANDERS IN AN UNUSUAL HABITAT: HOLOTHURIA MAMMATA (GRUBE, 1840) BEHAVIOUR ON SEAGRASS MEADOWS FROM RIA FORMOSA (S PORTUGAL)	2017	TURKISH JOURNAL OF FISHERIES AND AQUATIC SCIENCES	10.4194/1303-2712-v17_5_19	UNIVERSIDADE DO ALGARVE, CENTRO DE CIENCIAS DO MAR (CCMAR), BUILDING 7, CAMPUS DE GAMBELAS, P-8005-139, FARO, PORTUGAL; SALFORD UNIVERSITY, SALFORD, UNITED KINGDOM	HOLOTHURIA MAMMATA IS ONE OF THE NEW TARGET SPECIES FROM THE MEDITERRANEAN AND ATLANTIC. USUALLY, IT INHABITS ROCKY BOTTOMS, STAYING IN CREVICES AND HOLES DURING THE DAY AND LEAVING THEM IN THE NIGHT FOR FEEDING ON SANDY BOTTOMS. HOWEVER, IT CAN BE FOUND IN UNUSUAL HABITATS SUCH AS SEAGRASS WITH DIURNAL AND NOCTURNAL FEEDING. THIS STUDY PROVIDES INFORMATION FOR THE FIRST TIME ON THE BEHAVIOUR, DE…	BEHAVIOUR; MOVEMENT; POPULATION DYNAMICS; SEA CUCUMBERS; UNUSUAL HABITAT
LOURENÇO AR;BOVE CP	FLORA OF RIO DE JANEIRO: HYDROCHARITACEAE; [FLORA DO RIO DE JANEIRO: HYDROCHARITACEAE]	2017	RODRIGUESIA	10.1590/2175-7860201768108	UNIVERSIDADE FEDERAL DO RIO DE JANEIRO, DEPTO. BOTÂNICA, MUSEU NACIONAL, QUINTA DA BOA VISTA S/N, SÃO CRISTÓVÃO, RIO DE JANEIRO, RJ, 20940-040, BRAZIL	HYDROCHARITACEAE IS A COSMOPOLITAN AQUATIC GROUP THAT COMPRISES 17 GENERA WITH 127 SPECIES. THE INDIVIDUALS ARE HERBS FIXED OR FREE, FLOATING, SUBMERGED OR EMERGED LIVING IN FRESH, BRACKISH OR SALTY WATER. IN BRAZIL, IT IS REPRESENTED BY SIX GENERA AND CA. 15 SPECIES. AIMING TO KNOW THE REAL DIVERSITY OF THE FAMILY IN RIO DE JANEIRO STATE, A STUDY OF HERBARIA COLLECTION AND AN EXTENSIVE FIELD WOR…	AQUATIC PLANTS; ATLANTIC FOREST; NAJADACEAE; SOUTHEAST BRAZILIAN FLORA
BARRY SC;JACOBY CA;FRAZER TK	ENVIRONMENTAL INFLUENCES ON GROWTH AND MORPHOLOGY OF THALASSIA TESTUDINUM	2017	MARINE ECOLOGY PROGRESS SERIES	10.3354/meps12112	NATURE COAST BIOLOGICAL STATION, UNIVERSITY OF FLORIDA, CEDAR KEY, 32625, FL, UNITED STATES; FISHERIES AND AQUATIC SCIENCES PROGRAM, UNIVERSITY OF FLORIDA, GAINESVILLE, 32653, FL, UNITED STATES; SOIL AND WATER SCIENCES DEPARTMENT, UNIVERSITY OF FLORIDA, GAINESVILLE, 32653, FL, UNITED STATES; SCHOOL OF NATURAL RESOURCES AND ENVIRONMENT, UNIVERSITY OF FLORIDA, GAINESVILLE, 32611, FL, UNITED STATES	KEY METRICS OF THALASSIA TESTUDINUM ABOVEGROUND MORPHOLOGY VARY ALONG A SPATIAL GRADIENT IN CONCENTRATIONS OF TOTAL PHOSPHORUS IN THE WATER COLUMN THAT HAS PERSISTED FOR OVER A DECADE OFF THE CENTRAL GULF OF MEXICO COAST OF PENINSULAR FLORIDA. LEAF AREA SHOOT-1, SHOOT DENSITY, SHOOT HEIGHT, AND AREAL BIOMASS OF T. TESTUDINUM, THE DOMINANT SEAGRASS, WERE MEASURED AT SITES ALONG THIS GRADIENT. THE …	ENVIRONMENTAL GRADIENTS; GULF OF MEXICO; NUTRIENTS; PHENOTYPIC PLASTICITY; PHOSPHORUS; SEAGRASS; STABLE ISOTOPES
WONG MC	SECONDARY PRODUCTION OF MACROBENTHIC COMMUNITIES IN SEAGRASS (ZOSTERA MARINA, EELGRASS) BEDS AND BARE SOFT SEDIMENTS ACROSS DIFFERING ENVIRONMENTAL CONDITIONS IN ATLANTIC CANADA	2018	ESTUARIES AND COASTS	10.1007/s12237-017-0286-2	BEDFORD INSTITUTE OF OCEANOGRAPHY, FISHERIES AND OCEANS CANADA, 1 CHALLENGER DR, DARTMOUTH, B2Y 4A2, NS, CANADA	IN NEARSHORE ECOSYSTEMS, HABITATS WITH EMERGENT STRUCTURE ARE OFTEN ASSUMED TO HAVE HIGHER ECOSYSTEM FUNCTIONING THAN HABITATS LACKING STRUCTURE. HOWEVER, SUCH HABITAT-SPECIFIC DIFFERENCES MAY DEPEND ON THE SURROUNDING ENVIRONMENT. IN THIS STUDY, I EXAMINE THE ROBUSTNESS OF HABITAT-SPECIFIC DIFFERENCES IN ECOSYSTEM FUNCTIONING FOR SEAGRASS (ZOSTERA MARINA) AND ADJACENT BARE SOFT SEDIMENTS ACROSS …	BENTHIC INVERTEBRATES; CANONICAL CORRESPONDENCE ANALYSIS; ECOSYSTEM FUNCTIONING; NOVA SCOTIA
BANGLEY CW;PARAMORE L;DEDMAN S;RULIFSON RA	DELINEATION AND MAPPING OF COASTAL SHARK HABITAT WITHIN A SHALLOW LAGOONAL ESTUARY	2018	PLOS ONE	10.1371/journal.pone.0195221	INSTITUTE FOR COASTAL SCIENCE AND POLICY, EAST CAROLINA UNIVERSITY, GREENVILLE, NC, UNITED STATES; SMITHSONIAN ENVIRONMENTAL RESEARCH CENTER, EDGEWATER, MD, UNITED STATES; NORTH CAROLINA DIVISION OF MARINE FISHERIES, NORTHERN DISTRICT OFFICE, ELIZABETH CITY, NC, UNITED STATES; FARALLON INSTITUTE, PETALUMA, CA, UNITED STATES; DEPARTMENT OF BIOLOGY, EAST CAROLINA UNIVERSITY, GREENVILLE, NC, UNITED …	ESTUARIES FUNCTION AS IMPORTANT NURSERY AND FORAGING HABITATS FOR MANY COASTAL SPECIES, INCLUDING HIGHLY MIGRATORY SHARKS. PAMLICO SOUND, NORTH CAROLINA, IS ONE OF THE LARGEST ESTUARIES IN THE CONTINENTAL UNITED STATES AND PROVIDES A VARIETY OF POTENTIAL HABITATS FOR SHARKS. IN ORDER TO IDENTIFY AND SPATIALLY DELINEATE SHARK HABITATS WITHIN PAMLICO SOUND, SHARK CATCH AND ENVIRONMENTAL DATA WERE A…
THORHAUG A;POULOS HM;LÓPEZ-PORTILLO J;KU TCW;BERLYN GP	SEAGRASS BLUE CARBON DYNAMICS IN THE GULF OF MEXICO: STOCKS, LOSSES FROM ANTHROPOGENIC DISTURBANCE, AND GAINS THROUGH SEAGRASS RESTORATION	2017	SCIENCE OF THE TOTAL ENVIRONMENT	10.1016/j.scitotenv.2017.06.189	YALE SCHOOL OF FORESTRY AND ENVIRONMENTAL STUDIES, NEW HAVEN, 06511, CT, UNITED STATES; WESLEYAN UNIVERSITY, COLLEGE OF THE ENVIRONMENT, MIDDLETOWN, 06457, CT, UNITED STATES; INSTITUTO DE ECOLOGÍA, A.C. (INECOL), XALAPA, 91070, VERACRUZ, MEXICO; WESLEYAN UNIVERSITY, DEPARTMENT OF EARTH AND ENVIRONMENTAL SCIENCES, MIDDLETOWN, 06459, CT, UNITED STATES	SEAGRASSES COMPRISE A SUBSTANTIVE NORTH AMERICAN AND CARIBBEAN SEA BLUE CARBON SINK. YET FINE-SCALE ESTIMATES OF SEAGRASS CARBON STOCKS, FLUXES FROM ANTHROPOGENIC DISTURBANCES, AND POTENTIAL GAINS IN SEDIMENTARY CARBON FROM SEAGRASS RESTORATION ARE LACKING FOR MOST OF THE WESTERN HEMISPHERE. TO BEGIN TO FILL THIS KNOWLEDGE GAP IN THE SUBTROPICS AND TROPICS, WE QUANTIFIED ORGANIC CARBON (CORG) STO…	BLUE CARBON; GULF OF MEXICO; SEAGRASS CARBON; SEAGRASS IMPACT CARBON LOSS; SEAGRASS RESTORATION
CULLAIN N;MCIVER R;SCHMIDT AL;MILEWSKI I;LOTZE HK	POTENTIAL IMPACTS OF FINFISH AQUACULTURE ON EELGRASS (ZOSTERA MARINA) BEDS AND POSSIBLE MONITORING METRICS FOR MANAGEMENT: A CASE STUDY IN ATLANTIC CANADA	2018	PEERJ	10.7717/peerj.5630	DEPARTMENT OF BIOLOGY, DALHOUSIE UNIVERSITY, HALIFAX, CANADA	EELGRASS (ZOSTERA MARINA) HAS BEEN DESIGNATED AN ECOLOGICALLY SIGNIFICANT SPECIES IN ATLANTIC CANADA. THE DEVELOPMENT AND RAPID EXPANSION OF NETPEN FINFISH AQUACULTURE INTO SENSITIVE COASTAL HABITATS HAS RAISED CONCERNS ABOUT THE IMPACTS OF FINFISH AQUACULTURE ON EELGRASS HABITATS. TO DATE, NO STUDIES HAVE BEEN DONE IN ATLANTIC CANADA TO EXAMINE THESE IMPACTS OR TO IDENTIFY POTENTIAL MONITORING V…	CANOPY STRUCTURE; EELGRASS HABITAT; INFAUNA COMMUNITY; MARICULTURE; MULTIVARIATE ANALYSIS; ORGANIC ENRICHMENT
VAN DER LOOS LM;PRUD'HOMME VAN REINE WF	FIRST ATLANTIC RECORD OF THE GREEN ALGA PARVOCAULIS EXIGUUS FROM ST. EUSTATIUS, DUTCH CARIBBEAN	2017	MARINE BIODIVERSITY	10.1007/s12526-016-0494-1	NATURALIS BIODIVERSITY CENTER, P.O. BOX 9517, LEIDEN, 2300 RA, NETHERLANDS; MARINE ECOLOGY, UNIVERSITY OF GRONINGEN, NIJENBORGH 7, GRONINGEN, 9747 AG, NETHERLANDS	THE POLYPHYSACEAE IS A WELL-STUDIED FAMILY OF GREEN ALGAE OCCURRING IN TROPICAL AND WARM-TEMPERATE REGIONS AROUND THE WORLD. ONE OF ITS SPECIES, PARVOCAULIS EXIGUUS (SOLMS-LAUBACH) S. BERGER ET AL. (PHYCOLOGIA 42:506–561, 2003), HAS PREVIOUSLY BEEN REPORTED FROM BOTH THE INDIAN AND THE PACIFIC OCEANS. THIS REPORT PRESENTS THE FIRST RECORD OF PARVOCAULIS EXIGUUS FROM THE ATLANTIC OCEAN. IT WAS COL…	BENTHIC; MARINE MACROALGAE; POLYPHYSACEAE; ROCKY SUBSTRATE; SUBTIDAL
BJORNDAL KA;BOLTEN AB;CHALOUPKA M;SABA VS;BELLINI C;MARCOVALDI MAG;SANTOS AJB;BORTOLON LFW;MEYLAN AB;MEYLAN PA;GRAY J;HARDY R;BROST B;BRESETTE M;GORHAM JC;CONNETT S;CROUCHLEY BVS;DAWSON M;HAYES D;DIEZ CE;VAN DAM RP;WILLIS S;NAVA M;HART KM;CHERKISS MS;CROWDER AG;POLLOCK C;HILLIS-STARR Z;MUÑOZ TENERÍA FA;HERRERA-PAVÓN R;LABRADA-MARTAGÓN V;LORENCES A;NEGRETE-PHILIPPE A;LAMONT MM;FOLEY AM;BAILEY R;CA…	ECOLOGICAL REGIME SHIFT DRIVES DECLINING GROWTH RATES OF SEA TURTLES THROUGHOUT THE WEST ATLANTIC	2017	GLOBAL CHANGE BIOLOGY	10.1111/gcb.13712	ARCHIE CARR CENTER FOR SEA TURTLE RESEARCH AND DEPARTMENT OF BIOLOGY, UNIVERSITY OF FLORIDA, GAINESVILLE, FL, UNITED STATES; ECOLOGICAL MODELLING SERVICES PTY LTD, UNIVERSITY OF QUEENSLAND, ST LUCIA, QLD, AUSTRALIA; NOAA NATIONAL MARINE FISHERIES SERVICE, NORTHEAST FISHERIES SCIENCE CENTER, GEOPHYSICAL FLUID DYNAMICS LABORATORY, PRINCETON, NJ, UNITED STATES; CENTRO TAMAR-ICMBIO, CLBI – PARNAMIRIM…	SOMATIC GROWTH IS AN INTEGRATED, INDIVIDUAL-BASED RESPONSE TO ENVIRONMENTAL CONDITIONS, ESPECIALLY IN ECTOTHERMS. GROWTH DYNAMICS OF LARGE, MOBILE ANIMALS ARE PARTICULARLY USEFUL AS BIO-INDICATORS OF ENVIRONMENTAL CHANGE AT REGIONAL SCALES. WE ASSEMBLED GROWTH RATE DATA FROM THROUGHOUT THE WEST ATLANTIC FOR GREEN TURTLES, CHELONIA MYDAS, WHICH ARE LONG-LIVED, HIGHLY MIGRATORY, PRIMARILY HERBIVORO…	CARETTA CARETTA; CHELONIA MYDAS; ECOLOGICAL REGIME SHIFTS; ERETMOCHELYS IMBRICATA; MULTIVARIATE ENSO INDEX; SEA SURFACE TEMPERATURE; SEAGRASS; SOMATIC GROWTH RATES
LARKIN PD;MALONEY TJ;RUBIANO-RINCON S;BARRETT MM	A MAP-BASED APPROACH TO ASSESSING GENETIC DIVERSITY, STRUCTURE, AND CONNECTIVITY IN THE SEAGRASS HALODULE WRIGHTII	2017	MARINE ECOLOGY PROGRESS SERIES	10.3354/meps12037	DEPARTMENT OF PHYSICAL AND ENVIRONMENTAL SCIENCES, TEXAS A AND M UNIVERSITY-CORPUS CHRISTI, 6300 OCEAN DRIVE, CORPUS CHRISTI, 78404-5802, TX, UNITED STATES	SEAGRASS COVER HAS DECLINED IN MANY AREAS OF THE WORLD IN A TREND THAT HAS ACCELERATED OVER THE PAST SEVERAL DECADES. THIS RAISES CONCERN FOR BOTH THE IMPACT THE DECLINE IN COVER HAS ON COASTAL ECOSYSTEMS AND THE EFFECT IT MAY HAVE ON SEAGRASS EVOLUTIONARY POTENTIAL, AS GENOTYPIC AND GENOMIC VARIATION IS LOST. WE USED 8 MICROSATELLITE LOCI TO INVESTIGATE GENETIC DIVERSITY, STRUCTURE, AND CONNECTI…	GENETIC DIVERSITY • HALODULE WRIGHTII • LAGUNA MADRE • POPULATION STRUCTURE • DISPERSAL
CLAUDINO MC;PESSANHA ALM;ARAÚJO FG;GARCIA AM	TROPHIC CONNECTIVITY AND BASAL FOOD SOURCES SUSTAINING TROPICAL AQUATIC CONSUMERS ALONG A MANGROVE TO OCEAN GRADIENT	2015	ESTUARINE, COASTAL AND SHELF SCIENCE	10.1016/j.ecss.2015.07.005	LABORATÓRIO DE ICTIOLOGIA, INSTITUTO DE OCEANOGRAFIA, UNIVERSIDADE FEDERAL DO RIO GRANDE, AV. ITÁLIA KM 8, CARREIROS, RIO GRANDE, RS, 96.203-900, BRAZIL; DEPARTAMENTO DE BIOLOGIA, UNIVERSIDADE ESTADUAL DA PARAÍBA, CAMPUS I, AV. BARAÚNAS, 351, BODOCONGÓ, CAMPINA GRANDE, PB, 5109-753, BRAZIL; LABORATÓRIO DE ECOLOGIA DE PEIXES, UNIVERSIDADE FEDERAL RURAL DO RIO DE JANEIRO, BR 465, KM 7, SEROPÉDICA, …	VARIATIONS IN THE RELATIVE IMPORTANCE OF AUTOTROPHIC SOURCES TO AQUATIC CONSUMERS ALONG ENVIRONMENTAL GRADIENTS AND THE TROPHIC ROLE OF MANGROVE-DERIVED DETRITUS TO MARINE COASTAL FOOD WEBS ARE STILL POORLY INVESTIGATED IN TROPICAL SYSTEMS. IN THIS STUDY, WE EMPLOYED STABLE ISOTOPE ANALYSES TO INVESTIGATE THE RELATIVE IMPORTANCE OF BASAL FOOD SOURCES TO MACROCONSUMERS (DECAPOD CRUSTACEANS AND FIS…	FISH; FOOD WEB; MAMANGUAPE ESTUARY; MANGROVE; OUTWELLING HYPOTHESIS; STABLE ISOTOPE
CÚCIO C;ENGELEN AH;COSTA R;MUYZER G	RHIZOSPHERE MICROBIOMES OF EUROPEAN + SEAGRASSES ARE SELECTED BY THE PLANT, BUT ARE NOT SPECIES SPECIFIC	2016	FRONTIERS IN MICROBIOLOGY	10.3389/fmicb.2016.00440	MICROBIAL SYSTEMS ECOLOGY, DEPARTMENT OF AQUATIC MICROBIOLOGY, INSTITUTE FOR BIODIVERSITY AND ECOSYSTEM DYNAMICS, UNIVERSITY OF AMSTERDAM, AMSTERDAM, NETHERLANDS; MARINE ECOLOGY AND EVOLUTION RESEARCH GROUP, CENTRO DE CIENCIAS DO MAR, UNIVERSIDADE DO ALGARVE, FARO, PORTUGAL; MICROBIAL ECOLOGY AND EVOLUTION RESEARCH GROUP, CENTRO DE CIENCIAS DO MAR, UNIVERSIDADE DO ALGARVE, FARO, PORTUGAL; INSTITU…	SEAGRASSES ARE MARINE FLOWERING PLANTS GROWING IN SOFT-BODY SEDIMENTS OF INTERTIDAL AND SHALLOW SUB-TIDAL ZONES. THEY PLAY AN IMPORTANT ROLE IN COASTAL ECOSYSTEMS BY STABILIZING SEDIMENTS, PROVIDING FOOD AND SHELTER FOR ANIMALS, AND RECYCLING NUTRIENTS. LIKE OTHER PLANTS, SEAGRASSES LIVE INTIMATELY WITH BOTH BENEFICIAL AND UNFAVORABLE MICROORGANISMS. ALTHOUGH MUCH IS KNOWN ABOUT THE MICROBIOMES O…	16S RRNA; AMPLICON SEQUENCING; MARINE BACTERIA; PLANT-MICROBE INTERACTIONS; RHIZOSPHERE; SEAGRASS MICROBIOME; SULFUR BACTERIA; SULFUR CYCLE
GREEN L;LAPOINTE BE;GAWLIK DE	WINTER NUTRIENT PULSE AND SEAGRASS EPIPHYTE BLOOM: EVIDENCE OF ANTHROPOGENIC ENRICHMENT OR NATURAL FLUCTUATIONS IN THE LOWER FLORIDA KEYS?	2015	ESTUARIES AND COASTS	10.1007/s12237-015-9940-8	HARBOR BRANCH OCEANOGRAPHIC INSTITUTE, FLORIDA ATLANTIC UNIVERSITY, 5600 US HWY 1, FORT PIERCE, 34946, FL, UNITED STATES; ENVIRONMENTAL SCIENCE PROGRAM, FLORIDA ATLANTIC UNIVERSITY, 777 GLADES RD, BOCA RATON, 33431, FL, UNITED STATES; US ENVIRONMENTAL PROTECTION AGENCY, 2111 SE MARINE SCIENCES DR., NEWPORT, 97366, OR, UNITED STATES	NUTRIENT ENRICHMENT CONTINUES TO DISRUPT MARINE ECOSYSTEM FUNCTION WORLDWIDE. ASSESSING EUTROPHICATION IN SEAGRASS ECOSYSTEMS SUCH AS THE GREAT WHITE HERON NATIONAL WILDLIFE REFUGE (GWHNWR), FLORIDA KEYS IS CRITICAL FOR PROTECTING THE DIVERSE COMMUNITY THAT DEPENDS ON THE INTERTIDAL AND SUBTIDAL SEAGRASS BEDS. WE QUANTIFIED WATER COLUMN NUTRIENTS, CHLOROPHYLL A, TISSUE NUTRIENTS IN MACROALGAE AND…	EPIPHYTE; FLORIDA KEYS; ISOTOPE; MACROALGAE; NUTRIENT ENRICHMENT; SEAGRASS
ÁVILA E;ÁVILA-GARCÍA AK;CRUZ-BARRAZA JA	TEMPORAL AND SMALL-SCALE SPATIAL VARIATIONS IN ABUNDANCE AND BIOMASS OF SEAGRASS-DWELLING SPONGES IN A TROPICAL ESTUARINE SYSTEM	2015	MARINE ECOLOGY	10.1111/maec.12171	INSTITUTO DE CIENCIAS DEL MAR Y LIMNOLOGÍA, UNIVERSIDAD NACIONAL AUTÓNOMA DE MÉXICO (ESTACIÓN EL CARMEN), CIUDAD DEL CARMEN, CAMPECHE, MEXICO; MAESTRÍA EN CIENCIAS EN RESTAURACIÓN ECOLÓGICA, CENTRO DE INVESTIGACIÓN EN CIENCIAS AMBIENTALES, UNIVERSIDAD AUTÓNOMA DEL CARMEN, CIUDAD DEL CARMEN, CAMPECHE, MEXICO; INSTITUTO DE CIENCIAS DEL MAR Y LIMNOLOGÍA, UNIVERSIDAD NACIONAL AUTÓNOMA DE MÉXICO (UNID…	ALTHOUGH MARINE SPONGES ARE ONE OF THE MOST ECOLOGICALLY IMPORTANT BENTHIC GROUPS IN MARINE ECOSYSTEMS, THEIR ECOLOGICAL ROLE IN SEAGRASS BEDS FROM ESTUARINE ENVIRONMENTS IS LITTLE KNOWN. IN THIS STUDY WE INVESTIGATED THE TEMPORAL AND SMALL-SCALE SPATIAL VARIABILITY IN THE ABUNDANCE AND BIOMASS OF THE THREE COMMON SEAGRASS-DWELLING SPONGES HALICHONDRIA MELANADOCIA, HALICLONA IMPLEXIFORMIS AND CHO…	ABUNDANCE; BIOMASS; ESTUARINE SYSTEM; GULF OF MEXICO; SEAGRASS HABITAT; SPONGES
CHAMBAULT P;PINAUD D;VANTREPOTTE V;KELLE L;ENTRAYGUES M;GUINET C;BERZINS R;BILO K;GASPAR P;DE THOISY B;MAHO YL;CHEVALLIER D	DISPERSAL AND DIVING ADJUSTMENTS OF THE GREEN TURTLE CHELONIA MYDAS IN RESPONSE TO DYNAMIC ENVIRONMENTAL CONDITIONS DURING POST-NESTING MIGRATION	2015	PLOS ONE	10.1371/journal.pone.0137340	UNIVERSITÉ DE STRASBOURG, INSTITUT PLURIDISCIPLINAIRE HUBERT CURIEN, 23 RUE BECQUEREL, STRASBOURG CEDEX 2, F-67087, FRANCE; CNRS, UMR 7178, 23 RUE BECQUEREL, STRASBOURG CEDEX 2, F-67087, FRANCE; CENTRE D'ÉTUDES BIOLOGIQUES DE CHIZÉ, UMR 7372 CNRS - UNIVERSITÉ DE LA ROCHELLE, VILLIERS-EN-BOIS, 79360, FRANCE; LABORATOIRE D'OCÉANOLOGIE ET DE GÉOSCIENCES, UMR 8187 CNRS, 28 AVENUE FOCH, BP 80, WIMEREU…	IN RESPONSE TO SEASONALITY AND SPATIAL SEGREGATION OF RESOURCES, SEA TURTLES UNDERTAKE LONG JOURNEYS BETWEEN THEIR NESTING SITES AND FORAGING GROUNDS. WHILE SATELLITE TRACKING HAS MADE IT POSSIBLE TO OUTLINE THEIR MIGRATION ROUTES, WE STILL HAVE LITTLE KNOWLEDGE OF HOW THEY SELECT THEIR FORAGING GROUNDS AND ADAPT THEIR MIGRATION TO DYNAMIC ENVIRONMENTAL CONDITIONS. HERE, WE ANALYZED THE TRAJECTOR…
HENDON JR;RAKOCINSKI CF	HABITAT-SPECIFIC GROWTH, SURVIVAL AND DIET OF LATE JUVENILE HATCHERY-REARED SPOTTED SEATROUT (CYNOSCION NEBULOSUS)	2016	JOURNAL OF EXPERIMENTAL MARINE BIOLOGY AND ECOLOGY	10.1016/j.jembe.2016.07.012	CENTER FOR FISHERIES RESEARCH AND DEVELOPMENT, THE UNIVERSITY OF SOUTHERN MISSISSIPPI, GULF COAST RESEARCH LABORATORY, 703 EAST BEACH DRIVE, OCEAN SPRINGS, 39564, MS, UNITED STATES; DEPARTMENT OF COASTAL SCIENCES, THE UNIVERSITY OF SOUTHERN MISSISSIPPI, GULF COAST RESEARCH LABORATORY, 703 EAST BEACH DRIVE, OCEAN SPRINGS, 39564, MS, UNITED STATES	AS A KEY RECREATIONAL FISHERY SPECIES THROUGHOUT THE GULF OF MEXICO, THE SPOTTED SEATROUT (CYNOSCION NEBULOSUS CUVIER) REQUIRES SOUND MANAGEMENT PRACTICES (VANDERKOOY AND MULLER, 2003; FULFORD AND HENDON, 2010). ACCORDINGLY, IT IS IMPERATIVE TO FULLY UNDERSTAND THE ECOLOGY OF SPOTTED SEATROUT (LORIO AND PERRET, 1978), ESPECIALLY FACTORS AFFECTING THE SUCCESSFUL RECRUITMENT OF THIS ESTUARINE-DEPEN…	HABITAT-SPECIFIC GROWTH; SPOTTED SEATROUT; STOCK ENHANCEMENT
ZAWIERUCHA K;GRZELAK K;KOTWICKI L;KACZMAREK Ł;KRISTENSEN RM	FIRST OBSERVATION OF THE MARINE TARDIGRADES BATILLIPES MIRUS AND BATILLIPES NOERREVANGI (ARTHROTARDIGRADA, BATILLIPEDIDAE) FROM A STRONGLY BRACKISH PART OF THE POLISH BALTIC SEA COAST	2015	MARINE BIOLOGY RESEARCH	10.1080/17451000.2015.1024133	DEPARTMENT OF ANIMAL TAXONOMY AND ECOLOGY, ADAM MICKIEWICZ UNIVERSITY IN POZNAŃ, POZNAŃ, POLAND; MARINE ECOLOGY DEPARTMENT, INSTITUTE OF OCEANOLOGY, POLISH ACADEMY OF SCIENCES, SOPOT, POLAND; PROMETEO RESEARCHER, LABORATORIO DE ECOLOGÍA NATURAL Y APLICADA DE INVERTEBRADOS, UNIVERSIDAD ESTATAL AMAZÓNICA, PUYO, ECUADOR; SECTION OF BIOSYSTEMATICS, ZOOLOGICAL MUSEUM, NATURAL HISTORY MUSEUM OF DENMARK…	ABSTRACT: THE TARDIGRADE FAUNA OF POLAND IS ONE OF THE BETTER KNOWN IN EUROPE. HOWEVER, ALMOST ALL STUDIES HAVE BEEN CARRIED OUT ON THE LIMNO-TERRESTRIAL SPECIES, WHILE MARINE TARDIGRADA HAVE BEEN NEGLECTED. TO THE BEST OF OUR KNOWLEDGE ONLY ONE REPORT ON MARINE TARDIGRADA FOR POLISH WATERS HAS BEEN PUBLISHED UP TO NOW. IN THE PRESENT STUDY THE FIRST RECORDS OF TWO MARINE ARTHROTARDIGRADE SPECIES…	ARTHROTARDIGRADA; B. DICROCERCUS; B. MIRUS; B. NOERREVANGI; BALTIC SEA; BATILLIPES; BRACKISH WATER
ÖSTMAN Ö;EKLÖF J;ERIKSSON BK;OLSSON J;MOKSNES P-O;BERGSTRÖM U	TOP-DOWN CONTROL AS IMPORTANT AS NUTRIENT ENRICHMENT FOR EUTROPHICATION EFFECTS IN NORTH ATLANTIC COASTAL ECOSYSTEMS	2016	JOURNAL OF APPLIED ECOLOGY	10.1111/1365-2664.12654	DEPARTMENT OF AQUATIC RESOURCES, INSTITUTE OF COASTAL RESEARCH, SWEDISH UNIVERSITY OF AGRICULTURAL SCIENCES, SKOLGATAN 6, ÖREGRUND, 742 42, SWEDEN; DEPARTMENT OF ECOLOGY, ENVIRONMENT AND PLANT SCIENCES (DEEP), STOCKHOLM UNIVERSITY, SVANTE ARRHENIUS VÄG 20A, STOCKHOLM, S-106 91, SWEDEN; GRONINGEN INSTITUTE FOR EVOLUTIONARY LIFE SCIENCES, GELIFES, UNIVERSITY OF GRONINGEN, NIJENBORGH 7, AG GRONINGEN…	SEAGRASS AND SEAWEED HABITATS CONSTITUTE HOTSPOTS FOR DIVERSITY AND ECOSYSTEM SERVICES IN COASTAL ECOSYSTEMS. THESE HABITATS ARE SUBJECT TO ANTHROPOGENIC PRESSURES, OF WHICH EUTROPHICATION IS ONE MAJOR STRESSOR. EUTROPHICATION FAVOURS FAST-GROWING EPHEMERAL ALGAE OVER PERENNIAL MACROALGAE AND SEAGRASSES, CAUSING HABITAT DEGRADATION. HOWEVER, CHANGES IN TOP-DOWN CONTROL, CAUSED BY, FOR EXAMPLE, OV…	BOTTOM-UP; COASTAL FOOD WEBS; CONSERVATION; EUTROPHICATION; INDIRECT INTERACTIONS; MARINE FISHERIES MANAGEMENT; META-ANALYSIS; OVERFISHING; RESTORATION; REVIEW
LEBRETON B;BESERES POLLACK J;BLOMBERG B;PALMER TA;ADAMS L;GUILLOU G;MONTAGNA PA	ORIGIN, COMPOSITION AND QUALITY OF SUSPENDED PARTICULATE ORGANIC MATTER IN RELATION TO FRESHWATER INFLOW IN A SOUTH TEXAS ESTUARY	2016	ESTUARINE, COASTAL AND SHELF SCIENCE	10.1016/j.ecss.2015.12.024	HARTE RESEARCH INSTITUTE FOR GULF OF MEXICO STUDIES, TEXAS A AND M UNIVERSITY - CORPUS CHRISTI, 6300 OCEAN DRIVE, UNIT 5869, CORPUS CHRISTI, 78412-5869, TX, UNITED STATES; UMR LITTORAL, ENVIRONMENT ET SOCIETIES, CNRS - UNIVERSITY OF LA ROCHELLE, INSTITUT DU LITTORAL ET DE L'ENVIRONNEMENT, 2 RUE OLYMPE DE GOUGES, LA ROCHELLE, 17000, FRANCE; DEPARTMENT OF LIFE SCIENCES, TEXAS A AND M UNIVERSITY - C…	SOUTH TEXAS HAS A SEMI-ARID CLIMATE WITH A LARGE INTERANNUAL VARIABILITY OF FRESHWATER INFLOWS. THIS STUDY SOUGHT TO DEFINE HOW CHANGES IN FRESHWATER INFLOW AFFECT THE COMPOSITION, QUANTITY AND QUALITY OF SUSPENDED PARTICULATE ORGANIC MATTER (SPOM) IN A SOUTH TEXAS ESTUARY: THE MISSION-ARANSAS ESTUARY. THE STUDY WAS IMPLEMENTED 1.5 MONTHS AFTER A LARGE RAIN EVENT IN SEPTEMBER 2010 AND CONTINUED F…	CHLOROPHYLL A; FRESHWATER INFLOW; GULF OF MEXICO; STABLE ISOTOPE RATIO; SUSPENDED PARTICULATE ORGANIC MATTER; TEXAS ESTUARY
GORMAN D;TURRA A;BERGSTROM ER;HORTA PA	POPULATION EXPANSION OF A TROPICAL SEAGRASS (HALOPHILA DECIPIENS) IN THE SOUTHWEST ATLANTIC (BRAZIL)	2016	AQUATIC BOTANY	10.1016/j.aquabot.2016.04.002	DEPARTAMENTO DE OCEANOGRAFIA BIOLÓGICA, INSTITUTO OCEANOGRÁFICO, UNIVERSIDADE DE SÃO PAULO, PRAÇA DO OCEANOGRÁFICO 191, SÃO PAULO SP, CEP 05508-120, BRAZIL; LABORATÓRIO DE FICOLOGIA, DEPARTAMENTO DE BOTÂNICA, CENTRO DE CIÊNCIAS BIOLÓGICAS UNIVERSIDADE FEDERAL DE SANTA CATARINA, FLORIANOPOLIS SC, CEP 88040-970, BRAZIL	THE SEAGRASS HALOPHILA DECIPIENS (OSTENFELD) WAS RECENTLY DISCOVERED AS MONO-SPECIFIC MEADOWS AT A NUMBER OF SITES WITHIN THE SÃO SEBASTIÃO CHANNEL (SÃO PAULO STATE, BRAZIL). THIS REPRESENTS A 60 KM EXTENSION TO THE SOUTHERNMOST RECORDED LIMIT OF THIS GENUS IN THE SOUTHWEST ATLANTIC AND MAY REPRESENT A POLEWARD EXPANSION OF THIS TROPICAL SPECIES INTO TEMPERATE SEAS. MEADOWS COMPRISED PATCHES OF P…	BIOMASS; BRAZIL; CHLOROPHYLL FLUORESCENCE; CLIMATE CHANGE; POLEWARD EXPANSION; SEAGRASS
MUNKES B;SCHUBERT PR;KAREZ R;REUSCH TBH	EXPERIMENTAL ASSESSMENT OF CRITICAL ANTHROPOGENIC SEDIMENT BURIAL IN EELGRASS ZOSTERA MARINA	2015	MARINE POLLUTION BULLETIN	10.1016/j.marpolbul.2015.09.013	GEOMAR HELMHOLTZ CENTER FOR OCEAN RESEARCH KIEL, EVOLUTIONARY ECOLOGY OF MARINE FISHES, DÜSTERNBROOKER WEG 20, KIEL, D-24105, GERMANY; STATE AGENCY FOR AGRICULTURE ENVIRONMENT AND RURAL AREAS SCHLESWIG-HOLSTEIN (LLUR), HAMBURGER CHAUSSEE 25, FLINTBEK, D-24220, GERMANY	SEAGRASS MEADOWS, ONE OF THE WORLD'S MOST IMPORTANT AND PRODUCTIVE COASTAL HABITATS, ARE THREATENED BY A RANGE OF ANTHROPOGENIC ACTIONS. BURIAL OF SEAGRASS PLANTS DUE TO COASTAL ACTIVITIES IS ONE IMPORTANT ANTHROPOGENIC PRESSURE LEADING TO THE DECLINE OF LOCAL POPULATIONS. IN OUR STUDY, WE ASSESSED THE RESPONSE OF EELGRASS ZOSTERA MARINA TO SEDIMENT BURIAL FROM PHYSIOLOGICAL, MORPHOLOGICAL, AND P…	BALTIC SEA; CARBOHYDRATES; MORTALITY; SEAGRASS; SEDIMENTATION
OTERO XL;TEJADA O;MARTÍN-PASTOR M;DE LA PEÑA S;FERREIRA TO;PÉREZ-ALBERTI A	PHOSPHORUS IN SEAGULL COLONIES AND THE EFFECT ON THE HABITATS. THE CASE OF YELLOW-LEGGED GULLS (LARUS MICHAHELLIS) IN THE ATLANTIC ISLANDS NATIONAL PARK (GALICIA-NW SPAIN)	2015	SCIENCE OF THE TOTAL ENVIRONMENT	10.1016/j.scitotenv.2015.06.013	DEPARTAMENTO DE EDAFOLOXÍA E QUÍMICA AGRÍCOLA, FACULTADE DE BIOLOXÍA, UNIVERSIDADE DE SANTIAGO DE COMPOSTELA, SPAIN; DEPARTAMENTO DE TECNOLOGÍA DE CIENCIA DE LOS ALIMENTOS Y BIOTECNOLOGÍA, UNIVERSIDAD POLITÉCNICA NACIONAL, QUITO, ECUADOR; REDE DE INFRAESTRUTURAS DE APOIO A INVESTIGACIÓN E AO DESENVOLVEMENTO TECNOLOXICO (RIAIDT), UNIVERSIDAD DE SANTIAGO DE COMPOSTELA, EDIFICIO CACTUS, SPAIN; DEPAR…	DURING THE PERIOD 1980-2000, THE YELLOW-LEGGED GULL POPULATION UNDERWENT EXPONENTIAL GROWTH DUE TO AN INCREASE IN THE AVAILABILITY OF ANTHROPOGENIC FOOD RESOURCES. THE AIM OF THIS STUDY WAS TO HIGHLIGHT THE EFFECT OF THE GULL COLONIES ON THE P SOIL CYCLE AND THE ASSOCIATED EFFECTS ON COASTAL ECOSYSTEMS. SAMPLES OF SOIL, WATER AND FAECAL MATERIAL WERE COLLECTED IN A COLONY OF YELLOW-LEGGED GULLS (…	<SUP>31</SUP>P NMR; EUTROPHICATION; HABITAT HAZARDS; PHOSPHORUS; SEAGULL COLONIES
MÜLLER G;STELZER K;SMOLLICH S;GADE M;ADOLPH W;MELCHIONNA S;KEMME L;GEIßLER J;MILLAT G;REIMERS H-C;KOHLUS J;ESKILDSEN K	REMOTELY SENSING THE GERMAN WADDEN SEA—A NEW APPROACH TO ADDRESS NATIONAL AND INTERNATIONAL ENVIRONMENTAL LEGISLATION	2016	ENVIRONMENTAL MONITORING AND ASSESSMENT	10.1007/s10661-016-5591-x	SCHLESWIG-HOLSTEIN AGENCY FOR COASTAL DEFENCE, NATIONAL PARK AND MARINE CONSERVATION, NATIONAL PARK AUTHORITY, SCHLOSSGARTEN 1, TÖNNING, 25832, GERMANY; BROCKMANN CONSULT GMBH, MAX-PLANCK-STRAßE 2, GEESTHACHT, 21502, GERMANY; INSTITUTE OF OCEANOGRAPHY, UNIVERSITY OF HAMBURG, BUNDESSTRAßE 53, HAMBURG, 20146, GERMANY; NATIONAL PARK AUTHORITY WADDEN SEA OF LOWER SAXONY, VIRCHOWSTR. 1, WILHELMSHAVEN,…	THE WADDEN SEA ALONG THE NORTH SEA COASTS OF DENMARK, GERMANY, AND THE NETHERLANDS IS THE LARGEST UNBROKEN SYSTEM OF INTERTIDAL SAND AND MUD FLATS IN THE WORLD. ITS HABITATS ARE HIGHLY PRODUCTIVE AND HARBOUR HIGH STANDING STOCKS AND DENSITIES OF BENTHIC SPECIES, WELL ADAPTED TO THE DEMANDING ENVIRONMENTAL CONDITIONS. THEREFORE, THE WADDEN SEA IS ONE OF THE MOST IMPORTANT AREAS FOR MIGRATORY BIRDS…	ENVIRONMENTAL EU DIRECTIVES; MONITORING; MUSSEL BEDS; SATELLITE REMOTE SENSING; SEAGRASS; WADDEN SEA
WONG MC;DOWD M	PATTERNS IN TAXONOMIC AND FUNCTIONAL DIVERSITY OF MACROBENTHIC INVERTEBRATES ACROSS SEAGRASS HABITATS: A CASE STUDY IN ATLANTIC CANADA	2015	ESTUARIES AND COASTS	10.1007/s12237-015-9967-x	BEDFORD INSTITUTE OF OCEANOGRAPHY, FISHERIES AND OCEANS CANADA, DARTMOUTH, NS, CANADA; DEPARTMENT OF MATHEMATICS AND STATISTICS, DALHOUSIE UNIVERSITY, HALIFAX, NS, CANADA	FUNCTIONAL DIVERSITY (FD) CHARACTERIZES THE ROLE OF SPECIES WITHIN COMMUNITIES BASED ON THEIR MORPHOLOGICAL, BEHAVIOURAL AND LIFE HISTORY TRAITS. TAXONOMIC DIVERSITY IS NOT ALWAYS A SURROGATE FOR FD, AND ECOSYSTEM FUNCTIONING IS MORE DEPENDENT ON FUNCTIONAL TRAITS RATHER THAN SPECIES RICHNESS. DESPITE THIS, MOST DIVERSITY STUDIES IN SEAGRASS ECOSYSTEMS DO NOT CONSIDER THE FUNCTIONAL TRAIT LANDSCA…	BIOLOGICAL TRAITS ANALYSIS; COASTAL MARINE ECOSYSTEMS; ECOSYSTEM FUNCTIONING; RAO QUADRATIC ENTROPY INDEX; ZOSTERA MARINA
SINGER A;SCHÜCKEL U;BECK M;BLEICH O;BRUMSACK H-J;FREUND H;GEIMECKE C;LETTMANN KA;MILLAT G;STANEVA J;VANSELOW A;WESTPHAL H;WOLFF J-O;WURPTS A;KRÖNCKE I	SMALL-SCALE BENTHOS DISTRIBUTION MODELLING IN A NORTH SEA TIDAL BASIN IN RESPONSE TO CLIMATIC AND ENVIRONMENTAL CHANGES (1970S-2009)	2016	MARINE ECOLOGY PROGRESS SERIES	10.3354/meps11756	SENCKENBERG AM MEER, DEPT. FOR MARINE RESEARCH, SÜDSTRAND 40, WILHELMSHAVEN, 26382, GERMANY; INTERCOAST RESEARCH TRAINING GROUP, UNIVERSITY OF BREMEN, LEOBENER STRASSE, BREMEN, 26359, GERMANY; INSTITUTE FOR CHEMISTRY AND BIOLOGY OF THE MARINE ENVIRONMENT (ICBM), CARL VON OSSIETZKY UNIVERSITY, CARL-VON-OSSIETZKY-STR. 9-11, OLDENBURG, 26129, GERMANY; FRAUNHOFER INSTITUTE FOR WIND ENERGY AND ENERGY …	WE USED SMALL-SCALE SPECIES DISTRIBUTION MODELS TO PREDICT THE PAST AND PRESENT SPATIAL DISTRIBUTION OF 7 CHARACTERISTIC MACROFAUNA SPECIES IN RESPONSE TO CLIMATIC AND ENVIRONMENTAL CHANGES THAT HAVE BEEN RECORDED FOR THE JADE BAY (GERMAN WADDEN SEA) OVER THE LAST 4 DECADES (1970S TO 2009). FOUR PRESENCE-ABSENCE MODELLING ALGORITHMS (RF, MARS, GLM, GBM) WERE MERGED WITHIN THE ENSEMBLE FORECASTING…	BENTHOS; ENSEMBLE MODELS; HINDCASTING; MARINE ECOSYSTEMS; SEA-LEVEL RISE; SEAGRASS RECOVERY; WADDEN SEA WORLD HERITAGE SITE; WATER TEMPERATURE INCREASE
TORO-FARMER G;MULLER-KARGER FE;VEGA-RODRÍGUEZ M;MELO N;YATES K;CERDEIRA-ESTRADA S;HERWITZ SR	CHARACTERIZATION OF AVAILABLE LIGHT FOR SEAGRASS AND PATCH REEF PRODUCTIVITY IN SUGARLOAF KEY, LOWER FLORIDA KEYS	2016	REMOTE SENSING	10.3390/rs8020086	INSTITUTE FOR MARINE REMOTE SENSING, COLLEGE OF MARINE SCIENCE, UNIVERSITY OF SOUTH FLORIDA, 140 7TH AVE. S, ST. PETERSBURG, 33701, FL, UNITED STATES; FLORIDA INTERNATIONAL UNIVERSITY, 11200 SW 8TH ST, MIAMI, 33174, FL, UNITED STATES; U.S. GEOLOGICAL SURVEY, 600 FOURTH STREET SOUTH, ST. PETERSBURG, 33701, FL, UNITED STATES; NATIONAL COMMISSION FOR KNOWLEDGE AND USE OF BIODIVERSITY (CONABIO), LIGA…	LIGHT AVAILABILITY IS AN IMPORTANT FACTOR DRIVING PRIMARY PRODUCTIVITY IN BENTHIC ECOSYSTEMS, BUT IN SITU AND REMOTE SENSING MEASUREMENTS OF LIGHT QUALITY ARE LIMITED FOR CORAL REEFS AND SEAGRASS BEDS. WE EVALUATED THE PRODUCTIVITY RESPONSES OF A PATCH REEF AND A SEAGRASS SITE IN THE LOWER FLORIDA KEYS TO AMBIENT LIGHT AVAILABILITY AND SPECTRAL QUALITY. IN SITU OPTICAL PROPERTIES WERE CHARACTERIZ…	BENTHOS PRODUCTIVITY; CORALS; FLORIDA KEYS; LIGHT SPECTRUM; SEAGRASS
ESPINO F;TRIAY-PORTELLA R;GONZÁLEZ JA;HAROUN R;TUYA F	LENGTH-WEIGHT RELATIONSHIPS OF TEN TELEOST FISH SPECIES FROM SEAGRASS MEADOWS AT THE CANARY ISLANDS (NORTH-EASTERN ATLANTIC)	2016	CYBIUM		BIODIVERSIDAD Y CONSERVACIÓN, ECOAQUA, UNIVERSIDAD DE LAS PALMAS DE GRAN CANARIA, CAMPUS DE TAFIRA, LAS PALMAS DE GRAN CANARIA, LAS PALMAS, 35017, SPAIN; ECOLOGFA MARINA APLICADA Y PESQUERIAS, I-UNAT, UNIVERSIDAD DE LAS PALMAS DE GRAN CANARIA, CAMPUS DE TAFIRA, LAS PALMAS DE GRAN CANARIA,LAS PALMAS, 35017, SPAIN	[NO ABSTRACT AVAILABLE]	BOTHIDAC; CANARY ISLANDS; EASTERN ATLANTIC; LABRIDAE; LENGTH-WEIGHT RELATIONSHIP; MULLIDAE; SCARIDAE; SPARIDAE; SYNGNATHIDAE; TCTRAODONTIDAE
DAHL M;DEYANOVA D;GÜTSCHOW S;ASPLUND ME;LYIMO LD;KARAMFILOV V;SANTOS R;BJÖRK M;GULLSTRÖM M	SEDIMENT PROPERTIES AS IMPORTANT PREDICTORS OF CARBON STORAGE IN ZOSTERA MARINA MEADOWS: A COMPARISON OF FOUR EUROPEAN AREAS	2016	PLOS ONE	10.1371/journal.pone.0167493	SEAGRASS ECOLOGY AND PHYSIOLOGY RESEARCH GROUP, DEPARTMENT OF ECOLOGY, ENVIRONMENT AND PLANT SCIENCES, STOCKHOLM UNIVERSITY, STOCKHOLM, SWEDEN; SVEN LOVÉN CENTER FOR MARINE SCIENCES, UNIVERSITY OF GOTHENBURG, FISKEBÄCKSKIL, SWEDEN; SCHOOL OF BIOLOGICAL SCIENCE, UNIVERSITY OF DODOMA, DODOMA, TANZANIA; INSTITUTE FOR BIODIVERSITY AND ECOSYSTEM RESEARCH, BULGARIAN ACADEMY OF SCIENCES, SOFIA, BULGARIA…	SEAGRASS ECOSYSTEMS ARE IMPORTANT NATURAL CARBON SINKS BUT THEIR EFFICIENCY VARIES GREATLY DEPENDING ON SPECIES COMPOSITION AND ENVIRONMENTAL CONDITIONS. WHAT CAUSES THIS VARIATION IS NOT FULLY KNOWN AND COULD HAVE IMPORTANT IMPLICATIONS FOR MANAGEMENT AND PROTECTION OF THE SEAGRASS HABITAT TO CONTINUE TO ACT AS A NATURAL CARBON SINK. HERE, WE ASSESSED SEDIMENTARY ORGANIC CARBON IN ZOSTERA MARINA…
CHACIN DH;SWITZER TS;AINSWORTH CH;STALLINGS CD	LONG-TERM ANALYSIS OF SPATIO-TEMPORAL PATTERNS IN POPULATION DYNAMICS AND DEMOGRAPHY OF JUVENILE PINFISH (LAGODON RHOMBOIDES)	2016	ESTUARINE, COASTAL AND SHELF SCIENCE	10.1016/j.ecss.2016.10.015	COLLEGE OF MARINE SCIENCE, UNIVERSITY OF SOUTH FLORIDA, SAINT PETERSBURG, 33701, FL, UNITED STATES; FLORIDA FISH AND WILDLIFE CONSERVATION COMMISSION, FISH AND WILDLIFE RESEARCH INSTITUTE, 100 8TH AVENUE SE, ST. PETERSBURG, 33701, FL, UNITED STATES	IN ESTUARINE SYSTEMS, PROXIMITY TO THE OCEAN HAS THE POTENTIAL TO DIRECTLY AND INDIRECTLY DRIVE PATTERNS OF FISH DISTRIBUTION AND POPULATION DYNAMICS. TO TEST THIS HYPOTHESIS, WE CONDUCTED A COMPREHENSIVE ANALYSIS OF FISHERIES-INDEPENDENT DATA AND QUANTIFIED PATTERNS OF DENSITY, BIOMASS, AND GROWTH RATES OF JUVENILE PINFISH (LAGODON RHOMBOIDES) ACROSS SPATIAL AND TEMPORAL SCALES IN TAMPA BAY, FLO…	COMPETITION; ESSENTIAL HABITATS; ESTUARIES; LANDSCAPE; PREDATION; SEASCAPE ECOLOGY
DĄBROWSKA AH;JANAS U;KENDZIERSKA H	ASSESSMENT OF BIODIVERSITY AND ENVIRONMENTAL QUALITY USING MACROZOOBENTHOS COMMUNITIES IN THE SEAGRASS MEADOW (GULF OF GDAŃSK, SOUTHERN BALTIC)	2016	OCEANOLOGICAL AND HYDROBIOLOGICAL STUDIES	10.1515/ohs-2016-0024	DEPARTMENT OF EXPERIMENTAL ECOLOGY OF MARINE ORGANISMS, INSTITUTE OF OCEANOGRAPHY, UNIVERSITY OF GDAŃSK, AL. M. PIŁSUDSKIEGO 46, GDYNIA, 81-378, POLAND	THIS STUDY SHOWS THE MACROZOOBENTHIC BIODIVERSITY AND THE QUALITY STATUS OF THE ZOSTERA MARINA MEADOW IN THE GULF OF GDAŃSK. TO OUR KNOWLEDGE, THIS IS THE FIRST STUDY FOCUSED ON THE ASSESSMENT OF ENVIRONMENTAL QUALITY BASED ON MACROFAUNA OCCURRING ON SUCH A SMALL AND SPECIFIC HABITAT AS A SEAGRASS MEADOW. THE MEADOW IS DOMINATED BY ZOSTERA MARINA, BUT ALSO ZANICHELLIA PALUSTRIS AND POTAMOGETON PE…	BALTIC SEA; BIODIVERSITY; ENVIRONMENTAL QUALITY; MACROZOOBENTHOS; ZOSTERA MARINA
GOUILLIEUX B;LAVESQUE N;LECLERC J-C;LE GARREC V;VIARD F;BACHELET G	THREE NON-INDIGENOUS SPECIES OF AOROIDES (CRUSTACEA: AMPHIPODA: AORIDAE) FROM THE FRENCH ATLANTIC COAST	2016	JOURNAL OF THE MARINE BIOLOGICAL ASSOCIATION OF THE UNITED KINGDOM	10.1017/S0025315415002027	UNIVERSITÉ DE BORDEAUX, EPOC, UMR 5805, STATION MARINE D'ARCACHON, 2 RUE DU PROFESSEUR JOLYET, ARCACHON, 33120, FRANCE; CNRS, EPOC, UMR 5805, STATION MARINE D'ARCACHON, 2 RUE DU PROFESSEUR JOLYET, ARCACHON, 33120, FRANCE; SORBONNE UNIVERSITÉS, UPMC UNIVERSITÉ PARIS 6, STATION BIOLOGIQUE DE ROSCOFF, PLACE GEORGES TEISSIER, ROSCOFF, 29680, FRANCE; UMR 7144 AD2M, CNRS, STATION BIOLOGIQUE DE ROSCOFF,…	THE AMPHIPOD GENUS AOROIDES IS REPORTED FOR THE FIRST TIME IN EUROPEAN MARINE WATERS. SPECIMENS OF AOROIDES SEMICURVATUS AND AOROIDES CURVIPES WERE COLLECTED IN OYSTER REEFS IN ARCACHON BAY BETWEEN 2009 AND 2014 AND IN HOSSEGOR LAKE IN 2014 (SW FRANCE). SPECIMENS OF AOROIDES LONGIMERUS WERE COLLECTED IN 2013 AND 2014 IN SUBTIDAL SLIPPER LIMPET BEDS AND ZOSTERA MARINA MEADOWS IN ARCACHON BAY AND I…	AOROIDES; EUROPEAN MARINE WATERS; NON-INDIGENOUS SPECIES; TAXONOMY
CAMP EF;SUGGETT DJ;GENDRON G;JOMPA J;MANFRINO C;SMITH DJ	MANGROVE AND SEAGRASS BEDS PROVIDE DIFFERENT BIOGEOCHEMICAL SERVICES FOR CORALS THREATENED BY CLIMATE CHANGE	2016	FRONTIERS IN MARINE SCIENCE	10.3389/fmars.2016.00052	CORAL REEF RESEARCH UNIT, SCHOOL OF BIOLOGICAL SCIENCES, UNIVERSITY OF ESSEX, COLCHESTER, UNITED KINGDOM; CLIMATE CHANGE CLUSTER, UNIVERSITY OF TECHNOLOGY SYDNEY, SYDNEY, NSW, AUSTRALIA; SEYCHELLES NATIONAL PARKS AUTHORITY, MAHÉ, SEYCHELLES; RESEARCH AND DEVELOPMENT CENTRE - MARINE, COASTAL AND SMALL ISLANDS, UNIVERSITAS HASANUDDIN, MAKASSAR, INDONESIA; CENTRAL CARIBBEAN MARINE INSTITUTE, PRINCET…	RAPIDLY RISING ATMOSPHERIC CO2 CONCENTRATIONS ARE DRIVING ACIDIFICATION IN PARALLEL WITH WARMING OF THE OCEANS. FUTURE OCEAN ACIDIFICATION SCENARIOS HAVE THE POTENTIAL TO IMPACT CORAL GROWTH AND ASSOCIATED REEF FUNCTION, ALTHOUGH REPORTS SUGGEST SUCH AFFECTS COULD BE REDUCED IN ADJACENT SEAGRASS HABITATS AS A RESULT OF PHYSIO-CHEMICAL BUFFERING. TO-DATE, IT REMAINS UNKNOWN WHETHER THESE HABITATS …	CORAL REEFS; OCEAN ACIDIFICATION; PH; PRE-CONDITIONING; REFUGIA; TEMPERATURE
ÁVILA E;YÁÑEZ B;VAZQUEZ-MALDONADO LE	INFLUENCE OF HABITAT STRUCTURE AND ENVIRONMENTAL REGIME ON SPATIAL DISTRIBUTION PATTERNS OF MACROINVERTEBRATE ASSEMBLAGES ASSOCIATED WITH SEAGRASS BEDS IN A SOUTHERN GULF OF MEXICO COASTAL LAGOON	2015	MARINE BIOLOGY RESEARCH	10.1080/17451000.2015.1007875	INSTITUTO DE CIENCIAS DEL MAR Y LIMNOLOGÍA, ESTACIÓN EL CARMEN, UNIVERSIDAD NACIONAL AUTÓNOMA DE MÉXICO, CAMPECHE, MEXICO; INSTITUTO DE CIENCIAS DEL MAR Y LIMNOLOGÍA, UNIDAD ACADÉMICA MAZATLÁN, UNIVERSIDAD NACIONAL AUTÓNOMA DE MÉXICO, MAZATLÁN, MEXICO; UNIVERSIDAD AUTÓNOMA DEL CARMEN, CAMPECHE, MEXICO	SEAGRASS MEADOWS ARE IMPORTANT FOR THEIR ECOLOGICAL FUNCTIONS AND ECOSYSTEM SERVICES, INCLUDING HABITAT AND SHELTER FOR A HIGH DIVERSITY OF SPECIES. THE PRESENT STUDY AIMS TO ASSESS THE SPATIAL DISTRIBUTION PATTERNS OF MACROINVERTEBRATE ASSEMBLAGES ASSOCIATED WITH THALASSIA TESTUDINUM BEDS IN A TROPICAL COASTAL LAGOON OF THE SOUTHERN GULF OF MEXICO. ENVIRONMENTAL VARIABLES AND CORE SAMPLES WERE T…	ENVIRONMENTAL FACTORS; GULF OF MEXICO; MACROINVERTEBRATES; SPATIAL DISTRIBUTION; SPECIES RICHNESS; THALASSIA TESTUDINUM
PARRISH CE;DIJKSTRA JA;O'NEIL-DUNNE JPM;MCKENNA L;PE'ERI S	POST-SANDY BENTHIC HABITAT MAPPING USING NEW TOPOBATHYMETRIC LIDAR TECHNOLOGY AND OBJECT-BASED IMAGE CLASSIFICATION	2016	JOURNAL OF COASTAL RESEARCH	10.2112/SI76-017	OREGON STATE UNIVERSITY, SCHOOL OF CIVIL AND CONSTRUCTION ENGINEERING, CORVALLIS, 97331, OR, UNITED STATES; UNIVERSITY OF NEW HAMPSHIRE, CENTER FOR COASTAL AND OCEAN MAPPING, JOINT HYDROGRAPHIC CENTER (CCOM - JHC), DURHAM, 03824, NH, UNITED STATES; EARTH RESOURCES TECHNOLOGY INC., LAUREL, 20707, MD, UNITED STATES; UNIVERSITY OF VERMONT, SPATIAL ANALYSIS LABORATORY, BURLINGTON, 05405, VT, UNITED S…	COCONUT CREEK (FLORIDA), ISSN 0749-0208. HURRICANE SANDY, WHICH MADE LANDFALL ON THE U.S. EAST COAST AS A POST-TROPICAL CYCLONE ON OCTOBER 29, 2012, IS THE SECOND COSTLIEST HURRICANE IN U.S. HISTORY, BEHIND HURRICANE KATRINA IN 2005. IN THE WAKE OF THE STORM, FEDERAL MAPPING AGENCIES, INCLUDING NOAA, USGS, AND USACE, UNDERTOOK EXTENSIVE MAPPING EFFORTS IN THE AFFECTED AREAS, INCLUDING ACQUISITION…	BARNEGAT BAY; CLASSIFICATION ACCURACY; HABITAT CHANGE; LIDAR WAVEFORM
MCDONALD AM;PRADO P;HECK KL;JR;FOURQUREAN JW;FRANKOVICH TA;DUNTON KH;CEBRIAN J	SEAGRASS GROWTH, REPRODUCTIVE, AND MORPHOLOGICAL PLASTICITY ACROSS ENVIRONMENTAL GRADIENTS OVER A LARGE SPATIAL SCALE	2016	AQUATIC BOTANY	10.1016/j.aquabot.2016.07.007	DAUPHIN ISLAND SEA LAB, DAUPHIN ISLAND, 36528, AL, UNITED STATES; DEPT. OF MARINE SCIENCES, UNIVERSITY OF SOUTH ALABAMA, MOBILE, 36688, AL, UNITED STATES; IRTA, SANT CARLES DE LA RAPITA, CATALONIA, SPAIN; DEPT. OF BIOLOGICAL SCIENCES, FLORIDA INTERNATIONAL UNIVERSITY, MIAMI, 33199, FL, UNITED STATES; UNIVERSITY OF TEXAS AT AUSTIN MARINE SCIENCE INSTITUTE, PORT ARANSAS, 78373, TX, UNITED STATES	PHENOTYPIC VARIABILITY IS A VALUABLE ADAPTIVE MECHANISM FOR SEAGRASS SPECIES THAT EXIST IN A DYNAMIC ENVIRONMENT AND CAN LEAD TO SIGNIFICANT INTRASPECIFIC REGIONAL DISTINCTIONS IN LIFE HISTORY. RESEARCH IS LACKING IN STUDIES EXAMINING THE SIGNIFICANCE OF WITHIN-SPECIES PHENOTYPIC VARIATION IN RELATION TO GRADIENTS IN ENVIRONMENTAL CONDITION AT A LARGE SPATIAL SCALE. THESE STUDIES ARE ESSENTIAL TO…	ENVIRONMENTAL GRADIENTS; FUNCTIONAL PLASTICITY; LIGHT AVAILABILITY; SALINITY FLUCTUATIONS; SEAGRASS; TEMPERATURE VARIABILITY; THALASSIA TESTUDINUM
JANKOWSKA E;MICHEL LN;ZABORSKA A;WŁODARSKA-KOWALCZUK M	SEDIMENT CARBON SINK IN LOW-DENSITY TEMPERATE EELGRASS MEADOWS (BALTIC SEA)	2016	JOURNAL OF GEOPHYSICAL RESEARCH: BIOGEOSCIENCES	10.1002/2016JG003424	INSTITUTE OF OCEANOLOGY POLISH ACADEMY OF SCIENCES, SOPOT, POLAND; LABORATORY OF OCEANOLOGY, MARE CENTRE, UNIVERSITY OF LIÈGE, LIÈGE, BELGIUM	SEAGRASS MEADOWS ARE HIGHLY PRODUCTIVE HABITATS THAT CAN ACT AS “BLUE CARBON SINKS” IN COASTAL ECOSYSTEMS BY FACILITATING SEDIMENTATION AND TRAPPING PARTICLES. HOWEVER, THE MAGNITUDE AND OCCURRENCE OF THESE EFFECTS MAY BE SPECIES AND DENSITY DEPENDENT. THE PRESENT STUDY IS THE FIRST ESTIMATION OF SEAGRASS SEDIMENT CARBON SINK IN THE TEMPERATE ZOSTERA MARINA BEDS IN THE BALTIC SEA. SEVERAL DESCRIP…	BLUE CARBON SINK; COASTAL CARBON BIOGEOCHEMISTRY; ECOSYSTEM ENGINEERS; ECOSYSTEM SERVICES; EELGRASS MEADOWS
TUYA F;BETANCOR S;FABBRI F;ESPINO F;HAROUN R	PHOTO-PHYSIOLOGICAL PERFORMANCE AND SHORT-TERM ACCLIMATION OF TWO COEXISTING MACROPHYTES (CYMODOCEA NODOSA AND CAULERPA PROLIFERA) WITH DEPTH; [RENDIMIENTO FOTO-FISIOLÓGICO Y ACLIMATACIÓN A CORTO PLAZO DE DOS MACRÓFITOS COEXISTENTES (CYMODOCEA NODOSA Y CAULERPA PROLIFERA) CON LA PROFUNDIDAD]	2016	SCIENTIA MARINA	10.3989/scimar.04391.07A	GRUPO EN BIODIVERSIDAD Y CONSERVACIÓN, IU-ECOAQUA, UNIVERSIDAD DE LAS PALMAS DE GRAN CANARIA, LAS PALMAS DE G.C., CANARY ISLANDS, 35017, SPAIN	MARINE MACROPHYTES ARE VERTICALLY DISTRIBUTED ACCORDING TO THEIR ABILITY TO OPTIMIZE THEIR PHOTOSYNTHETIC PERFORMANCE. WE ASSESSED THE PHOTO-PHYSIOLOGICAL PERFORMANCE OF THE SEAGRASS CYMODOCEA NODOSA AND THE GREEN SEAWEED CAULERPA PROLIFERA AT VARYING DEPTH AT GRAN CANARIA ISLAND (CANARY ISLANDS, EASTERN ATLANTIC). THE BIOMASS OF C. NODOSA DECREASES WITH DEPTH, WHILE THE OPPOSITE OCCURS FOR C. PR…	ATLANTIC OCEAN; MACROALGAE; PHOTO-BIOLOGY; PHOTOACCLIMATION; PHOTOPROTECTION; SEAGRASS
ELLIOTT SA;AHTI PA;HEATH MR;TURRELL WR;BAILEY DM	AN ASSESSMENT OF JUVENILE ATLANTIC COD GADUS MORHUA DISTRIBUTION AND GROWTH USING DIVER OPERATED STEREO-VIDEO SURVEYS	2016	JOURNAL OF FISH BIOLOGY	10.1111/jfb.12998	INSTITUTE OF BIODIVERSITY, ANIMAL HEALTH AND COMPARATIVE MEDICINE, UNIVERSITY OF GLASGOW, GLASGOW, G12 8QQ, U.K; DEPARTMENT OF MATHEMATICS AND STATISTICS, UNIVERSITY OF STRATHCLYDE, 16 RICHMOND STREET, GLASGOW, G1 1XQ, U.K; MARINE SCOTLAND SCIENCE, MARINE LABORATORY, P. O. BOX 101, 375 VICTORIA ROAD, ABERDEEN, AB11 9DB, U.K	STEREO-VIDEO SCUBA TRANSECTS WERE CONDUCTED DURING DAYLIGHT HOURS FROM JUNE TO SEPTEMBER 2013 WITHIN A PROPOSED MARINE PROTECTED AREA (MPA) IN THE FIRTH OF CLYDE, WEST OF SCOTLAND. MORE JUVENILE ATLANTIC COD GADUS MORHUA OF FORK LENGTH (LF ) RANGE 6-11 CM WERE OBSERVED IN SUBSTRATA CONTAINING MIXED GRAVEL, INCLUDING MAERL, THAN IN BOULDER-COBBLE SUBSTRATA WITH HIGH ALGAL COVER, OR SAND WITH LOW D…	COASTAL; HABITAT; MARINE PROTECTED AREA; SCUBA; STEREO-VIDEO CAMERAS
CAMP EF;SMITH DJ;EVENHUIS C;ENOCHS I;MANZELLO D;WOODCOCK S;SUGGETT DJ	ACCLIMATIZATION TO HIGH-VARIANCE HABITATS DOES NOT ENHANCE PHYSIOLOGICAL TOLERANCE OF TWO KEY CARIBBEAN CORALS TO FUTURE TEMPERATURE AND PH	2016	PROCEEDINGS OF THE ROYAL SOCIETY B: BIOLOGICAL SCIENCES	10.1098/rspb.2016.0442	CORAL REEF RESEARCH UNIT, SCHOOL OF BIOLOGICAL SCIENCES, UNIVERSITY OF ESSEX, COLCHESTER, CO4 3SQ, UNITED KINGDOM; CLIMATE CHANGE CLUSTER (C3), UNIVERSITY OF TECHNOLOGY SYDNEY, PO BOX 123, BROADWAY, 2007, NSW, AUSTRALIA; SCHOOL OF MATHEMATICAL AND PHYSICAL SCIENCES, UNIVERSITY OF TECHNOLOGY SYDNEY, PO BOX 123, BROADWAY, 2007, NSW, AUSTRALIA; COOPERATIVE INSTITUTE FOR MARINE AND ATMOSPHERIC STUDIE…	CORALS ARE ACCLIMATIZED TO POPULATE DYNAMIC HABITATS THAT NEIGHBOUR CORAL REEFS. HABITATS SUCH AS SEAGRASS BEDS EXHIBIT BROAD DIEL CHANGES IN TEMPERATURE AND PH THAT ROUTINELY EXPOSE CORALS TO CONDITIONS PREDICTED FOR REEFS OVER THE NEXT 50-100 YEARS. HOWEVER, WHETHER SUCH ACCLIMATIZATION EFFECTIVELY ENHANCES PHYSIOLOGICAL TOLERANCE TO, AND HENCE PROVIDES REFUGE AGAINST, FUTURE CLIMATE SCENARIOS …	CLIMATE CHANGE; CORAL REEFS; ENVIRONMENTAL VARIANCE; OCEAN ACIDIFICATION; SEAGRASS BEDS; THERMAL STRESS
SALO T;GUSTAFSSON C	THE EFFECT OF GENETIC DIVERSITY ON ECOSYSTEM FUNCTIONING IN VEGETATED COASTAL ECOSYSTEMS	2016	ECOSYSTEMS	10.1007/s10021-016-0014-y	DEPARTMENT OF AQUATIC ECOLOGY, EAWAG, SWISS FEDERAL INSTITUTE OF AQUATIC SCIENCE AND TECHNOLOGY, ÜBERLANDSTRASSE 133, DÜBENDORF, 8600, SWITZERLAND; ENVIRONMENTAL AND MARINE BIOLOGY, FACULTY OF SCIENCE AND TECHNOLOGY, ÅBO AKADEMI UNIVERSITY, ARTILLERIGATAN 6, ÅBO, 20520, FINLAND; TVÄRMINNE ZOOLOGICAL STATION, UNIVERSITY OF HELSINKI, J.A. PALMÉNIN TIE 260, HANKO, 10900, FINLAND	IN SPECIES-POOR COMMUNITIES, GENETIC DIVERSITY POTENTIALLY PLAYS AN IMPORTANT ROLE FOR ECOSYSTEM FUNCTIONING, THOUGH THIS IS STILL LARGELY UNEXPLORED IN MARINE AND ESTUARINE ECOSYSTEMS. WE STUDIED HOW GENETIC DIVERSITY (SENSU GENOTYPIC DIVERSITY AND/OR ALLELIC RICHNESS) AFFECTS ECOSYSTEM FUNCTIONING IN MARINE HABITAT-FORMING PLANT COMMUNITIES. FIRST, WE CONDUCTED A 15-MONTH FIELD EXPERIMENT IN TH…	ALLELIC RICHNESS; EELGRASS; ENVIRONMENTAL STRESS; GENOTYPIC DIVERSITY; SALTMARSH; SAV; SEAGRASS; WETLAND
[truncated: 3,099 more rows]
[truncated: 1 more columns]
